# Supplementary material for: Genome-Wide Identification and Expression Analysis of nsLTP Gene Family in Rapeseed (Brassica napus) Reveals Their Critical Roles in Biotic and Abiotic Stress Responses
Source: Int J Mol Sci. 2022 Jul 28;23(15):8372. doi: 10.3390/ijms23158372 (PMC9368849; doi:10.3390/ijms23158372)
Supplement: Supplementary file 1 [file ijms-23-08372-s001.zip]

Archive with 37 entries (36 files):
- ijms-1829603-supplementary/
- ijms-1829603-supplementary/Figure S1.tif
- ijms-1829603-supplementary/Figure S2.tif
- ijms-1829603-supplementary/Figure S3.tif
- ijms-1829603-supplementary/Figure S4.tif
- ijms-1829603-supplementary/Figure S5.tif
- ijms-1829603-supplementary/Figure S6.tif
- ijms-1829603-supplementary/Figure S7.tif
- ijms-1829603-supplementary/Figure S8.tif
- ijms-1829603-supplementary/Table S1.xlsx
- ijms-1829603-supplementary/Table S10.xlsx
- ijms-1829603-supplementary/Table S11.xlsx
- ijms-1829603-supplementary/Table S12.xlsx
- ijms-1829603-supplementary/Table S13.xlsx
- ijms-1829603-supplementary/Table S14.xlsx
- ijms-1829603-supplementary/Table S15.xlsx
- ijms-1829603-supplementary/Table S16.xlsx
- ijms-1829603-supplementary/Table S17.xlsx
- ijms-1829603-supplementary/Table S18.xlsx
- ijms-1829603-supplementary/Table S19.xlsx
- ijms-1829603-supplementary/Table S2.xlsx
- ijms-1829603-supplementary/Table S20.xlsx
- ijms-1829603-supplementary/Table S21.xlsx
- ijms-1829603-supplementary/Table S22.xlsx
- ijms-1829603-supplementary/Table S23.xlsx
- ijms-1829603-supplementary/Table S24.xlsx
- ijms-1829603-supplementary/Table S25.xlsx
- ijms-1829603-supplementary/Table S26.xlsx
- ijms-1829603-supplementary/Table S3.xlsx
- ijms-1829603-supplementary/Table S4.xlsx
- ijms-1829603-supplementary/Table S5.xlsx
- ijms-1829603-supplementary/Table S6.xlsx
- ijms-1829603-supplementary/Table S7.xlsx
- ijms-1829603-supplementary/Table S8.xlsx
- ijms-1829603-supplementary/Table S9.xlsx
- ijms-1829603-supplementary/Captions for supplementary materials-BnLTP 20220716.pdf
- ijms-1829603-supplementary/Figure S9.pdf
