# Supplementary material for: Genome-Wide Identification and Expression Analysis of nsLTP Gene Family in Rapeseed (Brassica napus) Reveals Their Critical Roles in Biotic and Abiotic Stress Responses
Source: Int J Mol Sci. 2022 Jul 28;23(15):8372. doi: 10.3390/ijms23158372 (PMC9368849; doi:10.3390/ijms23158372)
Supplement: Supplementary file 1 [file ijms-23-08372-s001.zip › ijms-1829603-supplementary/Table S1.xlsx]

## Sheet: Table S1
	Table S1. Basic information of BnLTP family genes identified in Brassica napus and their encoding proteins
	Gene name	Gene ID	Gene length (bp)	mRNA ID	mRNA length（bp）	Chromosome number	start	end	strand	Protein length (aa)	Protein pI	Protein MW (Da)	Signal peptides length (aa)	Signal peptides prediction	GPI prediction	Subcellular location	Space pattern of 8CM motifs					Intron count
																	C-Xn-C	C-Xn-CC	CC-Xn-CXC	CXC-Xn-C	C-Xn-C
	BnLTP001	BnaA01g06260D	774	GSBRNA2T00039952001	676	chrA01	2897719	2898492	-	109	9.04	11476.8	25	Signal peptide	No	SP	X10	X16	X9	X22	X9	1
	BnLTP002	BnaA01g12230D	1031	GSBRNA2T00131712001	408	chrA01	6103180	6104210	-	135	9.08	14276	23	Signal peptide	No	SP	X9	X21	X13	X24	X9	1
	BnLTP003	BnaA01g12250D	3017	GSBRNA2T00131719001	397	chrA01	6112691	6115707	-	397	5.32	42591.6	27	Signal peptide	No	SP	X9	X18	X13	X32	X19	3
	BnLTP004	BnaA01g12260D	345	GSBRNA2T00131720001	345	chrA01	6117723	6118067	+	114	8.51	11592.9	24	Signal peptide	No	SP	X9	X17	X13	X23	X9	0
	BnLTP005	BnaA01g12350D	1104	GSBRNA2T00131734001	693	chrA01	6170592	6171695	+	140	6.24	14822.2	31	Signal peptide	Yes	SP	X10	X11	X12	X23	X7	1
	BnLTP006	BnaA01g12830D	1119	GSBRNA2T00072679001	647	chrA01	6421224	6422342	-	137	5.12	14538.9	21	Signal peptide	Yes	SP	X6	X13	X12	X25	X8	1
	BnLTP007	BnaA01g18740D	876	GSBRNA2T00021319001	876	chrA01	10229860	10230735	-	291	9.42	30557.4	25	Signal peptide	No	SP	X9	X20	X13	X23	X9	0
	BnLTP008	BnaA01g19350D	2852	GSBRNA2T00054038001	502	chrA01	10880348	10883199	+	146	10.17	15986	24	Signal peptide	No	SP	X9	X13	X19	X23	X13	2
	BnLTP009	BnaA01g19360D	1019	GSBRNA2T00054039001	747	chrA01	10887634	10888652	+	119	7.48	12495.6	24	Signal peptide	No	SP	X9	X13	X19	X22	X13	1
	BnLTP010	BnaA01g24860D	989	GSBRNA2T00068015001	270	chrA01	17221314	17222302	+	270	8.85	28724.2	27	Signal peptide	No	SP	X6	X13	X13	X23	X9	1
	BnLTP011	BnaA01g35710D	1815	GSBRNA2T00096505001	811	chrA01_random	939484	941298	+	190	4.43	19182.1	21	Signal peptide	Yes	SP	X9	X18	X12	X26	X9	2
	BnLTP012	BnaA02g07110D	865	GSBRNA2T00052689001	865	chrA02	3386663	3387527	-	110	8.58	11162.1	23	Signal peptide	No	SP	X9	X13	X19	X19	X13	0
	BnLTP013	BnaA02g07120D	903	GSBRNA2T00052690001	767	chrA02	3392425	3393327	+	113	8.92	11539.6	23	Signal peptide	No	SP	X9	X14	X19	X19	X13	1
	BnLTP014	BnaA02g09020D	651	GSBRNA2T00012993001	651	chrA02	4488028	4488678	-	112	9.18	11926.3	28	Signal peptide	No	SP	X9	X15	X9	X19	X6	0
	BnLTP015	BnaA02g09030D	1090	GSBRNA2T00012995001	552	chrA02	4490854	4491943	-	169	8.86	18650	28	Signal peptide	No	SP	X9	X15	X9	X19	X6	2
	BnLTP016	BnaA02g09040D	348	GSBRNA2T00012996001	348	chrA02	4494818	4495165	-	115	8.69	12235.6	28	Signal peptide	Yes	SP	X9	X15	X9	X19	X6	0
	BnLTP017	BnaA02g09050D	714	GSBRNA2T00012997001	642	chrA02	4498775	4499488	-	120	9.01	12694.2	30	Signal peptide	No	SP	X9	X15	X9	X22	X8	1
	BnLTP018	BnaA02g12590D	297	GSBRNA2T00070085001	297	chrA02	6765542	6765838	+	98	7.47	10351.2	24	Signal peptide	No	SP	X7	X13	X8	X23	X6	0
	BnLTP019	BnaA02g16470D	700	GSBRNA2T00023445001	148	chrA02	9800819	9801518	-	148	4.22	15990.2	23	Signal peptide	Yes	SP	X6	X13	X12	X25	X8	2
	BnLTP020	BnaA02g16570D	297	GSBRNA2T00088014001	98	chrA02	9884177	9884473	+	98	8.72	10876.9	29	Signal peptide	No	SP	X7	X13	X8	X23	X1	0
	BnLTP021	BnaA02g18990D	294	GSBRNA2T00036553001	294	chrA02	11736396	11736689	+	97	5.18	10347.1	18	Signal peptide	No	SP	X7	X13	X8	X23	X6	0
	BnLTP022	BnaA02g20630D	1470	GSBRNA2T00104306001	1470	chrA02	12997113	12998582	+	123	8.89	12996.8	26	Signal peptide	Yes	SP	X9	X18	X13	X25	X9	0
	BnLTP023	BnaA02g21250D	336	GSBRNA2T00104412001	336	chrA02	13622415	13622750	-	111	4.75	11654.8	23	Signal peptide	No	SP	X9	X20	X13	X24	X9	0
	BnLTP024	BnaA02g21270D	336	GSBRNA2T00104414001	336	chrA02	13648025	13648360	-	111	4.75	11659.8	23	Signal peptide	No	SP	X9	X20	X13	X24	X9	0
	BnLTP025	BnaA02g21360D	2307	GSBRNA2T00104431001	474	chrA02	13742395	13744701	+	157	6.68	15958.7	23	Signal peptide	Yes	SP	X6	X13	X8	X24	X8	2
	BnLTP026	BnaA02g25990D	501	GSBRNA2T00030901001	166	chrA02	19036223	19036723	+	166	9.53	17866.3	29	Signal peptide	No	SP	X9	X15	X13	X20	X9	0
	BnLTP027	BnaA02g29710D	2041	GSBRNA2T00080083001	185	chrA02	21641858	21643898	-	185	8.87	20189.2	24	Signal peptide	No	SP	X7	X13	X8	X23	X20	5
	BnLTP028	BnaA02g30210D	384	GSBRNA2T00091667001	384	chrA02	21892060	21892443	-	104	5.65	11035.1	28	Signal peptide	No	SP	X9	X15	X9	X24	X7	0
	BnLTP029	BnaA02g34050D	1428	GSBRNA2T00047521001	873	chrA02	24339445	24340872	-	179	6.48	17895.9	25	Signal peptide	Yes	SP	X9	X16	X12	X24	X9	2
	BnLTP030	BnaA03g09530D	784	GSBRNA2T00148744001	634	chrA03	4270444	4271227	-	115	8.36	11614.6	23	Signal peptide	No	SP	X9	X13	X19	X22	X13	1
	BnLTP031	BnaA03g09540D	1282	GSBRNA2T00148743001	1146	chrA03	4275605	4276886	+	123	8.91	12832	23	Signal peptide	No	SP	X9	X13	X19	X22	X13	1
	BnLTP032	BnaA03g09710D	804	GSBRNA2T00148725001	688	chrA03	4329688	4330491	+	125	7.48	13467.6	21	Signal peptide	No	SP	X9	X13	X19	X22	X13	1
	BnLTP033	BnaA03g11410D	753	GSBRNA2T00062568001	753	chrA03	5122160	5122912	-	99	4.72	10280	26	Signal peptide	No	SP	X9	X15	X9	X19	X6	0
	BnLTP034	BnaA03g11420D	657	GSBRNA2T00062567001	657	chrA03	5123420	5124076	-	112	9.13	12241.7	30	Signal peptide	No	SP	X9	X15	X9	X22	X8	0
	BnLTP035	BnaA03g12750D	542	GSBRNA2T00066753001	453	chrA03	5798362	5798903	-	97	7.52	9936.58	33	Signal peptide	No	SP	X9	X16	X9	X12	X6	1
	BnLTP036	BnaA03g13140D	750	GSBRNA2T00066706001	750	chrA03	5966781	5967530	+	110	8.89	11084.1	23	Signal peptide	No	SP	X9	X13	X19	X19	X13	0
	BnLTP037	BnaA03g17860D	414	GSBRNA2T00124846001	414	chrA03	8428181	8428594	+	137	9.21	14377	25	Signal peptide	No	SP	X9	X14	X19	X22	X13	0
	BnLTP038	BnaA03g20020D	351	GSBRNA2T00139096001	351	chrA03	9525198	9525548	+	116	7.52	12339.9	29	Signal peptide	No	SP	X9	X18	X13	X24	X9	0
	BnLTP039	BnaA03g21100D	702	GSBRNA2T00138964001	702	chrA03	9989332	9990033	+	131	9.03	13650.5	25	Signal peptide	No	SP	X9	X18	X13	X24	X9	0
	BnLTP040	BnaA03g23710D	1558	GSBRNA2T00151360001	795	chrA03	11370019	11371576	-	221	5.39	22398.4	22	Signal peptide	Yes	SP	X9	X16	X12	X24	X8	2
	BnLTP041	BnaA03g25130D	651	GSBRNA2T00151544001	651	chrA03	12144433	12145083	-	166	9.17	17110.1	25	Signal peptide	No	SP	X9	X19	X13	X24	X9	0
	BnLTP042	BnaA03g25140D	402	GSBRNA2T00151547001	402	chrA03	12155056	12155457	-	133	9.53	13714.6	25	Signal peptide	No	SP	X9	X19	X13	X24	X9	0
	BnLTP043	BnaA03g25150D	402	GSBRNA2T00151548001	402	chrA03	12162334	12162735	-	133	9.45	13728.6	25	Signal peptide	No	SP	X9	X19	X13	X24	X9	0
	BnLTP044	BnaA03g25180D	405	GSBRNA2T00151551001	342	chrA03	12175053	12175457	+	113	8.81	11947.3	23	Signal peptide	No	SP	X9	X18	X13	X24	X9	1
	BnLTP045	BnaA03g30020D	312	GSBRNA2T00111791001	312	chrA03	14583518	14583829	-	103	6.02	10867.9	18	Signal peptide	No	SP	X13	X15	X9	X22	X6	0
	BnLTP046	BnaA03g31050D	1535	GSBRNA2T00111670001	1535	chrA03	15019254	15020788	+	113	8.91	11919.6	20	Signal peptide	No	SP	X9	X14	X19	X24	X13	0
	BnLTP047	BnaA03g31060D	891	GSBRNA2T00111669001	891	chrA03	15022142	15023032	+	113	8.91	11919.6	20	Signal peptide	No	SP	X9	X14	X19	X24	X13	0
	BnLTP048	BnaA03g36710D	952	GSBRNA2T00154818001	852	chrA03	18046017	18046968	+	205	8.5	20816.1	23	Signal peptide	Yes	SP	X10	X17	X12	X24	X8	1
	BnLTP049	BnaA03g38500D	1666	GSBRNA2T00155047001	740	chrA03	19133897	19135562	-	174	4.82	17304.9	27	Signal peptide	Yes	SP	X9	X16	X12	X24	X9	2
	BnLTP050	BnaA03g41380D	1465	GSBRNA2T00151290001	1465	chrA03	20720937	20722401	-	138	7.41	14795.2	24	Signal peptide	No	SP	X9	X13	X19	X22	X13	0
	BnLTP051	BnaA03g41640D	372	GSBRNA2T00151258001	372	chrA03	20917121	20917492	-	123	6.09	13245.9	26	Signal peptide	No	SP	X13	X15	X9	X22	X6	0
	BnLTP052	BnaA03g45330D	372	GSBRNA2T00106821001	123	chrA03	23058622	23058993	-	123	7.49	13024.5	23	Signal peptide	No	SP	X9	X18	X13	X22	X9	1
	BnLTP053	BnaA03g49210D	1036	GSBRNA2T00044358001	688	chrA03	25330811	25331846	+	141	6.8	15678.4	21	Signal peptide	No	SP	X9	X14	X30	X23	X13	2
	BnLTP054	BnaA03g52460D	618	GSBRNA2T00083284001	511	chrA03	27391183	27391800	+	120	8.13	12684.7	29	Signal peptide	No	SP	X9	X13	X19	X22	X13	1
	BnLTP055	BnaA03g54590D	756	GSBRNA2T00051635001	756	chrA03	29342889	29343644	-	137	8.83	14171.9	25	Signal peptide	No	SP	X9	X19	X13	X24	X9	0
	BnLTP056	BnaA04g04250D	1515	GSBRNA2T00126457001	784	chrA04	3136085	3137599	+	202	8.44	20694.9	22	Signal peptide	Yes	SP	X9	X16	X12	X24	X8	2
	BnLTP057	BnaA04g04450D	844	GSBRNA2T00126485001	623	chrA04	3275964	3276807	+	129	8.09	13528.8	23	Signal peptide	No	SP	X14	X14	X11	X24	X10	1
	BnLTP058	BnaA04g21650D	381	GSBRNA2T00005417001	381	chrA04	16479373	16479753	+	126	9.91	13193	23	Signal peptide	No	SP	X14	X14	X12	X24	X10	0
	BnLTP059	BnaA04g22070D	1112	GSBRNA2T00005367001	834	chrA04	16713202	16714313	+	117	9.35	11919	25	Signal peptide	No	SP	X9	X13	X19	X22	X13	1
	BnLTP060	BnaA04g22080D	1246	GSBRNA2T00005366001	1246	chrA04	16715992	16717237	+	119	9.05	11967.1	25	Signal peptide	No	SP	X9	X13	X19	X23	X13	0
	BnLTP061	BnaA04g26690D	599	GSBRNA2T00088668001	96	chrA04	18878596	18879194	-	96	9.69	10488.6	28	Signal peptide	No	SP	X7	X13	X8	X23	X6	0
	BnLTP062	BnaA04g29620D	998	GSBRNA2T00052061001	726	chrA04_random	1434646	1435643	-	202	8.15	20555.3	20	Signal peptide	Yes	SP	X10	X17	X12	X25	X8	3
	BnLTP063	BnaA04g29630D	873	GSBRNA2T00052062001	687	chrA04_random	1436060	1436932	+	194	8.84	19753.7	24	Signal peptide	Yes	SP	X9	X14	X12	X25	X9	2
	BnLTP064	BnaA05g06750D	743	GSBRNA2T00116932001	743	chrA05	3660652	3661394	-	116	10.18	12163.8	23	Signal peptide	No	SP	X14	X14	X12	X24	X10	0
	BnLTP065	BnaA05g13220D	908	GSBRNA2T00125636001	212	chrA05	7956082	7956989	-	212	4.09	22312.3	23	Signal peptide	Yes	SP	X9	X18	X13	X24	X12	2
	BnLTP066	BnaA05g21260D	306	GSBRNA2T00154004001	306	chrA05	16445499	16445804	+	101	8.11	10679.5	23	Signal peptide	No	SP	X9	X19	X9	X24	X6	0
	BnLTP067	BnaA05g21830D	291	GSBRNA2T00153936001	96	chrA05	16783084	16783374	-	96	9.69	10293.5	28	Signal peptide	No	SP	X7	X13	X8	X23	X6	0
	BnLTP068	BnaA05g26610D	282	GSBRNA2T00000184001	93	chrA05	19442001	19442282	+	93	9.26	10543.9	24	Signal peptide	No	SP	X6	X15	X10	X18	X6	0
	BnLTP069	BnaA05g29430D	839	GSBRNA2T00059569001	839	chrA05	20563955	20564793	+	111	8.72	11675.4	19	Signal peptide	No	SP	X9	X13	X19	X24	X13	0
	BnLTP070	BnaA05g30180D	315	GSBRNA2T00059486001	315	chrA05	20879807	20880121	+	104	8.73	10840.9	27	Signal peptide	No	SP	X13	X15	X9	X22	X6	0
	BnLTP071	BnaA05g34760D	793	GSBRNA2T00030013001	633	chrA05_random	324127	324919	+	134	9.43	13726.3	25	Signal peptide	Yes	SP	X9	X13	X19	X23	X13	1
	BnLTP072	BnaA05g35360D	1127	GSBRNA2T00027744001	711	chrA05_random	762419	763545	-	236	8.99	24585.3	25	Signal peptide	No	SP	X9	X20	X13	X23	X9	1
	BnLTP073	BnaA05g35420D	1067	GSBRNA2T00020602001	212	chrA05_random	806826	807892	-	212	4.35	22404.5	23	Signal peptide	Yes	SP	X9	X18	X13	X24	X12	2
	BnLTP074	BnaA06g04220D	300	GSBRNA2T00156308001	99	chrA06	2559051	2559350	-	99	8.91	10610.6	24	Signal peptide	No	SP	X7	X13	X8	X23	X6	0
	BnLTP075	BnaA06g04240D	300	GSBRNA2T00156305001	99	chrA06	2572191	2572490	-	99	7.47	10362.1	24	Signal peptide	No	SP	X7	X13	X8	X10	X12	0
	BnLTP076	BnaA06g12430D	950	GSBRNA2T00034832001	771	chrA06	6450430	6451379	+	180	7.52	18033.7	22	Signal peptide	Yes	SP	X6	X14	X12	X25	X8	2
	BnLTP077	BnaA06g12550D	980	GSBRNA2T00034816001	721	chrA06	6519857	6520836	-	188	8.72	19093.2	26	Signal peptide	Yes	SP	X9	X14	X12	X26	X8	2
	BnLTP078	BnaA06g23230D	1437	GSBRNA2T00077290001	898	chrA06	16171673	16173109	-	182	7.59	18223.2	26	Signal peptide	Yes	SP	X9	X16	X12	X24	X9	2
	BnLTP079	BnaA06g31040D	450	GSBRNA2T00144514001	94	chrA06	20893741	20894190	+	94	6.49	9977.88	23	Signal peptide	No	SP	X7	X14	X8	X25	X6	0
	BnLTP080	BnaA06g35750D	336	GSBRNA2T00054747001	111	chrA06	23453488	23453823	+	111	9.53	11918.6	22	Signal peptide	No	SP	X8	X16	X13	X24	X9	0
	BnLTP081	BnaA06g35760D	336	GSBRNA2T00054746001	111	chrA06	23455862	23456197	+	111	9.45	11890.5	22	Signal peptide	No	SP	X8	X16	X13	X24	X9	0
	BnLTP082	BnaA06g35770D	336	GSBRNA2T00054744001	111	chrA06	23458229	23458564	+	111	9.53	11904.6	22	Signal peptide	No	SP	X8	X16	X13	X24	X9	0
	BnLTP083	BnaA06g35800D	336	GSBRNA2T00054741001	111	chrA06	23468748	23469083	+	111	9.53	11956.6	22	Signal peptide	No	SP	X8	X16	X13	X24	X9	0
	BnLTP084	BnaA06g38220D	804	GSBRNA2T00010484001	804	chrA06_random	431882	432685	+	137	8.48	13987.7	22	Signal peptide	No	SP	X9	X19	X13	X24	X9	0
	BnLTP085	BnaA07g08700D	732	GSBRNA2T00089919001	375	chrA07	8742110	8742841	-	124	6.78	13155.2	21	Signal peptide	No	SP	X9	X14	X12	X29	X9	1
	BnLTP086	BnaA07g13050D	1978	GSBRNA2T00118637001	758	chrA07	11678162	11680139	+	175	4.67	17978.5	19	Signal peptide	Yes	SP	X9	X16	X12	X26	X9	2
	BnLTP087	BnaA07g22630D	2136	GSBRNA2T00099494001	1808	chrA07	17226619	17228754	+	148	7.47	15649.6	22	Signal peptide	Yes	SP	X6	X14	X12	X25	X8	2
	BnLTP088	BnaA07g30930D	1123	GSBRNA2T00102657001	651	chrA07	21761007	21762129	-	137	5.12	14538.9	21	Signal peptide	No	SP	X6	X13	X12	X25	X8	1
	BnLTP089	BnaA07g30940D	892	GSBRNA2T00102658001	562	chrA07	21763999	21764890	-	146	6.79	15478.2	22	Signal peptide	Yes	SP	X6	X14	X12	X25	X8	2
	BnLTP090	BnaA07g31060D	846	GSBRNA2T00102673001	663	chrA07	21841165	21842010	-	192	4.86	19621.7	24	Signal peptide	Yes	SP	X9	X14	X12	X26	X8	2
	BnLTP091	BnaA07g39070D	294	GSBRNA2T00028234001	97	chrA07_random	1976223	1976516	+	97	8.73	10869.9	29	Signal peptide	No	SP	X7	X13	X8	X23	X1	0
	BnLTP092	BnaA08g00590D	1701	GSBRNA2T00114076001	923	chrA08	369694	371394	-	196	5.94	21095.2	24	Signal peptide	No	SP	X9	X14	X12	X26	X9	2
	BnLTP093	BnaA08g03050D	564	GSBRNA2T00091029001	564	chrA08	2475335	2475898	-	97	8.7	10028.8	29	Signal peptide	No	SP	X7	X13	X8	X23	X6	0
	BnLTP094	BnaA08g05650D	711	GSBRNA2T00021039001	711	chrA08	5549329	5550039	+	236	9.09	24708.5	24	Signal peptide	No	SP	X9	X20	X13	X23	X9	0
	BnLTP095	BnaA08g06190D	1181	GSBRNA2T00073844001	891	chrA08	6123873	6125053	-	296	4.83	30821.5	19	Signal peptide	Yes	SP	X9	X16	X12	X24	X7	2
	BnLTP096	BnaA08g10330D	354	GSBRNA2T00126755001	354	chrA08	9585420	9585773	+	117	9.37	12682.3	24	Signal peptide	No	SP	X9	X17	X13	X24	X9	0
	BnLTP097	BnaA08g10370D	2271	GSBRNA2T00126748001	1602	chrA08	9648892	9651162	+	190	5.22	20015.6	31	Signal peptide	Yes	SP	X10	X11	X12	X23	X7	1
	BnLTP098	BnaA08g10380D	890	GSBRNA2T00126746001	164	chrA08	9654342	9655231	+	164	5.29	17011.4	25	Signal peptide	Yes	SP	X10	X11	X12	X23	X7	1
	BnLTP099	BnaA08g11810D	1014	GSBRNA2T00081292001	489	chrA08	10599612	10600625	-	162	8.96	17346.3	28	Signal peptide	No	SP	X9	X13	X19	X22	X13	1
	BnLTP100	BnaA08g12850D	2623	GSBRNA2T00021824001	339	chrA08	11307683	11310305	-	112	9.03	11639.8	25	Signal peptide	No	SP	X10	X16	X9	X24	X9	1
	BnLTP101	BnaA08g18690D	2005	GSBRNA2T00150633001	758	chrA08	14545043	14547047	-	195	7.53	19886	21	Signal peptide	Yes	SP	X9	X14	X12	X29	X9	1
	BnLTP102	BnaA08g22710D	1193	GSBRNA2T00102944001	741	chrA08	16412064	16413256	-	175	6.52	17751.4	20	Signal peptide	Yes	SP	X6	X14	X12	X25	X8	2
	BnLTP103	BnaA08g24910D	405	GSBRNA2T00015197001	405	chrA08	17288662	17289066	-	134	6.5	14016.6	25	Signal peptide	No	SP	X9	X19	X13	X24	X9	0
	BnLTP104	BnaA08g24920D	855	GSBRNA2T00015196001	855	chrA08	17297387	17298241	+	137	8.63	13868.6	22	Signal peptide	No	SP	X9	X19	X13	X24	X9	0
	BnLTP105	BnaA08g29110D	318	GSBRNA2T00089817001	105	chrA08	18953613	18953930	-	105	5.67	11299.4	32	Signal peptide	No	SP	X7	X13	X8	X23	X6	0
	BnLTP106	BnaA08g29120D	294	GSBRNA2T00089819001	294	chrA08	18956419	18956712	-	97	5.19	10402.2	24	Signal peptide	No	SP	X7	X13	X8	X23	X6	0
	BnLTP107	BnaA08g29350D	774	GSBRNA2T00097243001	209	chrA08_random	194462	195235	+	209	4.24	22324.7	20	Signal peptide	Yes	SP	X9	X18	X13	X24	X13	2
	BnLTP108	BnaA09g02030D	336	GSBRNA2T00009889001	336	chrA09	1007044	1007379	+	111	5.34	11779.9	23	Signal peptide	No	SP	X9	X18	X13	X25	X9	0
	BnLTP109	BnaA09g02040D	336	GSBRNA2T00009887001	336	chrA09	1010511	1010846	+	111	5.98	11796	23	Signal peptide	No	SP	X9	X18	X13	X25	X9	0
	BnLTP110	BnaA09g08190D	1580	GSBRNA2T00005627001	280	chrA09	3975648	3977227	-	280	9.34	28346.6	27	Signal peptide	No	SP	X9	X19	X13	X23	X9	0
	BnLTP111	BnaA09g11520D	279	GSBRNA2T00056477001	92	chrA09	5901980	5902258	+	92	9.18	9658.62	24	Signal peptide	No	SP	X7	X13	X8	X19	X6	0
	BnLTP112	BnaA09g11530D	303	GSBRNA2T00056478001	303	chrA09	5902639	5902941	+	100	9.16	10886	24	Signal peptide	No	SP	X7	X13	X8	X19	X6	0
	BnLTP113	BnaA09g12710D	2085	GSBRNA2T00086398001	796	chrA09	6753225	6755309	-	150	6.14	15561	25	Signal peptide	Yes	SP	X6	X13	X12	X25	X8	2
	BnLTP114	BnaA09g13220D	444	GSBRNA2T00070640001	444	chrA09	7265095	7265538	+	147	9.59	15420.6	25	Signal peptide	No	SP	X9	X19	X13	X24	X9	0
	BnLTP115	BnaA09g13230D	927	GSBRNA2T00070639001	276	chrA09	7272079	7273005	-	276	9.03	27478.4	26	Signal peptide	No	SP	X9	X19	X13	X23	X9	2
	BnLTP116	BnaA09g13990D	294	GSBRNA2T00070532001	294	chrA09	7975831	7976124	-	97	5.09	10304.2	24	Signal peptide	No	SP	X7	X13	X8	X21	X6	0
	BnLTP117	BnaA09g14000D	294	GSBRNA2T00070530001	294	chrA09	7998280	7998573	-	97	5.26	10519.4	24	Signal peptide	No	SP	X7	X13	X8	X21	X6	0
	BnLTP118	BnaA09g20900D	673	GSBRNA2T00094577001	673	chrA09	13659453	13660125	+	169	9.06	17413.6	25	Signal peptide	No	SP	X9	X19	X13	X24	X9	0
	BnLTP119	BnaA09g27660D	4599	GSBRNA2T00038397001	889	chrA09	20752758	20757356	-	194	6.4	20012.1	21	Signal peptide	Yes	SP	X9	X14	X12	X29	X9	1
	BnLTP120	BnaA09g32100D	844	GSBRNA2T00129289001	516	chrA09	23891166	23892009	-	121	8.08	13026.4	24	Signal peptide	No	SP	X9	X14	X19	X23	X13	1
	BnLTP121	BnaA09g32110D	741	GSBRNA2T00129290001	741	chrA09	23901345	23902085	-	116	10.74	12271.5	25	Signal peptide	No	SP	X9	X13	X19	X23	X13	0
	BnLTP122	BnaA09g32590D	366	GSBRNA2T00129353001	366	chrA09	24133119	24133484	-	121	6.09	12835.3	24	Signal peptide	No	SP	X13	X15	X9	X22	X6	0
	BnLTP123	BnaA09g44630D	1053	GSBRNA2T00016207001	736	chrA09	30643595	30644647	-	181	7.5	18063.7	22	Signal peptide	Yes	SP	X6	X14	X12	X25	X8	2
	BnLTP124	BnaA09g44640D	768	GSBRNA2T00016208001	504	chrA09	30646089	30646856	-	167	8.45	17165.8	31	Signal peptide	Yes	SP	X6	X14	X12	X25	X8	2
	BnLTP125	BnaA09g44650D	970	GSBRNA2T00016209001	733	chrA09	30648594	30649563	-	183	7.5	18157.8	23	Signal peptide	Yes	SP	X6	X14	X12	X25	X8	2
	BnLTP126	BnaA09g50330D	932	GSBRNA2T00122067001	501	chrA09	33300151	33301082	-	166	5.44	17044.7	26	Signal peptide	No	SP	X11	X14	X12	X24	X5	3
	BnLTP127	BnaA09g52860D	1096	GSBRNA2T00028417001	1096	chrA09_random	693670	694765	+	116	5.13	12027.8	24	Signal peptide	No	SP	X9	X14	X19	X21	X13	0
	BnLTP128	BnaA10g03620D	1219	GSBRNA2T00087094001	690	chrA10	1919767	1920985	+	202	5.63	20475.7	26	Signal peptide	Yes	SP	X10	X14	X12	X24	X8	4
	BnLTP129	BnaA10g09640D	720	GSBRNA2T00095425001	720	chrA10	8442495	8443214	+	102	9	10747.8	28	Signal peptide	No	SP	X9	X15	X9	X19	X7	0
	BnLTP130	BnaA10g10730D	1050	GSBRNA2T00052838001	408	chrA10	9082040	9083089	-	110	6.52	11890.1	23	Signal peptide	No	SP	X10	X17	X9	X22	X9	1
	BnLTP131	BnaA10g23670D	775	GSBRNA2T00136114001	598	chrA10	15596405	15597179	+	96	4.86	10276.2	29	Signal peptide	No	SP	X9	X16	X9	X12	X6	1
	BnLTP132	BnaA10g24560D	568	GSBRNA2T00136216001	483	chrA10	16045756	16046323	-	124	9.5	13360.8	33	Signal peptide	No	SP	X14	X14	X11	X24	X10	1
	BnLTP133	BnaAnng03360D	1680	GSBRNA2T00039865001	808	chrAnn_random	3202643	3204322	-	207	8.45	21303.5	22	Signal peptide	Yes	SP	X9	X16	X12	X24	X8	2
	BnLTP134	BnaAnng04370D	2537	GSBRNA2T00060069001	1809	chrAnn_random	4693170	4695706	-	204	8.13	21027.1	22	Signal peptide	Yes	SP	X9	X16	X12	X24	X8	2
	BnLTP135	BnaAnng05900D	1326	GSBRNA2T00071621001	761	chrAnn_random	6098864	6100189	+	172	8.47	17269.2	24	Signal peptide	Yes	SP	X9	X16	X12	X24	X9	2
	BnLTP136	BnaAnng06900D	3095	GSBRNA2T00075562001	432	chrAnn_random	6842156	6845250	+	143	8.62	15933	22	Signal peptide	No	SP	X9	X12	X19	X19	X13	2
	BnLTP137	BnaAnng07280D	390	GSBRNA2T00076685001	390	chrAnn_random	7154037	7154426	+	129	9.58	13603.5	24	Signal peptide	No	SP	X8	X16	X13	X25	X9	0
	BnLTP138	BnaAnng07290D	393	GSBRNA2T00076690001	393	chrAnn_random	7175765	7176157	+	130	9.55	13752.6	24	Signal peptide	No	SP	X8	X16	X13	X25	X9	0
	BnLTP139	BnaAnng11140D	486	GSBRNA2T00004526001	96	chrAnn_random	12181853	12182338	+	96	9.5	10305.5	28	Signal peptide	No	SP	X7	X13	X8	X23	X6	0
	BnLTP140	BnaAnng19280D	3077	GSBRNA2T00041146001	762	chrAnn_random	8742106	8745182	-	202	6.8	21495.9	23	Signal peptide	Yes	SP	X9	X14	X12	X26	X8	11
	BnLTP141	BnaAnng26930D	522	GSBRNA2T00073480001	522	chrAnn_random	30890817	30891338	+	97	9.03	10355.4	29	Signal peptide	No	SP	X7	X13	X8	X23	X6	0
	BnLTP142	BnaAnng27610D	914	GSBRNA2T00075382001	646	chrAnn_random	31530762	31531675	+	118	9.3	11889.1	25	Signal peptide	No	SP	X9	X14	X19	X22	X13	1
	BnLTP143	BnaAnng29910D	655	GSBRNA2T00086156001	655	chrAnn_random	34128494	34129148	-	102	9.3	10857	28	Signal peptide	No	SP	X9	X15	X9	X19	X7	0
	BnLTP144	BnaAnng31360D	660	GSBRNA2T00092120001	124	chrAnn_random	35882804	35883463	+	124	7.51	14143.6	20	Signal peptide	No	SP	X10	X14	X16	X21	X13	0
	BnLTP145	BnaAnng40940D	415	GSBRNA2T00028312001	111	chrAnn_random	46977842	46978256	+	111	8.63	12723.1	27	Signal peptide	No	SP	X12	X16	X9	X22	X9	1
	BnLTP146	BnaC01g07530D	763	GSBRNA2T00130381001	660	chrC01	3943499	3944261	-	109	8.88	11505.8	25	Signal peptide	No	SP	X10	X16	X9	X22	X9	1
	BnLTP147	BnaC01g10180D	354	GSBRNA2T00065839001	117	chrC01	5973459	5973812	-	117	8.47	12811	23	Signal peptide	No	SP	X9	X19	X14	X30	X9	0
	BnLTP148	BnaC01g13940D	411	GSBRNA2T00138339001	411	chrC01	9071986	9072396	-	136	9.22	14435.2	23	Signal peptide	No	SP	X9	X19	X13	X24	X9	0
	BnLTP149	BnaC01g13980D	345	GSBRNA2T00138344001	345	chrC01	9166972	9167316	+	114	8.51	11622.9	24	Signal peptide	No	SP	X9	X17	X13	X23	X9	0
	BnLTP150	BnaC01g14060D	1045	GSBRNA2T00138361001	637	chrC01	9258475	9259519	+	140	6.68	14770.1	31	Signal peptide	Yes	SP	X10	X11	X12	X23	X7	1
	BnLTP151	BnaC01g22500D	1086	GSBRNA2T00088209001	222	chrC01	15972972	15974057	-	222	8.8	23214.1	25	Signal peptide	No	SP	X9	X20	X13	X23	X9	4
	BnLTP152	BnaC01g23300D	868	GSBRNA2T00090796001	868	chrC01	16969647	16970514	+	116	10.44	12330.5	25	Signal peptide	No	SP	X9	X13	X19	X23	X13	0
	BnLTP153	BnaC01g26640D	1806	GSBRNA2T00001674001	777	chrC01	23819930	23821735	+	190	4.31	19068.9	21	Signal peptide	Yes	SP	X9	X18	X12	X26	X9	2
	BnLTP154	BnaC01g31230D	340	GSBRNA2T00071777001	97	chrC01	30001094	30001433	-	97	9.03	10408.5	29	Signal peptide	No	SP	X7	X13	X8	X23	X6	0
	BnLTP155	BnaC01g31700D	987	GSBRNA2T00006675001	270	chrC01	30582928	30583914	+	270	9.05	28745.3	27	Signal peptide	No	SP	X6	X13	X13	X23	X9	1
	BnLTP156	BnaC01g34380D	344	GSBRNA2T00101390001	96	chrC01	33568969	33569312	+	96	9.69	10488.6	28	Signal peptide	No	SP	X7	X13	X8	X23	X6	0
	BnLTP157	BnaC02g00930D	1937	GSBRNA2T00080801001	860	chrC02	402762	404698	+	172	8.47	17215.2	24	Signal peptide	Yes	SP	X9	X16	X12	X24	X9	2
	BnLTP158	BnaC02g10050D	881	GSBRNA2T00115104001	881	chrC02	5694996	5695876	-	110	8.58	11162.1	23	Signal peptide	No	SP	X9	X13	X19	X19	X13	0
	BnLTP159	BnaC02g10060D	956	GSBRNA2T00115099001	956	chrC02	5726267	5727222	+	111	8.87	11266.4	23	Signal peptide	No	SP	X9	X14	X19	X19	X13	0
	BnLTP160	BnaC02g13020D	640	GSBRNA2T00122710001	640	chrC02	8313423	8314062	-	112	9.04	11898.2	28	Signal peptide	No	SP	X9	X15	X9	X19	X6	0
	BnLTP161	BnaC02g13050D	679	GSBRNA2T00122713001	496	chrC02	8325871	8326549	-	154	8.9	16949.1	28	Signal peptide	Yes	SP	X9	X15	X9	X19	X6	2
	BnLTP162	BnaC02g13060D	675	GSBRNA2T00122715001	603	chrC02	8328526	8329200	-	118	9.18	12563.1	28	Signal peptide	No	SP	X9	X15	X9	X22	X8	1
	BnLTP163	BnaC02g16970D	297	GSBRNA2T00097124001	297	chrC02	12366513	12366809	-	98	8.46	10336.2	24	Signal peptide	No	SP	X7	X13	X8	X23	X6	0
	BnLTP164	BnaC02g17350D	330	GSBRNA2T00083175001	330	chrC02	12885621	12885950	-	109	4.86	11636.8	23	Signal peptide	No	SP	X9	X18	X13	X24	X9	0
	BnLTP165	BnaC02g22260D	703	GSBRNA2T00137083001	447	chrC02	19102583	19103285	-	148	4.09	15941	21	Signal peptide	Yes	SP	X6	X13	X12	X25	X8	2
	BnLTP166	BnaC02g22460D	297	GSBRNA2T00082843001	98	chrC02	19512763	19513059	+	98	8.67	10864.9	29	Signal peptide	No	SP	X7	X13	X8	X23	X1	0
	BnLTP167	BnaC02g22510D	713	GSBRNA2T00082832001	537	chrC02	19562221	19562933	-	178	8.9	18530.2	33	Signal peptide	No	SP	X9	X14	X12	X26	X8	2
	BnLTP168	BnaC02g28150D	5524	GSBRNA2T00118482001	1203	chrC02	26454120	26459643	-	400	8.24	43916.1	23	Signal peptide	No	SP	X9	X20	X13	X24	X9	5
	BnLTP169	BnaC02g28260D	2798	GSBRNA2T00118460001	162	chrC02	26704602	26707399	+	162	5.66	16419.2	23	Signal peptide	Yes	SP	X6	X13	X12	X24	X8	2
	BnLTP170	BnaC02g29440D	1619	GSBRNA2T00081219001	737	chrC02	29777371	29778989	-	207	8.81	21593.9	22	Signal peptide	Yes	SP	X9	X16	X12	X24	X8	2
	BnLTP171	BnaC02g37710D	306	GSBRNA2T00117659001	306	chrC02	40671854	40672159	-	101	7.51	10952.9	25	Signal peptide	No	SP	X7	X13	X8	X23	X6	0
	BnLTP172	BnaC02g37720D	2060	GSBRNA2T00117661001	276	chrC02	40675727	40677786	-	276	9.15	31510.7	24	Signal peptide	No	SP	X7	X13	X8	X23	X15	7
	BnLTP173	BnaC02g38640D	312	GSBRNA2T00120671001	312	chrC02	41539189	41539500	-	103	6.52	10991	27	Signal peptide	No	SP	X9	X15	X9	X24	X7	0
	BnLTP174	BnaC02g42150D	345	GSBRNA2T00086545001	345	chrC02	44892693	44893037	+	114	9.16	12583	22	Signal peptide	No	SP	X9	X12	X19	X19	X13	0
	BnLTP175	BnaC02g42910D	1486	GSBRNA2T00068648001	951	chrC02	45299974	45301459	-	177	6.86	17857	25	Signal peptide	Yes	SP	X9	X16	X12	X24	X9	2
	BnLTP176	BnaC03g12050D	685	GSBRNA2T00141082001	534	chrC03	5841328	5842012	-	115	8.36	11602.5	23	Signal peptide	No	SP	X9	X13	X19	X22	X13	1
	BnLTP177	BnaC03g14230D	715	GSBRNA2T00060850001	715	chrC03	6846590	6847304	-	99	4.72	10315	26	Signal peptide	No	SP	X9	X15	X9	X19	X6	0
	BnLTP178	BnaC03g14240D	621	GSBRNA2T00060851001	567	chrC03	6847786	6848406	-	125	8.67	13886.5	30	Signal peptide	No	SP	X9	X15	X9	X22	X8	1
	BnLTP179	BnaC03g15620D	573	GSBRNA2T00052610001	573	chrC03	7799077	7799649	-	98	6.52	10037.6	34	Signal peptide	No	SP	X9	X16	X9	X12	X6	0
	BnLTP180	BnaC03g24010D	348	GSBRNA2T00075482001	115	chrC03	13445123	13445470	+	115	7.52	12190.7	28	Signal peptide	No	SP	X9	X18	X13	X24	X9	0
	BnLTP181	BnaC03g25160D	698	GSBRNA2T00101515001	698	chrC03	14133076	14133773	+	131	9.15	13662.6	25	Signal peptide	No	SP	X9	X18	X13	X24	X9	0
	BnLTP182	BnaC03g28170D	1537	GSBRNA2T00119757001	769	chrC03	16551402	16552938	-	211	5.68	21522.5	22	Signal peptide	Yes	SP	X9	X16	X12	X24	X8	2
	BnLTP183	BnaC03g29580D	501	GSBRNA2T00015599001	501	chrC03	17727619	17728119	-	166	9.17	17100	25	Signal peptide	No	SP	X9	X19	X13	X24	X9	0
	BnLTP184	BnaC03g29590D	408	GSBRNA2T00015600001	408	chrC03	17732136	17732543	-	135	9.6	13938.9	27	Signal peptide	No	SP	X9	X19	X13	X24	X9	0
	BnLTP185	BnaC03g29610D	414	GSBRNA2T00015603001	342	chrC03	17788318	17788731	+	113	8.81	11913.3	23	Signal peptide	No	SP	X9	X18	X13	X24	X9	1
	BnLTP186	BnaC03g35270D	312	GSBRNA2T00125226001	312	chrC03	21448037	21448348	-	103	8.16	10819	26	Signal peptide	No	SP	X13	X15	X9	X22	X6	0
	BnLTP187	BnaC03g35280D	312	GSBRNA2T00125225001	312	chrC03	21451577	21451888	-	103	8.16	10819	26	Signal peptide	No	SP	X13	X15	X9	X22	X6	0
	BnLTP188	BnaC03g36390D	696	GSBRNA2T00110483001	696	chrC03	21996878	21997573	+	113	8.72	11916.6	20	Signal peptide	No	SP	X9	X14	X19	X24	X13	0
	BnLTP189	BnaC03g40460D	481	GSBRNA2T00123995001	96	chrC03	25353012	25353492	+	96	9.5	10291.5	28	Signal peptide	No	SP	X7	X13	X8	X23	X6	0
	BnLTP190	BnaC03g42900D	935	GSBRNA2T00026514001	850	chrC03	27638531	27639465	+	205	7.49	20816	23	Signal peptide	Yes	SP	X10	X17	X12	X24	X8	1
	BnLTP191	BnaC03g45300D	1674	GSBRNA2T00149977001	746	chrC03	30308468	30310141	-	174	4.82	17262.8	27	Signal peptide	Yes	SP	X9	X16	X12	X24	X9	2
	BnLTP192	BnaC03g50130D	1542	GSBRNA2T00141709001	980	chrC03	34833267	34834808	+	187	7.59	18652.6	26	Signal peptide	Yes	SP	X9	X16	X12	X24	X9	2
	BnLTP193	BnaC03g58190D	3334	GSBRNA2T00049978001	782	chrC03	47570862	47574195	+	195	6.79	19956.1	21	Signal peptide	Yes	SP	X9	X14	X12	X29	X9	1
	BnLTP194	BnaC03g67860D	572	GSBRNA2T00062119001	572	chrC03	57479077	57479648	-	109	9.14	11448.7	24	Signal peptide	No	SP	X10	X16	X9	X22	X9	0
	BnLTP195	BnaC03g71570D	994	GSBRNA2T00069932001	858	chrC03_random	214734	215727	-	123	8.58	12828.9	23	Signal peptide	No	SP	X9	X13	X19	X22	X13	1
	BnLTP196	BnaC04g06760D	913	GSBRNA2T00152824001	913	chrC04	4866011	4866923	-	134	9.3	13787.4	25	Signal peptide	No	SP	X9	X14	X19	X22	X13	0
	BnLTP197	BnaC04g07620D	689	GSBRNA2T00152696001	689	chrC04	5577783	5578471	-	116	10.18	12205.9	23	Signal peptide	No	SP	X14	X14	X12	X24	X10	0
	BnLTP198	BnaC04g19890D	748	GSBRNA2T00000539001	748	chrC04	20728480	20729227	-	137	8.52	14227.9	25	Signal peptide	No	SP	X9	X19	X13	X24	X9	0
	BnLTP199	BnaC04g19970D	8989	GSBRNA2T00057192001	277	chrC04	20855989	20864977	-	277	7.02	30753.2	28	Signal peptide	Yes	SP	X6	X13	X88	X12	X1	7
	BnLTP200	BnaC04g26440D	1518	GSBRNA2T00071066001	780	chrC04	27865119	27866636	+	201	8.44	20593.8	22	Signal peptide	Yes	SP	X9	X16	X12	X24	X8	2
	BnLTP201	BnaC04g26730D	793	GSBRNA2T00071025001	613	chrC04	28072588	28073380	+	129	7.48	13367.6	23	Signal peptide	No	SP	X14	X14	X11	X24	X10	1
	BnLTP202	BnaC04g44630D	476	GSBRNA2T00051458001	97	chrC04	44569934	44570409	-	97	9.03	10408.5	29	Signal peptide	No	SP	X7	X13	X8	X23	X6	0
	BnLTP203	BnaC04g45500D	627	GSBRNA2T00155325001	541	chrC04	45171829	45172455	+	115	10.04	11994.6	23	Signal peptide	No	SP	X14	X14	X12	X24	X10	1
	BnLTP204	BnaC04g45790D	924	GSBRNA2T00155291001	653	chrC04	45454157	45455080	+	117	9.35	11872.9	25	Signal peptide	No	SP	X9	X13	X19	X22	X13	1
	BnLTP205	BnaC04g45800D	1509	GSBRNA2T00155289001	1268	chrC04	45457943	45459451	+	118	9.08	11825.9	25	Signal peptide	No	SP	X9	X13	X19	X23	X13	1
	BnLTP206	BnaC04g50990D	1016	GSBRNA2T00038102001	721	chrC04	48377024	48378039	-	202	8.49	20469.2	20	Signal peptide	Yes	SP	X10	X17	X12	X25	X8	3
	BnLTP207	BnaC04g53810D	818	GSBRNA2T00045709001	182	chrC04_random	1303145	1303962	-	182	3.92	19071.5	23	Signal peptide	No	SP	X9	X18	X13	X24	X12	2
	BnLTP208	BnaC05g03540D	1126	GSBRNA2T00031914001	603	chrC05	1717621	1718746	+	200	6.51	20252.4	26	Signal peptide	Yes	SP	X10	X14	X12	X24	X8	4
	BnLTP209	BnaC05g05390D	300	GSBRNA2T00100674001	300	chrC05	2622182	2622481	-	99	8.07	10550.5	24	Signal peptide	No	SP	X7	X13	X8	X23	X6	0
	BnLTP210	BnaC05g05400D	300	GSBRNA2T00100673001	99	chrC05	2624534	2624833	-	99	8.91	10610.6	24	Signal peptide	No	SP	X7	X13	X8	X23	X6	0
	BnLTP211	BnaC05g14030D	927	GSBRNA2T00006499001	749	chrC05	8123645	8124571	+	180	6.69	18143.8	22	Signal peptide	Yes	SP	X6	X14	X12	X25	X8	2
	BnLTP212	BnaC05g14110D	981	GSBRNA2T00006508001	721	chrC05	8221804	8222784	-	188	8.43	18992.1	26	Signal peptide	Yes	SP	X9	X14	X12	X26	X8	2
	BnLTP213	BnaC05g25790D	476	GSBRNA2T00118138001	97	chrC05	21357998	21358473	+	97	9.03	10317.3	29	Signal peptide	No	SP	X7	X13	X8	X23	X6	0
	BnLTP214	BnaC05g33290D	572	GSBRNA2T00107416001	572	chrC05	32810767	32811338	-	109	9.14	11448.7	24	Signal peptide	No	SP	X10	X16	X9	X22	X9	0
	BnLTP215	BnaC05g34180D	352	GSBRNA2T00107575001	352	chrC05	33643008	33643359	+	101	8.11	10633.5	23	Signal peptide	No	SP	X9	X19	X9	X24	X6	0
	BnLTP216	BnaC05g35010D	577	GSBRNA2T00026716001	96	chrC05	34348655	34349231	-	96	9.69	10335.5	28	Signal peptide	No	SP	X7	X13	X8	X23	X6	0
	BnLTP217	BnaC05g40650D	282	GSBRNA2T00074337001	93	chrC05	38761223	38761504	+	93	9.26	10529.9	24	Signal peptide	No	SP	X6	X15	X10	X18	X6	0
	BnLTP218	BnaC05g43760D	7062	GSBRNA2T00038897001	614	chrC05	40447736	40454797	+	111	8.72	11689.4	19	Signal peptide	No	SP	X9	X13	X19	X24	X13	1
	BnLTP219	BnaC05g44510D	315	GSBRNA2T00038989001	315	chrC05	40780537	40780851	+	104	8.73	10925.1	27	Signal peptide	No	SP	X13	X15	X9	X22	X6	0
	BnLTP220	BnaC05g49400D	807	GSBRNA2T00042845001	807	chrC05_random	276307	277113	+	137	8.48	13990.7	22	Signal peptide	No	SP	X9	X19	X13	X24	X9	0
	BnLTP221	BnaC06g08400D	902	GSBRNA2T00115535001	712	chrC06	9537813	9538714	-	209	5.21	21624.9	19	Signal peptide	Yes	SP	X9	X16	X12	X24	X7	1
	BnLTP222	BnaC06g11390D	1987	GSBRNA2T00122606001	1660	chrC06	13289224	13291210	-	208	9.03	21821.8	25	Signal peptide	No	SP	X9	X20	X13	X23	X9	2
	BnLTP223	BnaC06g11600D	776	GSBRNA2T00122575001	209	chrC06	13514315	13515090	+	209	4.4	22106.2	24	Signal peptide	Yes	SP	X9	X18	X13	X24	X12	2
	BnLTP224	BnaC06g16630D	854	GSBRNA2T00105842001	637	chrC06	19534049	19534902	-	176	9.06	19367.6	29	Signal peptide	No	SP	X9	X14	X14	X26	X8	2
	BnLTP225	BnaC06g23540D	920	GSBRNA2T00049076001	587	chrC06	25361137	25362056	+	149	5.67	15717.5	22	Signal peptide	Yes	SP	X6	X14	X12	X25	X8	2
	BnLTP226	BnaC06g27820D	350	GSBRNA2T00008051001	350	chrC06	29174621	29174970	+	96	8.46	9924.77	20	Signal peptide	No	SP	X7	X13	X8	X23	X6	0
	BnLTP227	BnaC06g34730D	1070	GSBRNA2T00103467001	896	chrC06	34066378	34067447	-	191	7.48	19558.7	24	Signal peptide	Yes	SP	X9	X14	X12	X26	X8	2
	BnLTP228	BnaC06g41560D	1466	GSBRNA2T00014075001	801	chrC06_random	820320	821785	+	196	7.55	20729.9	24	Signal peptide	Yes	SP	X9	X14	X12	X26	X9	2
	BnLTP229	BnaC06g43950D	1114	GSBRNA2T00081464001	643	chrC06_random	3314115	3315228	-	137	5.12	14528.8	21	Signal peptide	Yes	SP	X6	X13	X12	X25	X8	1
	BnLTP230	BnaC07g11810D	1603	GSBRNA2T00117473001	810	chrC07	17304082	17305684	+	195	7.56	20040	21	Signal peptide	Yes	SP	X9	X14	X12	X29	X9	1
	BnLTP231	BnaC07g19660D	336	GSBRNA2T00128712001	111	chrC07	26409619	26409954	-	111	9.53	12004.7	22	Signal peptide	No	SP	X8	X16	X13	X24	X9	0
	BnLTP232	BnaC07g25590D	273	GSBRNA2T00142889001	273	chrC07	31728313	31728585	-	90	5.45	9723.58	23	Signal peptide	No	SP	X7	X14	X8	X23	X6	0
	BnLTP233	BnaC07g25600D	285	GSBRNA2T00142890001	285	chrC07	31730580	31730864	-	94	7.54	10101.1	23	Signal peptide	No	SP	X7	X14	X8	X25	X6	0
	BnLTP234	BnaC07g32300D	1419	GSBRNA2T00041756001	689	chrC07	36015346	36016764	-	119	7.45	12476.5	24	Signal peptide	No	SP	X9	X13	X19	X22	X13	1
	BnLTP235	BnaC07g32710D	372	GSBRNA2T00041808001	372	chrC07	36219061	36219432	-	123	6.09	13268	26	Signal peptide	No	SP	X13	X15	X9	X22	X6	0
	BnLTP236	BnaC07g37310D	369	GSBRNA2T00157005001	122	chrC07	39080940	39081308	-	122	7.49	12911.3	22	Signal peptide	No	SP	X9	X18	X13	X22	X9	0
	BnLTP237	BnaC07g41240D	800	GSBRNA2T00154704001	452	chrC07	41201975	41202774	+	141	8.14	15759.5	21	Signal peptide	No	SP	X9	X14	X30	X23	X13	2
	BnLTP238	BnaC07g44200D	782	GSBRNA2T00099891001	694	chrC07	42878475	42879256	+	118	8.13	12439.4	27	Signal peptide	No	SP	X9	X13	X19	X22	X13	1
	BnLTP239	BnaC08g03340D	567	GSBRNA2T00128015001	567	chrC08	3064448	3065014	-	97	8.88	10078.9	29	Signal peptide	No	SP	X7	X13	X8	X23	X6	0
	BnLTP240	BnaC08g09910D	794	GSBRNA2T00062921001	212	chrC08	14779965	14780758	-	212	4.41	22628	23	Signal peptide	Yes	SP	X9	X18	X13	X24	X13	2
	BnLTP241	BnaC08g10150D	1023	GSBRNA2T00001225001	1023	chrC08	15075410	15076432	+	256	9.15	26911	24	Signal peptide	No	SP	X9	X20	X13	X23	X9	0
	BnLTP242	BnaC08g15350D	907	GSBRNA2T00047383001	907	chrC08	19810778	19811684	-	137	8.89	13894.6	22	Signal peptide	No	SP	X9	X19	X13	X24	X9	0
	BnLTP243	BnaC08g15360D	399	GSBRNA2T00047384001	399	chrC08	19815247	19815645	+	132	7.43	13804.4	25	Signal peptide	No	SP	X9	X19	X13	X24	X9	0
	BnLTP244	BnaC08g17860D	1580	GSBRNA2T00139621001	673	chrC08	21313396	21314975	+	175	6.04	17723.3	20	Signal peptide	Yes	SP	X6	X14	X12	X25	X8	2
	BnLTP245	BnaC08g22910D	718	GSBRNA2T00109310001	402	chrC08	25388408	25389125	-	121	8.08	13097.4	24	Signal peptide	No	SP	X9	X14	X19	X23	X13	1
	BnLTP246	BnaC08g22920D	849	GSBRNA2T00109309001	748	chrC08	25397465	25398313	-	118	11	12526.8	25	Signal peptide	No	SP	X9	X13	X19	X23	X13	1
	BnLTP247	BnaC08g37340D	854	GSBRNA2T00136814001	540	chrC08	34189336	34190189	-	179	7.5	17861.5	22	Signal peptide	Yes	SP	X6	X14	X12	X25	X8	2
	BnLTP248	BnaC08g37360D	772	GSBRNA2T00136811001	504	chrC08	34211926	34212697	-	167	8.67	17209.8	31	Signal peptide	Yes	SP	X6	X14	X12	X25	X8	2
	BnLTP249	BnaC08g37370D	906	GSBRNA2T00136810001	663	chrC08	34214780	34215685	-	180	7.5	17898.5	22	Signal peptide	Yes	SP	X6	X14	X12	X25	X8	2
	BnLTP250	BnaC08g40620D	604	GSBRNA2T00090460001	604	chrC08	35764734	35765337	+	99	4.72	10285	26	Signal peptide	No	SP	X9	X15	X9	X19	X6	0
	BnLTP251	BnaC08g44290D	1177	GSBRNA2T00031805001	615	chrC08	37620766	37621942	+	204	4.38	21032.1	26	Signal peptide	Yes	SP	X10	X14	X12	X24	X5	4
	BnLTP252	BnaC09g08390D	795	GSBRNA2T00135010001	256	chrC09	5311011	5311805	-	256	9.28	26076.8	27	Signal peptide	No	SP	X9	X19	X13	X23	X9	1
	BnLTP253	BnaC09g09750D	990	GSBRNA2T00002979001	990	chrC09	6407289	6408278	+	116	8.12	12053.9	24	Signal peptide	No	SP	X9	X14	X19	X21	X13	0
	BnLTP254	BnaC09g11970D	279	GSBRNA2T00032833001	92	chrC09	8328828	8329106	+	92	9.18	9658.62	24	Signal peptide	No	SP	X7	X13	X8	X19	X6	0
	BnLTP255	BnaC09g11980D	303	GSBRNA2T00032834001	303	chrC09	8329489	8329791	+	100	9.02	10867	24	Signal peptide	No	SP	X7	X13	X8	X19	X6	0
	BnLTP256	BnaC09g13030D	1266	GSBRNA2T00050557001	745	chrC09	9589800	9591065	-	150	6.12	15486.9	25	Signal peptide	Yes	SP	X6	X13	X12	X25	X8	2
	BnLTP257	BnaC09g13410D	482	GSBRNA2T00009207001	482	chrC09	10054761	10055242	+	147	9.59	15420.6	25	Signal peptide	No	SP	X9	X19	X13	X24	X9	0
	BnLTP258	BnaC09g14300D	294	GSBRNA2T00069726001	97	chrC09	10905562	10905855	-	97	5.19	10429.2	24	Signal peptide	No	SP	X7	X13	X8	X21	X6	0
	BnLTP259	BnaC09g19800D	393	GSBRNA2T00115636001	393	chrC09	16875698	16876090	-	130	9.46	13679.6	24	Signal peptide	No	SP	X8	X16	X13	X25	X9	0
	BnLTP260	BnaC09g19810D	387	GSBRNA2T00115635001	387	chrC09	16896867	16897253	-	128	9.58	13614.4	24	Signal peptide	No	SP	X8	X16	X13	X24	X9	0
	BnLTP261	BnaC09g23220D	717	GSBRNA2T00157750001	717	chrC09	20614279	20614995	+	169	9	17429.6	25	Signal peptide	No	SP	X9	X19	X13	X24	X9	0
	BnLTP262	BnaC09g25390D	1476	GSBRNA2T00118914001	734	chrC09	24819619	24821094	+	203	8.13	20955.2	22	Signal peptide	Yes	SP	X9	X16	X12	X24	X8	2
	BnLTP263	BnaC09g28270D	644	GSBRNA2T00050677001	644	chrC09	30630243	30630886	+	95	5.05	9879.43	31	Signal peptide	No	SP	X9	X16	X9	X12	X6	0
	BnLTP264	BnaC09g31850D	721	GSBRNA2T00009711001	721	chrC09	34847789	34848509	+	102	8.79	10733.8	28	Signal peptide	No	SP	X9	X15	X9	X19	X7	0
	BnLTP265	BnaC09g31950D	655	GSBRNA2T00082416001	655	chrC09	34982543	34983197	+	115	9.36	12227.6	28	Signal peptide	No	SP	X9	X15	X9	X19	X7	0
	BnLTP266	BnaC09g48400D	975	GSBRNA2T00107116001	642	chrC09	47230727	47231701	+	96	4.86	10292.2	29	Signal peptide	No	SP	X9	X16	X9	X12	X6	1
	BnLTP267	BnaC09g49450D	557	GSBRNA2T00106994001	480	chrC09	47826975	47827531	-	123	9.45	13172.7	32	Signal peptide	No	SP	X14	X14	X11	X24	X10	1
	BnLTP268	BnaCnng29890D	605	GSBRNA2T00017990001	119	chrCnn_random	28355482	28356086	-	119	8.42	13439.9	30	Signal peptide	No	SP	X11	X16	X9	X22	X9	1
	BnLTP269	BnaCnng36210D	3708	GSBRNA2T00029563001	895	chrCnn_random	34684174	34687881	+	194	6.04	19998.1	21	Signal peptide	Yes	SP	X9	X14	X12	X29	X9	1
	BnLTP270	BnaCnng37610D	460	GSBRNA2T00033640001	460	chrCnn_random	36119814	36120273	-	135	9.6	13938.9	27	Signal peptide	No	SP	X9	X19	X13	X24	X9	0
	BnLTP271	BnaCnng37660D	328	GSBRNA2T00033650001	328	chrCnn_random	36178331	36178658	+	97	5.23	10540.4	24	Signal peptide	No	SP	X7	X13	X8	X23	X6	0
	BnLTP272	BnaCnng37670D	318	GSBRNA2T00033651001	105	chrCnn_random	36184890	36185207	+	105	5.69	11364.5	32	Signal peptide	No	SP	X7	X13	X8	X23	X6	0
	BnLTP273	BnaCnng42980D	679	GSBRNA2T00040802001	679	chrCnn_random	42140351	42141029	-	110	8.74	11094	23	Signal peptide	No	SP	X9	X13	X19	X19	X13	0
	BnLTP274	BnaCnng42990D	837	GSBRNA2T00040803001	837	chrCnn_random	42145064	42145900	-	112	8.88	11363.5	23	Signal peptide	No	SP	X9	X13	X19	X19	X13	0
	BnLTP275	BnaCnng47750D	671	GSBRNA2T00046821001	671	chrCnn_random	47057256	47057926	-	123	8.74	12968.7	26	Signal peptide	No	SP	X9	X18	X13	X25	X9	0
	BnLTP276	BnaCnng60800D	1058	GSBRNA2T00080450001	537	chrCnn_random	60668065	60669122	-	162	9.1	17338.3	28	Signal peptide	No	SP	X9	X13	X19	X22	X13	1
	BnLTP277	BnaCnng64280D	306	GSBRNA2T00088883001	306	chrCnn_random	64010577	64010882	+	101	8.82	10745.6	23	Signal peptide	No	SP	X9	X19	X9	X24	X6	0
	BnLTP278	BnaCnng68070D	933	GSBRNA2T00098443001	286	chrCnn_random	67681003	67681935	+	286	9.01	28315.3	26	Signal peptide	No	SP	X9	X19	X13	X23	X9	1
	BnLTP279	BnaCnng69950D	309	GSBRNA2T00007758001	309	chrCnn_random	69978062	69978370	-	102	8.84	11045.1	24	Signal peptide	No	SP	X7	X13	X8	X23	X6	0
	BnLTP280	BnaCnng71030D	534	GSBRNA2T00010753001	534	chrCnn_random	71153782	71154315	+	157	6.54	16601.2	19	Signal peptide	No	SP	X9	X16	X12	X26	X9	0
	BnLTP281	BnaUnng01640D	5843	GSBRNA2T00055642001	1027	chrUnn_random	2175159	2181001	+	321	9.94	35039.7	23	Signal peptide	No	SP	X9	X20	X13	X24	X9	3
	BnLTP282	BnaUnng02650D	658	GSBRNA2T00068342001	658	chrUnn_random	3718902	3719559	+	102	8.86	10687.7	28	Signal peptide	No	SP	X9	X15	X9	X19	X7	0
	BnLTP283	BnaUnng03480D	549	GSBRNA2T00093386001	459	chrUnn_random	4970405	4970953	-	152	8.45	16040.6	22	Signal peptide	Yes	SP	X9	X16	X12	X24	X8	1
