# Supplementary material for: Genome-Wide Identification and Expression Analysis of nsLTP Gene Family in Rapeseed (Brassica napus) Reveals Their Critical Roles in Biotic and Abiotic Stress Responses
Source: Int J Mol Sci. 2022 Jul 28;23(15):8372. doi: 10.3390/ijms23158372 (PMC9368849; doi:10.3390/ijms23158372)
Supplement: Supplementary file 1 [file ijms-23-08372-s001.zip › ijms-1829603-supplementary/Table S10.xlsx]

## Sheet: Table S10
			Table S10. SSR loci identified in BnLTP family genes or their promoters
Name	Gene ID		SSR length	SSR type	SSR	SSR location
	BnaA02g20630D		40	p1	(A)40	3'UTR
	BnaA02g20630D		48	p1	(A)48	3'UTR
	BnaC03g50130D		20	p2	(CT)10	5'UTR
	BnaCnng36210D		52	c	(A)24(TA)14	Intron
	BnaAnng06900D		22	p2	(AT)11	Intron
	BnaC05g43760D		104	p2	(AG)52	Intron
	BnaAnng05900D		24	p3	(TTG)8	Intron
	BnaA01g35710D		98	c	(TA)14gtaggaactatgtgatgagtgcgggtatagttaagtaactgt(TA)14	Promoter
	BnaC06g23540D		398	c	(AT)176aactttaaaata(AT)17	Promoter
	BnaA03g25130D		24	p1	(T)24	Promoter
	BnaA01g12830D		26	p2	(TA)13	Promoter
	BnaA01g19350D		28	p2	(AT)14	Promoter
	BnaA01g19360D		30	p2	(AT)15	Promoter
	BnaA02g21360D		24	p2	(AT)12	Promoter
	BnaA03g11420D		64	p2	(GA)32	Promoter
	BnaA03g17860D		20	p2	(AT)10	Promoter
	BnaA03g41380D		28	p2	(AT)14	Promoter
	BnaA03g45330D		24	p2	(GA)12	Promoter
	BnaA03g54590D		46	p2	(AT)23	Promoter
	BnaA05g34760D		20	p2	(AT)10	Promoter
	BnaA07g30930D		32	p2	(TA)16	Promoter
	BnaAnng07290D		24	p2	(AT)12	Promoter
	BnaC01g22500D		22	p2	(TA)11	Promoter
	BnaC02g13020D		28	p2	(AT)14	Promoter
	BnaC02g13060D		30	p2	(AT)15	Promoter
	BnaC02g28150D		20	p2	(AT)10	Promoter
	BnaC06g43950D		26	p2	(TA)13	Promoter
	BnaC08g03340D		24	p2	(AT)12	Promoter
	BnaC09g13410D		20	p2	(AT)10	Promoter
	BnaC09g19800D		22	p2	(AT)11	Promoter
	BnaA02g34050D		24	p3	(CTC)8	Promoter
	BnaC06g27820D		21	p3	(GAT)7	Promoter
	BnaC09g13030D		33	p3	(GTT)11	Promoter
	BnaA06g12430D		24	p4	(TTGT)6	Promoter
	BnaA06g35750D		28	p4	(AAGA)7	Promoter
	BnaA10g09640D		20	p4	(TAAA)5	Promoter
	BnaC09g28270D		20	p4	(TATT)5	Promoter
