# Supplementary material for: Genome-Wide Identification and Expression Analysis of nsLTP Gene Family in Rapeseed (Brassica napus) Reveals Their Critical Roles in Biotic and Abiotic Stress Responses
Source: Int J Mol Sci. 2022 Jul 28;23(15):8372. doi: 10.3390/ijms23158372 (PMC9368849; doi:10.3390/ijms23158372)
Supplement: Supplementary file 1 [file ijms-23-08372-s001.zip › ijms-1829603-supplementary/Table S11.xlsx]

## Sheet: Table S11
	Table S11. The 42 samples of B. napus cultivar ZS11 used in RNA-seq expression analysis
	No.	Name	Stages	Sample
	1	Ro_b	Bud stage	Roots
	2	Ro_i	Initial bloom stage
	3	Ro_f	Full-bloom stage
	4	St_b	Bud stage	Stems
	5	St_i	Initial bloom stage
	6	St_f	Full-bloom stage
	7	Le_b	Bud stage	Leaves
	8	Le_i	Initial bloom stage
	9	Le_f	Full-bloom stage
	10	Bu_b	Bud stage	Buds
	11	Ao_i	Initial bloom stage	Anthocauli
	12	Ao_f	Full-bloom stage
	13	Cal_i	Initial bloom stage	Sepals
	14	Cal_f	Full-bloom stage
	15	Pe_i	Initial bloom stage	Petals
	16	Pe_f	Full-bloom stage
	17	Pi_i	Initial bloom stage	Pistils
	18	Pi_f	Full-bloom stage
	19	Sta_i	Initial bloom stage	Stamens
	20	Sta_f	Full-bloom stage
	21	At_i	Initial bloom stage	Anthers
	22	At_f	Full-bloom stage
	23	Cap_i	Initial bloom stage	Filaments
	24	Cap_f	Full-bloom stage
	25	Fu_27d	27 Days after flower（DAF）	Funiculus
	26	Fu_35d	35 Days after flower（DAF）
	27	IT-b	Bud stage	The top of main inflorescence
	28	IT_i	Initial bloom stage
	29	IT_f	Full-bloom stage
	30	Se_7d	7 Days after flower（DAF）	Seeds
	31	Se_13d	13 Days after flower（DAF）
	32	Se_21d	21 Days after flower（DAF）
	33	Se_27d	27 Days after flower（DAF）
	34	Se_35d	35 Days after flower（DAF）
	35	Se_43d	43 Days after flower（DAF）
	36	Se_49d	49 Days after flower（DAF）
	37	SP_7d	7 Days after flower（DAF）	Silique pods
	38	SP_13d	13 Days after flower（DAF）
	39	SP_21d	21 Days after flower（DAF）
	40	SP_27d	27 Days after flower（DAF）
	41	SP_35d	35 Days after flower（DAF）
	42	SP_43d	Maturity (43DAF)
