# Supplementary material for: Genome-Wide Identification and Expression Analysis of nsLTP Gene Family in Rapeseed (Brassica napus) Reveals Their Critical Roles in Biotic and Abiotic Stress Responses
Source: Int J Mol Sci. 2022 Jul 28;23(15):8372. doi: 10.3390/ijms23158372 (PMC9368849; doi:10.3390/ijms23158372)
Supplement: Supplementary file 1 [file ijms-23-08372-s001.zip › ijms-1829603-supplementary/Table S12.xlsx]

## Sheet: Table S12
	Table S12. Average FPKM values of three biological duplicates for the expression of BnLTP genes in 42 various tissues and organs
	Gene ID	Gene name	Ro-b	Ro-i	Ro-f	St-b	St-i	St-f	Le-b	Le-i	Le-f	Bu-b	Fu-27d	Fu-35d	Ao-i	Ao-f	At-i	At-f	Cal-i	Cal-f	Cap-i	Cap-f	Pe-i	Pe-f	Sta-i	Sta-f	Pi-i	Pi-f	IT-b	IT-i	IT-f	SP-7d	SP-13d	SP-21d	SP-27d	SP-35d	SP-43d	Se-7d	Se-13d	Se-21d	Se-27d	Se-35d	Se-43d	Se-49d
	BnaA01g06260D	BnLTP001	0.0645619	0	0	0	0	0	0	0	0	0.0816429	0	0	0	0	0	0	0	0	0	0	0	0	0.141251	0	0	0	0.0803947	0	0	0	0	0	0	0	0	0.227388	0.773423	1.33796	0.669789	0.119157	0	0
	BnaA01g12230D	BnLTP002	0	0	0	0.201812	0.0641466	0	0	0	0	0.220343	0	0	0	0	0	0	0	0	0	0	0.0980145	0	0	0	0.475909	0.395683	0.126623	0.207795	0	0.303056	0.362665	0.0740744	0.132825	0	0	0.362393	0	0	0	0	0	0
	BnaA01g12250D	BnLTP003	0.0111665	0	0	0	0	0	0	0	0	0	0	0	0	0	0	0	0	0	0	0	0	0	0	0	0	0	0	0	0	0	0	0	0	0	0	0	0	0	0	0	0	0
	BnaA01g12260D	BnLTP004	0	0	0	0	0	0	0	0	0	0	0	0	0	0	0	0	0.136269	0	0	0	0	0	0	0	0.121246	0	0	0	0	0	0	0	0	0	0	0	0	0	0	0	0	0
	BnaA01g12350D	BnLTP005	0	0.188465	0.0482769	0	0	0	0	0	0	0	0	0	0	0	1.03951	0.995697	0	0	0.190774	0	0.0802831	0.166008	0.861287	0.472121	0	0.0539535	0	0	0	0	0	0	0	0	0	0	0	0	0	0	0	0
	BnaA01g12830D	BnLTP006	0	0	0	0	0	0	0	0	0	0	0	0	0	0	0	0	0	0	0	0	0	0	0	0	0	0	0	0	0	0	0	0	0	0	0	0	0	0	0	0	0	0
	BnaA01g18740D	BnLTP007	2.46481	2.46268	2.56413	1.59814	1.58402	1.10446	0	0.309104	0.0365788	1.23938	0.425849	0.167513	0.0361243	0.159053	0	0	0.0419273	0.0520031	0.291887	0.135427	0.0981488	0.34635	0.0504076	0.116483	1.32347	1.4372	1.28648	0.979867	0.614959	0.517865	0.283844	0.10312	0.105834	0.0915168	0.159866	0.947704	0.14633	0.234133	0.124662	0	0.0781614	0.0986363
	BnaA01g19350D	BnLTP008	0	0.108348	0.128206	1.51845	1.0246	0.688935	2.24015	1.52706	1.62992	1.59585	0.639	0.157321	1.97671	1.75297	0	0	0	0	0.0703307	0	0	0	0	0	1.33766	1.33846	2.04363	2.14001	2.39939	2.33317	2.39765	0.903186	0.180546	0.143705	0	0.583453	0.166935	0.126828	0.189198	0	0	0
	BnaA01g19360D	BnLTP009	0	0	0	0	0.18231	0	0	0	0.233129	3.49942	0	0	0	0.100134	0	0	0	0	0	0	0	0	0	0	0	0	0.134541	0.343437	1.19822	0	0	0	0	0	0	0	0.159385	0	0	0	0	0
	BnaA01g24860D	BnLTP010	0.850954	0.157548	0.084138	0.627354	0.803807	0.966129	0.088035	0	0	1.55706	0	0.0851157	0	0.0925494	1.7972	1.55251	0.0520439	0.114782	0.0459421	0.099644	0.175742	0.323918	1.21765	1.19745	0.0258132	0	0	0	0	0.0269016	0.0383254	0	0	0.084375	0.357044	0.0203617	0.0284458	0.142636	0	0.231258	0.516586	0
	BnaA01g35710D	BnLTP011	0.169036	0.32596	0.275687	1.10216	0.746559	0.591511	2.39936	1.75239	2.06225	1.96953	1.47624	0.723589	1.86693	2.0704	1.36876	1.23379	2.23886	2.19021	1.53334	1.65854	1.686	1.77161	1.43634	1.55474	1.8298	1.87086	1.89236	1.87775	1.9924	2.20633	2.35434	1.73751	1.41491	0.752058	0.986967	0.854611	0.362372	1.27442	1.2541	0.707102	0.117019	0.213039
	BnaA02g07110D	BnLTP012	0	0	0	0	0	0	0.278462	0	0	0	0	0	0	0.10974	0	0	0	0	0	0	0	0	0	0	0	0.153664	0	0.0727615	0.196356	1.9753	2.3578	0.102851	0	0	0	0	0	0	0.128642	0	0	0
	BnaA02g07120D	BnLTP013	0.647368	0.433352	0.984102	2.89681	2.81454	1.94612	1.74659	1.24585	1.553	1.69196	0.910743	0.869507	2.81294	2.98672	0.530107	0.942648	2.46803	2.22887	1.52199	1.66764	0	0	0.407032	1.27456	2.86743	2.86676	2.05596	2.55423	2.94399	3.68309	3.64202	2.80333	1.72175	0.99214	1.09152	1.55066	3.1341	1.85362	1.53056	0.228254	0	0.203604
	BnaA02g09020D	BnLTP014	1.81534	1.84503	2.03465	1.31164	1.25854	0.893571	1.32706	0.676987	0.428722	0.669001	0	0	1.6711	1.67573	0	0	0	0.233693	0.284571	0	0	0	0	0	1.43459	1.31591	1.6311	1.62192	1.60654	1.21708	1.17923	0.832921	0.703914	0.269745	0.340757	0.384174	0.180994	0.0992995	0.220624	0	0	0
	BnaA02g09030D	BnLTP015	0.448215	0.570397	0.683692	0.116188	0.147675	0	0	0	0.19456	0.1851	0.162355	0.33863	0.336336	0.376142	0	0	0	0.0732972	0.370875	0.0628695	0	0	0	0	0.787545	0.475048	0.584448	0.766984	0.741168	0	0	0.241434	0.230861	0.463769	1.10219	0	0	0	0	0	0	0
	BnaA02g09040D	BnLTP016	0	0	0	0	0	0	0	0	0	0	0	0	0	0	0	0	0	0	0	0	0	0	0	0	0	0	0	0	0	0	0	0	0	0	0	0	0	0	0	0	0	0
	BnaA02g09050D	BnLTP017	0.108062	0	0.067496	0.152083	0.0903947	0.133478	0	0.319032	0	0	0.0746887	0.119822	0	0	0	0	0	0	0	0	0	0	0	0	0	0	0.218002	0.0911263	0	0.0800038	0	0.087283	0.247106	0.22327	0	0.115343	2.08345	2.47679	2.21693	1.37137	0.115567	0
	BnaA02g12590D	BnLTP018	0	0.272016	0	0	0.324829	0	0	0	0.185747	3.5706	0	0	0	0	0.895471	1.05774	0	0	0	0	0	0	0.366988	0.327771	0.204719	0	2.17327	2.83889	0.709618	0	0	0	0	0	0	0	0	0	0	0	0	0
	BnaA02g16470D	BnLTP019	0	0	0	0	0	0	0	0	0	0	0	0.401335	0	0	0	0	0	0	0	0	0	0	0	0	0	0.0931489	0	0	0.170056	0	0	0	0	0	0	0	0	0.188443	0.0939131	0.197363	0.310907	0.343759
	BnaA02g16570D	BnLTP020	0.126164	0.116287	0.101908	0	0	0	0	0	0	0	0	0	0	0.15389	0	0	0	0	0	0	0	0	0	0	0	0	0.195293	0	0.146133	0	0	0	0	0	0	0	0	0.345186	0.520031	0	0	0
	BnaA02g18990D	BnLTP021	0	0	0	0	0	0	0	0	0	0	0	0	0	0	0	0	0	0	0	0	0	0	0	0	0	0	0	0	0	0	0	0	0	0	0	0	0	0	0	0	0	0
	BnaA02g20630D	BnLTP022	0	0	0	0.328562	0.430327	0	1.50612	1.17969	1.05006	0.469215	0.34905	0	1.11415	1.07568	0	0	0.394699	0.502114	0	0	0	0	0.155602	0	0.397857	0.543951	0.583663	1.03183	1.08111	1.37871	1.38266	1.20972	1.1191	1.19658	0.749736	0	0	0	0	0	0	0
	BnaA02g21250D	BnLTP023	0	0	0	0	0	0	0	0	0	0	0	0	0	0	0	0	0	0	0	0	0	0	0	0	0	0	0	0.215445	0	0	0	0	0	0	0	0	0	0	0	0	0	0
	BnaA02g21270D	BnLTP024	0	0	0	0	0	0	0	0	0	0	0	0	0	0	0	0	0	0	0	0	0	0	0	0	0	0	0	0	0	0	0	0	0	0	0	0	0	0	0	0	0	0
	BnaA02g21360D	BnLTP025	0	0.0839868	0	0	0	0	0	0	0.14005	0	0	0	0	0	0	0	0	0	0	0	0	0	0	0	0	0	0.23327	0	0	0	0	0	0	0	0	0	0	0	0	0	0	0
	BnaA02g25990D	BnLTP026	0	0	0	0	0	0	0	0	0.134386	0	0	0	0.0763364	0	0	0.1232	0.541799	0.744164	0.593343	0.533012	0	0	0	0.19521	0	0	0	0	0	0	0	0	0	0	0	0	0	0	0	0	0.0889424	0
	BnaA02g29710D	BnLTP027	0	0	0	0	0	0	0	0	0	0	0	0	0	0	0	0	0	0	0	0	0	0	0	0	0	0	0	0	0	0.0469826	0	0	0	0	0	0.673863	0.0440809	0	0	0	0	0
	BnaA02g30210D	BnLTP028	2.94242	2.92303	2.95293	2.51218	2.23078	1.75329	1.94929	0.764393	0.434454	2.54567	0.717487	0.825681	1.60052	1.13908	0	0	0.131229	0	0.530103	0.599649	0.679183	0.655598	0	0.241292	2.50981	2.54407	2.82678	2.67533	2.3215	2.04187	1.62302	0.68103	0.555949	0.367881	0.279789	2.31741	0.579318	1.55769	0.743046	0.132632	0	0
	BnaA02g34050D	BnLTP029	1.0008	0.794986	0.901744	1.10197	1.13447	0.597517	1.77509	1.42969	1.24523	2.63619	1.65346	1.73665	0.65362	0.77646	0	0.198902	0.994591	1.13655	0.244847	0.254875	0.340605	0.333718	0.155829	0.362167	1.22706	0.923754	1.42099	1.49976	1.00591	0.980284	0.76442	0.933756	1.0235	1.18701	1.4458	1.13714	1.69809	2.51308	2.58731	2.36643	1.67116	1.27554
	BnaA03g09530D	BnLTP030	0.39836	0.52768	1.07099	0.755203	0.572106	0.2514	0.530187	0.271358	0.576891	0.475322	0.147661	0.230089	1.2262	1.67074	0	0	1.6332	1.52203	0	0	0	0.199009	0	0	1.21825	1.04202	0.870452	1.29738	2.07497	2.46456	2.31039	0.7184	0.25984	0.225079	0	1.27645	1.05564	1.23341	0.473319	0.220321	0	0
	BnaA03g09540D	BnLTP031	0	0	0	0	0	0	0.619173	0.173038	0.181983	0.211283	0	0	0.0817861	0	0	0	0	0	0	0	0	0	0	0	0.286893	0.123851	0.600764	0.527391	0.578021	1.17895	1.29239	0.199379	0	0	0	0.232875	0.144466	0	0	0	0	0
	BnaA03g09710D	BnLTP032	0	0	0	0	0	0	1.28027	0.901644	0.994967	0.561251	0	0	0.349015	0.275913	0	0	0	0	0	0	0.51481	0.238685	0	0	0.44241	0.379579	0.732309	0.54385	0.453802	0.787641	0.0845743	0.504533	0	0	0	0.0541067	0	0	0	0	0	0
	BnaA03g11410D	BnLTP033	0.857926	0.10554	0.676748	1.68475	1.54716	1.16177	0.982071	0.706604	1.61136	0.969859	2.34578	2.3314	2.01081	1.98098	0.390914	1.4924	2.39854	2.43858	2.18669	2.07476	1.79861	1.92827	1.30197	2.06081	2.42962	2.22926	1.00473	1.44382	2.03469	2.13916	2.12337	2.91866	2.38805	2.66327	2.94841	3.10068	2.96345	2.07258	1.78251	1.9016	1.11924	0.147333
	BnaA03g11420D	BnLTP034	0.0873959	0.0616125	0	0	0.103754	0.144946	0	0	0	0	0.364619	0.372057	0	0	0	0	0	0	0	0	0	0	0	0	0	0	0	0	0	0	0	0	0.151454	0.249757	0.571846	0.0672727	0.583339	1.80332	1.96647	1.57471	1.08118	0.10007
	BnaA03g12750D	BnLTP035	0	0.290241	0	0	0.761343	0	0	0.165478	0.133084	0	0	0	0.158521	0	0	0.962618	0	0	0	0	0	0	0	0	0.126999	0	2.58002	3.11463	0	0	0	0	0	0	0.21827	0	0	0	0.223696	0	0	0
	BnaA03g13140D	BnLTP036	0.416453	0.148429	0.608715	2.23945	2.24984	1.92957	1.00491	0.594754	1.62939	0.996467	0.0901531	0.413665	3.04889	3.31637	0.375069	0.824984	2.86038	2.41634	1.87025	1.59109	1.1146	1.08059	1.53494	1.54427	0.730919	0.219362	0.726734	1.24757	2.08404	1.89159	3.18457	2.61094	1.8599	1.9471	1.93865	0.404372	0.100263	0	0.246388	0	0	0
	BnaA03g17860D	BnLTP037	0	0	0	0	0	0	0	0	0	0	0	0	0	0	0	0	0	0	0	0	0	0	0	0	0	0	0	0	0	0.0597845	0	0	0	0	0	0	0	0	0.115368	0	0	0
	BnaA03g20020D	BnLTP038	0.17977	0	0	0	0	0	0	0	0	0	0	0	0	0	0	0.54069	0	0	2.00256	1.95802	0.6487	0.296969	0.703258	2.04303	0	0.157904	0	0	0	0	0.290377	0.587695	0	0	0	0.0767809	0	0.109151	0	0	0	0
	BnaA03g21100D	BnLTP039	1.855	2.72091	2.46671	2.30718	2.08308	1.64497	3.02282	2.97939	3.03056	1.83907	0.336287	0.474953	2.47296	2.45312	0	0.509398	0	0.113449	0	0.105085	0.750895	0.201633	0.121613	0	2.00163	1.99063	1.97625	2.31462	2.34403	2.39575	2.51261	3.15179	1.89158	0	0	1.58422	0.308426	0.970316	0.451886	0	0	0
	BnaA03g23710D	BnLTP040	0	0.0602448	0	0.072178	0	0	0	0	0	2.42861	0	0	0	0	0.888635	0.535581	0	0	0	0	0.0453236	0	0.237891	0.0657793	0.145796	0.0572255	0	0	0	0	0	0	0	0	0	0.0478315	0.0375848	0	0	0.0485269	0	0
	BnaA03g25130D	BnLTP041	0.0401653	0	0.0469608	0.447544	0.468012	0.296789	1.95692	1.73013	1.97387	0.8151	0.550769	0	1.98023	2.0741	0.215236	0.118514	0.505785	0.535963	0.306645	0.0706058	0.192683	0.315817	0.307899	0.0821088	0.298755	0.0950345	0.981061	1.23348	1.98133	0.729335	0.635126	0.814	1.20744	1.32023	2.2269	0	0	0	0	0	0	0
	BnaA03g25140D	BnLTP042	0	0	0	0	0	0	0.485967	0.180585	0.226093	0.200392	0	0.123116	0.49562	0.564054	0	0.449442	0	0	0.870357	0.813876	1.35156	1.42166	0.78981	0.544875	0	0	0.301923	0.414721	0.340908	0.301109	0.467119	0	0.140532	0	0	0	0	0.0854702	0	0	0	0
	BnaA03g25150D	BnLTP043	0	0.0566873	0.121835	1.40968	0	0.235604	0.807122	0.691053	0.374866	0	0.0766865	0	1.44341	1.39668	0	0	0	0	0.164875	0	0.703135	0.21111	0.119218	0	0	0	0	0.0567919	0.0955562	0.265373	0.949306	0.53543	0.33148	0	0.164431	0	0	0	0.181872	0	0	0
	BnaA03g25180D	BnLTP044	1.00903	1.5577	1.38039	1.69272	1.12261	0.173494	0	0	0	0	0	0	0.980653	0.412441	0	0	0	0	0.240942	0.219397	1.35349	0.949588	0	0.144395	0	0.0883078	0	0	0	0.103865	0	0	0	0	0.232281	0	0	0	0.311985	0	0	0
	BnaA03g30020D	BnLTP045	0	0	0.0879318	0	0	0	0	0	0	0	0	0	0	0	0	0	0	0	0	0	0	0	0	0	0.189392	0	1.55148	2.02222	0	0	0	0	0	0	0	0	0	0	0	0	0	0
	BnaA03g31050D	BnLTP046	0	0	0	0	0	0	0	0	0	0	0	0	0	0	0	0	0	0	0	0	0	0	0	0	0	0	0	0	0	0	0	0	0	0	0	0	0	0	0	0	0	0
	BnaA03g31060D	BnLTP047	0	0	0	0	0	0	0	0	0	0	0	0	0	0	0	0	0	0	0	0	0	0	0	0	0	0	0	0	0	0	0	0	0	0	0	0	0	0	0	0	0	0
	BnaA03g36710D	BnLTP048	0.0534949	1.04443	1.05225	0.0399886	0.0450003	0	0.128203	0	0.311861	0	0.106662	0	0	0.200834	0	0	0.26009	0	0	0	0	0	0	0	0	0	0	0	0.043387	0	0.0543426	0.0430497	0	0.118601	0	0	0.0401795	0	0	0.624547	0.113535	0.0476338
	BnaA03g38500D	BnLTP049	1.62548	1.77297	1.84133	1.5761	1.5859	1.35128	0.250969	0.392389	0	0.674649	0.237995	0.0694468	1.88677	1.62253	0	0	0	0	0.0566497	0	0.207486	0.178105	0.0954841	0	0.766919	0.73255	1.09901	1.31117	1.33563	1.10514	0.70927	0.0838923	0	0	0	0.177975	0	0.620578	0.648675	0	0	0
	BnaA03g41380D	BnLTP050	0	0	0	0	0	0	0	0	0	0.0764076	0	0	0	0	0	0	0	0	0	0	0	0	0	0	0	0	0	0	0	0	0	0	0	0	0	0	0	0	0	0	0	0
	BnaA03g41640D	BnLTP051	0	0.232779	0	0.078209	0.356463	0	0	0	0	0	0	0.200657	0	0	0.479121	0.717872	0	0	0	0	0	0	0.235059	0	0.148411	0	2.25257	2.81383	0	0.0749891	0	0	0	0	0	0	0	0	0	0	0	0
	BnaA03g45330D	BnLTP052	0.123478	0	0.075273	0.233904	0	0	0	0.200051	0.143366	0.270794	0	0.137864	0	0	0	0	0	0	0	0	0.213656	0.136842	0	0	0.582347	0.555449	1.23517	0.889652	0.188097	0.24409	0.188227	0.0864047	0	0	0	0.698561	0.852334	0	0.115089	0	0	0
	BnaA03g49210D	BnLTP053	0	0.148496	0	0	0	0	0	0	0	0.91026	0	0	0	0	0	0	0	0	0	0	0	0	0	0	0	0	0	0	0.80207	0	0	0	0	0.149051	0	0	0	0	0	0	0	0
	BnaA03g52460D	BnLTP054	0	0	0	0	0	0	0	0	0	3.70913	0	0	0	0.101354	0	0	0.112514	0	0	0	0	0.123354	0	0	0.0777157	0	0.0676744	0.246961	0.585001	0	0	0	0	0	0	0	0.160427	0	0	0	0	0
	BnaA03g54590D	BnLTP055	0.0538869	0	0	0.142029	0.0628248	0	2.89681	2.35376	2.19697	0.119453	0.194445	0	1.17609	0.568696	0.264511	0	0	0	0	0	0	0	0	0	0.068	0	0.0577884	0	0.164671	0.849141	1.88771	1.82018	1.75846	1.38154	0.364602	0	0	0	0	0	0.106823	0.218505
	BnaA04g04250D	BnLTP056	0	0	0	0	0	0	0	0	0	0.086628	0	0	0	0	0	0.303961	0	0.0566711	0	0	0	0	0	0	0.0753977	0.210881	0	0	0	0	0	0	0	0	0	0	0	0	0	0.0503531	0	0
	BnaA04g04450D	BnLTP057	3.05489	2.92105	3.00282	2.28904	2.59639	2.71382	2.11055	1.68985	1.84047	1.1333	0.533009	0.52446	2.09804	1.91523	1.25034	1.49794	1.61725	1.28804	1.91605	1.8674	2.20097	1.95983	1.91661	1.68396	1.37347	1.51826	1.19481	1.30346	1.204	1.74055	1.96076	1.37656	1.33194	1.33114	0.771338	0.968861	0.542138	0.363383	0.651068	0.262863	0	0
	BnaA04g21650D	BnLTP058	0.960363	0.309019	0.517963	1.23311	1.2172	0.477853	0	0	0	0	0	0	0	0	0	0	0	0	0	0	0	0	0	0	0	0	0	0.0861806	0.2854	0.524863	0.557991	0	0	0	0	0.208448	0	0.100947	0	0	0	0
	BnaA04g22070D	BnLTP059	0.714246	1.4794	1.81808	1.1624	0.765702	0.849604	2.4841	1.27794	1.81616	1.62103	2.12696	2.04366	2.5633	2.82809	0	1.72121	1.97424	1.56309	2.49349	2.2814	1.48169	1.32826	2.18727	2.21664	2.90783	2.68607	2.22009	2.54901	3.28767	3.12126	2.22702	2.03511	1.84616	0.572145	0.947002	1.38256	0.711748	2.99322	3.6274	3.90273	3.06443	2.1532
	BnaA04g22080D	BnLTP060	1.29876	1.44479	1.64665	3.8661	3.90208	3.176	3.93611	3.56656	3.84744	3.23812	3.12564	2.06551	4.24631	4.29423	1.30156	3.55835	4.66719	4.63399	4.19212	4.1873	4.3131	4.30806	4.19984	3.98906	3.85215	3.79053	3.20374	3.59555	4.02582	4.14852	4.23633	3.77263	2.88123	3.02405	2.47077	2.98678	2.39307	0.495564	1.07501	0.348243	0.12846	0.265883
	BnaA04g26690D	BnLTP061	0	0.125166	0.114181	0	0	0.22	0	0	0	0	0	0	0	0	0	0	0	0	0	0	0	0	0	0	0	0	0	0	0	0	0	0	0	0	0	0	0	0.137397	0	0	0	0
	BnaA04g29620D	BnLTP062	0.071434	0.951948	1.06043	0.0423772	0.0439163	0	0	0	0.134605	0	0.0391396	0	0.141526	0	0.199692	0	0.435872	0	0.0511091	0.101325	0	0.0651579	0.0826585	0.0638218	0	0.0405252	0	0	0	0.0407052	0.0488181	0.126112	0	0.206067	0.143396	0.0310815	0.327649	0.151325	0.40097	1.90951	0.461395	0
	BnaA04g29630D	BnLTP063	0.0472353	1.24301	1.29461	0.0441443	0.116756	0	0.339519	0.0559104	0.244392	0.106238	0.273586	0	0.0548284	0.104307	0	0.0963879	0.323327	0.0658894	0.0999576	0	0.11254	0	0	0.0827954	0.0421599	0	0	0.0328069	0	0.0495597	0.138512	0.0798548	0	0.122925	0.152675	0.396021	1.11236	0.0474464	0.394025	1.77772	0.218315	0
	BnaA05g06750D	BnLTP064	0.79684	0.46745	1.21215	1.53591	1.26784	1.09366	0	0	0.426633	0.083412	0.245966	0.130442	0	0.200136	0	0	0	0	0	0	0	0	0	0	0.442098	0.44396	0	0	0	1.37329	1.28858	0.152481	0.14905	0.221119	0	0.191776	0.173835	0	0.251364	0	0	0
	BnaA05g13220D	BnLTP065	0.272974	0.135416	0.15584	0.261307	0.098611	0	0.237016	0.256231	0.10055	0.569638	0.04192	0	0.223318	0.228792	0	0	0.0609049	0.0757442	0.21829	0.276407	0.143667	0.181666	0	0.141588	0.268454	0.116904	0.935177	1.11091	0.0930664	0.0421361	0.104375	0.131757	0.145574	0	0.0843829	0	0.465283	0.252722	0.299884	0.064025	0.12167	0.0576094
	BnaA05g21260D	BnLTP066	2.8505	2.60877	2.62128	2.05727	2.07416	1.53987	1.06716	0.704891	0.433656	0.598763	0	0.392375	0.328363	0.397174	0.434957	0.242949	0.426808	0.623937	0	0.156559	1.27845	1.04578	0	0	1.20879	1.11354	1.21724	1.1014	0.938917	0.943872	0.670983	0.338552	0.438053	0.460764	0.465931	1.63738	1.20272	1.89871	1.2307	0.380188	0.171508	0.331861
	BnaA05g21830D	BnLTP067	2.70529	2.89137	2.85819	2.45598	2.53724	2.17915	2.38575	1.95216	1.74829	1.62197	0.649358	0.440265	2.81113	2.70975	0	1.19255	2.21893	1.95268	1.67564	1.76496	0.97691	0.705503	0.903744	1.75478	2.23038	2.16954	1.77485	1.91733	2.08439	1.77993	2.08801	1.87008	1.73581	1.09109	1.53859	1.43133	0	1.24445	1.56806	1.13198	0.651156	0.273637
	BnaA05g26610D	BnLTP068	0	0	0	0	0	0	0	0	0	0	0	0	0	0	0	0	0	0	0	0	0	0	0	0	0	0	0	0	0	0	0	0	0	0	0	0	0	0	0	0	0	0
	BnaA05g29430D	BnLTP069	0.334987	0	0.324813	0.264966	0.226129	0.171624	0	0.309534	0	2.97384	0.0976803	0.436498	0	0	0	0.939749	0	0	1.68952	1.21181	0	0.258015	0	0.294585	3.18516	3.05118	3.01091	2.86274	2.0231	2.74634	1.9054	0.616062	0	0	0	3.52862	3.73226	1.65561	1.38216	0.418571	0	0
	BnaA05g30180D	BnLTP070	0	0.106554	0	0	0	0	0	0	0	0	0	0	0	0	0	0	0	0	0	0	0	0	0	0	0	0	1.31704	2.11409	0	0	0	0	0	0	0	0	0	0	0	0	0	0
	BnaA05g34760D	BnLTP071	0.134161	0.43333	0	0.815506	0.362166	0.344202	0.780381	0.546917	2.8023	2.62488	0.213923	0.105048	3.2456	3.20279	0.875791	3.2072	3.95605	3.85597	3.91898	3.83921	3.9954	3.96184	3.98964	3.64406	3.24005	3.15626	2.3358	2.79378	3.09945	3.3373	3.23887	0.508198	0.463393	0	0	2.27927	1.00806	0.142469	0.169156	0	0	0
	BnaA05g35360D	BnLTP072	0.543882	0.281749	0.281389	0.603736	0.50306	0.91742	0	0.0497346	0	0.0317206	0.0716992	0.0629154	0.0465878	0.0467571	0	0	0	0	0	0	0	0	0	0	0	0.0709403	0.0843684	0.266078	0.0941038	0.22508	0.0908805	0.101975	0.0714865	0	0	0.035973	0	0.0844764	0.198108	0.0933124	0.105206	0.0859918
	BnaA05g35420D	BnLTP073	0.840745	0.592098	0.727961	1.1026	0.984	1.05672	0.965609	0.788633	0.742211	0.4676	0.235545	0.182385	0.538969	0.589334	0	0.183248	0.79112	0.623294	0.624843	0.489846	0.527695	0.339256	0.655645	0.470699	0.606791	0.485434	1.00697	1.08276	0.589918	0.5706	0.499819	0.853393	0.624132	0.221849	0.43594	0.538602	0.996955	0.60934	0.35561	0.379827	1.03754	0.993455
	BnaA06g04220D	BnLTP074	0.0865798	0	0	0	0.114605	0	0	0	0	0.110377	0	0	0	0.144473	0	0	0	0	0	0.134293	0	0	0.184981	0	0	0	0	0	0	0	0.15636	0	0	0.445162	0	1.00117	1.70289	1.34873	1.64677	1.44715	0.294754	0
	BnaA06g04240D	BnLTP075	0	0	0.0971825	0	0.181608	0	0	0.254904	0	0	0	0	0	0	0	0	0.184032	0	0.363699	0	0.336333	0	0.216634	0	0	0	0	0	0	0.542992	0.136135	0.108373	0	0	0	2.77578	1.18953	0	0.189083	0	0	0.13088
	BnaA06g12430D	BnLTP076	0	0	0	0	0	0.204659	0	0	0	2.74605	0	0	0.0585575	0.059376	0.551289	0.107756	0	0	0	0	0	0.0731303	0.15644	0.164179	0.180532	0.0442386	0	0	0	0	0	0.0520087	0	0	0	0.106837	0.0490183	0	0	0	0	0.0561468
	BnaA06g12550D	BnLTP077	0	0.16763	0	0	0.225129	0	0.693184	0.169503	0.155046	0.153155	0	0	0.161554	0.162908	0	0	0.0693323	0	0.0827924	0	0	0	0	0	0	0.0898255	1.21297	1.02047	0	0.0554387	0	0.104726	0.0913789	0	0	0	0	0.0575699	0	0.0726094	0	0
	BnaA06g23230D	BnLTP078	1.95642	1.87836	1.97699	1.84132	1.93295	1.66729	1.9865	1.60218	1.49234	2.05829	2.0123	2.04812	1.49087	1.67336	1.11101	1.1495	1.42889	1.41914	1.38216	1.42466	1.33539	1.253	1.12154	1.30344	1.97236	1.89172	1.87485	1.97119	1.9465	1.9673	1.94283	1.59185	1.42308	1.54958	1.72904	1.77082	1.90561	2.16555	2.28763	2.26284	2.27626	2.23563
	BnaA06g31040D	BnLTP079	0	0	0	0.13619	0	0	0	0	0	0	0	0	0	0	0	0	0	0	0	0	0	0	0	0	0	0	0	0	0	0	0	0	0	0	0	1.99332	1.57994	0.32333	0	0	0	0
	BnaA06g35750D	BnLTP080	0	0	0	0	0	0	0	0	0	0	0	0	0	0	0	0	0	0	0	0	0	0	0	0	0	0	0	0	0	0	0	0	0	0	0	0	0	0	0	0	0	0
	BnaA06g35760D	BnLTP081	0	0	0	0	0	0	0	0	0	0	0	0	0	0	0	0	0	0	0	0	0	0	0	0	0	0	0	0	0	0	0	0	0	0	0	0	0	0	0	0	0	0
	BnaA06g35770D	BnLTP082	0	0	0	0	0	0	0	0	0	0	0	0	0	0	0	0	0	0	0	0	0	0	0	0	0	0	0	0	0	0	0	0	0	0	0	0	0	0	0	0	0	0
	BnaA06g35800D	BnLTP083	0	0	0	0	0	0	0	0	0	0	0	0	0	0	0	0	0	0	0	0	0	0	0	0	0	0	0	0	0	0	0	0	0	0	0	0	0	0	0	0	0	0
	BnaA06g38220D	BnLTP084	1.83976	2.09973	1.76088	1.06609	1.36942	1.1723	2.44769	2.1534	2.45528	2.17296	1.43779	0.910536	0.918064	1.09959	0	0	0	0.332703	0.235443	0.414443	2.12668	2.00139	0.196305	0.102674	1.94045	1.88619	1.43336	1.43413	1.17583	1.87121	2.2124	1.85806	1.48508	1.07228	0.405864	2.19662	2.53657	1.41183	1.27974	0.999885	0	0.0900048
	BnaA07g08700D	BnLTP085	0.417788	0.381165	0.535769	0.0946681	0	0	0	0	0.0938491	0.509393	0	0	0.107316	0.590404	0	0	0.145279	0.230796	0.297162	0.320547	0.157391	0	0	0.126327	0.102874	0	0.724621	0.78823	0.561369	0.1754	0.120951	0	0	0	0	0	0	0.857448	0.779071	1.4699	1.7522	1.30076
	BnaA07g13050D	BnLTP086	1.69141	1.73029	1.82846	1.86056	1.81143	1.53696	1.29316	0.845387	0.965258	1.3106	0.649921	0.423673	1.36996	1.38013	0	0.110702	0.571088	0.285389	0.684526	0.291281	0.220536	0.183271	0	0.487962	1.46265	1.42738	1.43333	1.42571	1.50393	1.8301	1.85521	1.43168	0.901425	0.129542	0.226158	1.28613	1.85324	1.37469	1.03893	0.653433	0.135362	0.201761
	BnaA07g22630D	BnLTP087	0	0	0	0	0	0	0	0	0	0	0	0	0	0	0	0	0	0	0	0	0	0	0	0	0	0.0575653	0	0	0	0.203374	0	0	0	0	0	1.69587	0.442638	0	0.108811	0.0868497	0.165851	0
	BnaA07g30930D	BnLTP088	0	0	0	0	0	0	0	0	0	0	0	0	0	0	0	0	0	0	0	0	0	0	0	0	0	0	0	0	0	0	0	0	0	0	0	0	0	0	0	0	0	0
	BnaA07g30940D	BnLTP089	0	0	0	0	0.0643286	0	0	0	0	0.186729	0	0	0	0	0.252366	0	0	0	0	0	0	0	0	0.110711	0	0	0.052742	0	0	0	0	0.0559337	0	0	0	1.73975	1.42305	0.569415	0.594604	0.348969	0.157066	0
	BnaA07g31060D	BnLTP090	0	0.0479301	0	0	0.0426426	0	0	0	0	0	0	0	0	0	0	0.115072	0	0	0	0	0	0	0	0	0	0	2.48406	2.34613	0	0	0	0	0	0	0	0.562199	1.05295	0.329505	0.0655663	0	0	0
	BnaA07g39070D	BnLTP091	0	0	0.103573	0	0	0	0	0	0	0.263023	0	0	0	0	0	0	0	0	0	0	0	0	0	0	0	0	0	0	0	0	0	0	0	0	0	0.103946	0	0	0	0	0	0
	BnaA08g00590D	BnLTP092	0.517257	0.481804	0.769939	0.738265	0.557096	0.436849	1.07452	0.475365	2.36614	2.69985	0.21828	0.247846	2.30569	2.22327	1.69006	2.38411	3.46729	3.34801	2.92449	3.00918	3.60684	3.55428	2.95444	2.89851	2.24506	2.3952	1.60653	1.51425	1.09793	2.13682	2.48779	2.00111	0.166316	0	0	1.2094	0.21169	0.930633	0.707023	0.202923	0.0968183	0.146904
	BnaA08g03050D	BnLTP093	2.21292	1.73818	2.04934	1.95883	1.94185	1.13121	2.39936	2.15786	2.10408	1.73156	1.03757	0.972658	1.92542	1.98507	0	0.967274	1.965	1.84494	1.59848	1.56472	0.895554	0.40788	0.640751	1.56211	2.35585	2.26152	2.14486	2.32498	2.39699	3.16145	3.00506	2.32697	2.6155	2.24222	2.0058	0.618273	0.985337	0.696414	0.842826	0.394029	0	0
	BnaA08g05650D	BnLTP094	1.18169	1.60284	1.61648	0.260676	0.294888	0.165352	0.219588	0.310622	0.851202	1.41725	0.28912	0.52676	0.249881	0.462167	0	0.593288	1.73522	1.60775	1.2232	1.20477	1.55646	1.80774	1.28938	1.02483	1.53476	1.5924	1.11556	1.16059	0.906829	0.83142	0.675618	0.428816	0.179326	0	0	2.08489	2.69431	0.0736489	0.13445	0	0	0
	BnaA08g06190D	BnLTP095	0	0	0	0.0285749	0	0	0	0	0	0.0214504	0	0	0	0.0292663	0.120901	0	0	0	0	0.0290135	0	0	0	0	0	0	0.0213801	0	0	0	0	0	0	0	0	0	0	0	0	0.0325285	0.0357544	0
	BnaA08g10330D	BnLTP096	0	0.0686403	0.149525	0.118442	0.188871	0	0	0	0.15484	0.120149	0	0	0	0	0	0	0.16792	0.344896	0	0	0.127261	0	0.150151	0	0	0	0	0	0	0.105074	0	0	0	0	0	0	0.360043	0	0.118593	0	0	0
	BnaA08g10370D	BnLTP097	0.0285074	0	0	0	0	0	0	0	0	0	0.0382145	0	0	0	0	0	0	0	0	0	0	0	0	0	0	0	0	0	0	0	0	0	0	0	0	0	0	0	0	0	0	0
	BnaA08g10380D	BnLTP098	0	0	0.0420452	0	0	0	0	0	0	0	0	0	0	0.204925	0	0	0	0	0	0	0	0	0	0	0	0	0	0	0	0	0	0	0	0	0	0	0	0	0	0	0	0
	BnaA08g11810D	BnLTP099	0	0.0848821	0	0	0	0	0	0	0	3.05145	0	0	0	0	0	0	0	0	0	0	0	0	0	0	0	0	0.465806	0.810638	0.0510297	0	0	0	0	0	0	0	0.139131	0	0	0	0	0
	BnaA08g12850D	BnLTP100	0	0	0	0	0	0	0	0	0	0	0	0	0	0	0	0	0	0	0	0	0	0	0	0	0	0	0	0	0	0	0	0	0	0	0	0	0	0	0	0	0	0
	BnaA08g18690D	BnLTP101	0.309498	0.440382	0.468412	0.456978	0.404357	0.284787	1.40878	0.789524	0.965223	1.4021	0.065693	0	1.02992	1.06769	0.39763	0.698595	1.11527	1.04458	0.574077	0.317359	0.483031	0.369046	0.353655	0.204466	1.68311	1.63478	1.50786	1.56264	1.49405	1.22743	0.719832	0.55989	0.423321	0.87487	0.0726928	1.43142	2.26501	1.02283	0.601959	0.215813	0	0
	BnaA08g22710D	BnLTP102	0	0	0	0	0	0	0	0	0	2.58936	0	0	0	0	0.470127	0.697936	0	0.0726257	0.059663	0	0	0	0	0.0934138	0	0	0	0	0	0	0	0	0	0	0	0	0	0	0	0	0	0
	BnaA08g24910D	BnLTP103	0.537925	0.0671979	0.394091	0.139166	0	0	0	0	0	0.310672	0	0	0	0	0	0	0	0	0.0833557	0.0947263	0.170781	0.574801	0.133023	0	0.373128	0.435551	0.281313	0.299019	0.399911	0	0	0.0707495	0	0	0	0.177464	0	0	0	0	0	0
	BnaA08g24920D	BnLTP104	2.48339	2.43855	2.21371	2.59325	2.48574	1.42955	3.0311	3.10232	2.80842	2.52036	0.220737	0.268519	2.10667	1.98735	0.887882	1.31963	1.7633	0.99596	1.882	1.7259	3.18088	3.02618	1.91499	1.4893	2.05902	2.01811	2.07566	2.40729	2.17694	2.01737	1.99354	1.72486	1.01831	0.19236	0.138556	1.27726	0.0796014	1.28682	0.905859	0	0	0
	BnaA08g29110D	BnLTP105	0	0	0.0840924	0.103246	0	0	0	0.225792	0	0	0	0	0	0	0	0	0	0	0	0.116159	0	0	0	0	0	0	0	0	0	0.255379	0	0	0	0	0	2.37237	2.19827	0.780866	0.436481	0	0	0
	BnaA08g29120D	BnLTP106	0	0	0	0	0	0	0	0	0	0	0	0	0	0	0	0	0	0	0	0	0	0	0	0	0	0	0	0	0	0	0	0	0	0	0	2.07738	1.49996	0.468081	0.191005	0	0	0
	BnaA08g29350D	BnLTP107	0	0	0.0813538	0	0.0508376	0	0	0	0.079526	0.166306	0.0455266	0	0	0.0578319	0.232347	0.106468	0	0	0.211286	0.29241	0	0.231248	0.14995	0.0888771	0.0668389	0	1.21306	1.52606	0	0	0	0	0	0	0	0.0445117	0.0474704	0.30938	0.305798	0.481223	0	0
	BnaA09g02030D	BnLTP108	0.275804	0	0.342334	0	0	0.313243	0	0	0	0	0	0.169047	0	0	0	0	0	0	0	0	0	0	0	0	0	0	0	0	0	0	0	0.108166	0	0	0	0	0	0	0	0	0	0
	BnaA09g02040D	BnLTP109	0	0	0	0	0	0	0	0	0	0	0	0	0	0	0	0	0	0	0	0	0	0	0	0	0	0	0	0	0	0	0	0	0	0	0	0	0	0	0	0	0	0
	BnaA09g08190D	BnLTP110	1.2873	0.972134	1.3363	1.11645	0.638102	0.25027	3.20381	2.36536	2.70408	2.72075	0.31959	0.351145	3.00941	2.95347	0.289547	1.60505	1.99625	1.79339	2.06471	2.10388	2.80249	2.64606	1.94937	1.94705	2.59712	2.7155	2.43352	2.51123	2.71298	2.85522	2.55334	1.54352	0.171677	0.136864	0.166822	2.26396	2.25532	2.40185	2.31159	1.36286	0	0
	BnaA09g11520D	BnLTP111	0	0	0	0	0	0	0	0	0	0	0	0	0	0	1.89205	2.0183	0	0	0	0	0	0	1.10819	1.01354	0	0.125487	0	0	0	0	0	0	0	0	0	0	0	0	0	0	0	0
	BnaA09g11530D	BnLTP112	0	0	0	0	0	0	0	0	0.184369	0	0	0	0	0	2.35155	2.35659	0	0.289497	0	0.153632	0	0.296103	1.53377	1.60105	0	0	0	0	0	0	0	0	0	0	0	0	0	0	0	0	0	0
	BnaA09g12710D	BnLTP113	1.95687	1.9205	1.96165	1.43768	1.51822	1.60667	2.22262	2.01799	2.33908	1.73467	2.79206	2.93564	1.86298	1.99373	1.59976	1.84352	2.29275	2.28607	2.56806	2.5227	2.5609	2.44989	2.1383	2.42335	2.1122	2.03306	1.46301	1.4644	1.60813	2.11236	2.41249	2.77262	2.60255	2.52617	2.75019	2.31383	2.06964	1.91812	1.80597	1.34505	1.58113	1.16266
	BnaA09g13220D	BnLTP114	0	0	0	0	0	0	0	0	0	0	0	0	0	0	0	0	0	0	0	0	0	0	0	0	0	0	0	0	0	0	0	0	0	0	0	0	0	0	0	0	0	0
	BnaA09g13230D	BnLTP115	2.29204	2.40688	2.25117	1.54123	1.68284	1.32986	0.245454	0.317086	0	1.99514	0.467481	0.397182	0.0353325	0.0360703	0	0.425191	0	0.0480783	0.671588	0.107652	0	0.0398531	0.0951144	0.152587	2.10238	2.15133	2.3035	2.18053	1.94342	1.56246	1.07837	0.283219	0.463417	0	0.207462	2.24154	1.3759	2.96523	2.64978	1.39046	0.745948	0.125425
	BnaA09g13990D	BnLTP116	0	0	0	0	0	0	0	0	0	0	0	0	0	0	0	0	0	0	0	0	0	0	0	0	0	0	0	0	0	0	0	0	0.198301	0	0	1.29203	1.71963	1.67532	1.42897	0.768253	0	0
	BnaA09g14000D	BnLTP117	0.0870646	0	0	0.12148	0	0	0	0.26272	0	0	0	0	0	0	0	0	0	0	0	0	0.153597	0	0	0	0	0	0	0	0	0.416169	0.15613	0	0	0	0	2.71139	1.96979	0.731563	0.669143	0.365019	0	0
	BnaA09g20900D	BnLTP118	0.164149	0.132765	0.0837453	0.0548891	0.39951	0	0	0.269417	0.401468	0	0	0.0833008	0	0.217934	0	0	0	0.0870348	0.163651	0	0	0	0	0	0.171147	0.127694	0	0	0	0	0	0	0.244044	0	0.476981	0	0	0	0	0	0	0
	BnaA09g27660D	BnLTP119	0.151651	0.253801	0.28309	1.08433	0.845297	0.205655	2.26956	1.72892	2.01499	1.54467	0	0.0544675	1.70793	1.81891	0.470557	0.545494	2.22451	2.08307	0.918572	0.988435	0.717026	0.887508	0.722337	0.894893	1.62256	1.58342	1.6602	1.73762	1.98313	1.792	1.82355	1.03368	0.897891	0	0	0.0519359	0.288418	1.6713	1.58265	1.07519	1.30968	0.667891
	BnaA09g32100D	BnLTP120	0	0	0	0	0	0	0	0	0	0	0	0	0	0	0	0	0	0	0	0	0	0	0	0	0	0	0	0	0.173786	0	0	0	0	0	0	0	0	0	0	0	0	0
	BnaA09g32110D	BnLTP121	0.0639468	0	0.073864	0.182293	0.0743699	0	2.63347	2.10435	2.26354	1.51948	0	0	1.86937	1.76697	0	0	1.07792	0.919226	0	0	0	0	0	0	0.397659	0.609523	1.16665	1.35034	1.80285	1.99578	1.3738	0.48432	0.349093	0	0	0.363402	0	1.54164	1.6047	1.153	0.230504	0.104774
	BnaA09g32590D	BnLTP122	0	0.134812	0	0.148859	0.465087	0.129917	0.233588	0	0	0	0.342867	0.607697	0.235124	0.29038	1.23724	1.00919	0.228698	0.209657	0.284061	0.105616	0	0.119302	0.765677	0.612153	0.0749086	0.0680598	2.16454	2.75556	0	1.05035	0.168706	0	0	0	0	0.0602756	0.0807102	0.170886	0	0.111895	0.116386	0.0913521
	BnaA09g44630D	BnLTP123	0.134329	0.181921	0.14035	0	0.143103	0	0.145952	0.0589731	0	1.3984	0.112154	0.134797	0.0559709	0	0.328917	0	0.193173	0.190364	0.12857	0.162326	0.12123	0	0	0	0.192679	0.113462	0	0	0	0.0449396	0.0543951	0	0.153776	0	0.155409	0	0.150173	0.236619	0	0.211634	0.31835	0
	BnaA09g44640D	BnLTP124	0	0	0	0	0	0	0	0	0	0	0	0	0	0	0	0	0.090984	0	0	0	0	0	0	0	0	0.119062	0	0	0	0	0	0	0	0	0	0	0	0	0	0	0	0
	BnaA09g44650D	BnLTP125	0.105706	0	0	0	0	0	0	0	0.0526995	1.45313	0.0825209	0	0	0	0.195081	0	0.086678	0	0	0.0598045	0	0	0	0	0.134466	0.175614	0	0.0558097	0	0	0	0	0	0	0	0	0	0	0	0	0.0689852	0
	BnaA09g50330D	BnLTP126	0	0	0	0.066353	0	0	0.160704	0	0	0	0	0	0	0	0	0	0	0	0	0	0	0	0	0.0802396	0.364883	0.982221	0	0	0.0583233	0.0517304	0	0	0	0	0	0	0	0	0	0	0	0
	BnaA09g52860D	BnLTP127	0.930605	1.91757	1.71729	0	0	0	0	0.109219	0.51396	0	0.332356	0.128359	0	0	0	0	0.544946	0	0	0	0.780681	0.71881	0	0	0	0	0	0.0646378	0	0	0	0	0	0	0	0	0	0.174192	0.137614	1.46984	1.11373	0
	BnaA10g03620D	BnLTP128	0.0571351	0.0285776	0.223686	0	0.0342554	0	0.398192	0	0.323114	0	0.122231	0	0	0	0	0	0.245156	0	0.115132	0	0	0	0	0	0	0	0.619383	0.431365	0.0467013	0	0	0	0	0	0	0.592387	0.0491618	0.0498088	0.162707	1.05254	0.0648975	0
	BnaA10g09640D	BnLTP129	1.11882	1.41647	1.60527	1.09171	0.903889	0	1.82433	0.94927	1.07427	0.582229	1.75836	1.10278	1.51784	1.56558	0	0	0.145311	0.150657	0	0	0	0	0	0	1.59693	1.56638	1.58271	1.7412	2.021	1.87218	1.62969	1.76335	0.986315	1.60476	1.89511	0.499651	0	0.136372	0.280675	0	0.801911	0
	BnaA10g10730D	BnLTP130	0	0	0	0	0	0	0	0	0	0	0	0	0	0	0	0	0	0	0	0	0	0	0	0	0.842262	0.630517	0	0	0	0	0	0	0	0	0	0.728424	0.309234	0	0	0	0	0
	BnaA10g23670D	BnLTP131	0	0.127249	0	0	0.477146	0	0	0	0	0.718057	0	0	0	0	0	0	0	0	0	0	0	0	0	0	0	0	2.14797	2.99584	0.877493	0	0	0	0	0	0	0	0	0	0	0	0	0
	BnaA10g24560D	BnLTP132	2.91306	2.99711	3.08591	2.988	2.9617	3.08639	0.570819	0.554199	0.735976	0.133895	0.625204	0.501815	0.636874	0.564493	0	0	0	0.272109	0	0.452979	0.592442	0.457029	0.382734	0.340251	0.266408	0.272552	0.12597	0.180043	0.379372	1.04377	1.21877	0.976329	1.25409	0.453381	0.265744	0.384527	0.212285	0.15703	0.18402	0.108108	0	0
	BnaAnng03360D	BnLTP133	0	0	0	0	0	0	0	0	0	2.4308	0	0	0	0	0.404757	0.82193	0	0	0	0	0	0	0.0582227	0.120449	0	0	0	0	0	0	0	0	0	0	0	0	0	0	0	0	0	0
	BnaAnng04370D	BnLTP134	0	0	0	0	0	0	0	0	0	2.29801	0	0	0	0	0.406076	0.550765	0.0529299	0	0	0.0473187	0	0	0.0597729	0.138164	0.0467025	0.0951983	0	0	0	0	0	0	0	0	0	0	0	0	0	0	0	0
	BnaAnng05900D	BnLTP135	0.0363312	0	0.0824001	0.0527949	0.0520996	0.0863136	0	0.36271	0	0.827008	1.58262	1.62366	0.0652377	0.490833	0.2375	0.348575	0.580029	0.309077	1.07586	0.751134	0.50234	0.33153	1.01172	0.761554	1.5993	1.54907	0.355594	0.128161	0.167312	0.366035	0.367174	0.275784	0.556284	0.505808	1.43499	2.3498	2.32122	1.98092	1.98541	1.64476	0.918918	0
	BnaAnng06900D	BnLTP136	0	0	0	0	0	0	0	0	0	0	0.312711	0	0	0	0	0	0	0	0	0	0	0	0	0	0	0	0	0	0	0.0593902	0	0	0.105651	0	0.138933	1.65858	0.684348	1.05173	1.1054	0.572004	0.164214	0
	BnaAnng07280D	BnLTP137	0.0599998	0	0	0	0.0699647	0.138499	0	0.10384	0	0	0	0	0	0	0	0	0	0	0	0	0	0	0	0	0	0	0	0	0	0	0	0.0804199	0	0	0	0	0.272319	0	0	0	0	0
	BnaAnng07290D	BnLTP138	0	0.0581336	0.0681924	0.0836556	0	0	0	0	0	0	0	0	0	0	0	0	0	0	0	0	0	0	0	0	0	0.0674384	0	0	0	0.080201	0	0	0	0	0	0.0618832	0	0.0994161	0	0	0	0
	BnaAnng11140D	BnLTP139	2.17354	1.98952	2.1081	2.51102	2.60509	2.87025	1.37859	1.00678	1.31952	1.46663	2.00476	1.69497	0.87748	1.89145	0.444754	0	0.627648	0.584517	0.20924	0	0	0	0	0.334012	1.15433	0.801335	1.45121	1.73774	1.84064	1.1161	1.1584	1.29113	1.97282	1.69144	1.67542	0.443816	0	0.620538	0.88156	0.325831	1.15232	0.463343
	BnaAnng19280D	BnLTP140	1.03863	1.01833	0.998103	0.983371	1.19617	1.45024	1.67902	1.63778	1.35857	0.801139	1.20501	1.24041	0.745107	0.757227	1.15167	1.22199	1.38278	1.46146	1.19491	1.13369	1.01239	0.940779	0.949452	1.20283	0.532298	0.496656	0.379803	0.403717	0.589111	0.390433	0.697226	1.17096	1.19329	1.27115	1.23933	0.572738	0.560311	1.08159	1.24968	1.31867	1.09441	0.665844
	BnaAnng26930D	BnLTP141	1.19449	1.33029	1.41299	1.06577	1.35721	1.44622	0	0.372926	0.335601	0	0	0	0.487037	0.258133	0	0	0	0	0	0	0	0	0	0	0.125325	0.111675	0	0.0977978	0	0.294184	0.831198	0	0	0	0	0	0.130248	0	0	0	0	0
	BnaAnng27610D	BnLTP142	1.24205	1.90505	2.12142	3.11328	3.20251	2.67417	3.91687	3.73122	3.66358	3.33711	1.35745	1.43096	3.51247	3.52663	0.673314	1.8739	3.13513	2.78887	2.68475	2.50264	2.23946	1.92416	2.60431	2.27815	3.71334	3.57581	3.40675	3.62358	3.87058	3.87186	3.57387	3.17123	2.43919	2.07985	1.69102	2.994	3.29789	2.52236	2.377	1.10749	0.639712	0
	BnaAnng29910D	BnLTP143	0.511092	1.11253	1.19273	0.371246	0.201097	0	0.596566	0.246352	0.352892	0.284276	1.17882	0.613006	0.119727	0.36811	0	0	0	0.148439	0.123868	0	0	0	0	0	0.728456	0.840222	0.422897	0.582184	0.417429	0	0	0	0.188357	0	0.378423	0	0	0	0	0	0.424589	0
	BnaAnng31360D	BnLTP144	0	0	0.116361	0.0774697	0.0709203	0.300041	0	0.173756	0	0	0.267655	0	0	0	0	0	0	0	0	0	0	0	0	0	0.398069	0.466017	0.0695621	0	0	0	0.260675	0.0710039	0	0	0	0.437698	2.0548	2.25367	1.88356	1.23338	0.527015	0
	BnaAnng40940D	BnLTP145	0	0	0	0	0	0	0	0	0	0	0	0	0	0	0	0	0	0	0	0	0	0	0	0	0	0	0	0	0	0.104182	0	0	0	0	0	0.933286	0.184079	0	0	0	0	0
	BnaC01g07530D	BnLTP146	0	0	0	0	0.0765764	0	0	0	0	0	0	0	0	0	0	0	0	0	0	0	0	0	0	0	0	0	0	0	0	0	0	0	0	0	0	0.129384	0.809932	0.598635	0	0.119954	0	0
	BnaC01g10180D	BnLTP147	0	0	0	0	0	0	0	0	0	0	0	0	0	0	0	0	0	0	0	0	0	0	0	0	0	0	0	0	0.102528	0	0	0.101137	0	0	0	0	0	0	0	0	0	0
	BnaC01g13940D	BnLTP148	0.3104	0.367196	0.477903	0.249832	0.167448	0.125876	0	0.170454	0	0.616396	0.132724	0.115225	0	0.322568	0	0	0	0	0	0.0956677	0	0	0	0	1.34381	1.23865	0.379846	0.165386	0	1.88478	1.61655	0.135133	0.131576	0	0.165895	1.25096	1.41046	0	0.259364	0	0	0
	BnaC01g13980D	BnLTP149	0	0	0.084626	0	0	0	0	0	0	0	0	0	0	0	0	0	0	0	0	0	0	0	0	0	0.255952	0.169804	0	0	0	0	0	0	0	0	0	0	0	0	0	0.130914	0	0
	BnaC01g14060D	BnLTP150	0	0	0	0	0	0	0	0	0	0	0	0	0	0	0.260638	0.243829	0	0	0.133987	0	0	0	0.324982	0.354172	0	0	0	0	0	0	0	0	0	0	0	0	0	0	0	0	0	0
	BnaC01g22500D	BnLTP151	1.72537	1.53972	1.63502	1.02592	1.04146	0.892092	1.12106	0.698912	0.71208	0.869036	0.682996	0.330734	0.722762	0.78221	0.583185	0.444176	0.815298	0.959524	0.817776	0.599942	0.843756	1.04754	0.496733	0.533998	1.84518	1.9174	1.10077	1.21299	1.37082	0.893173	0.785395	0.725203	0.772401	0.668007	0.646278	1.38094	0.211731	0.821512	0.634458	1.32237	1.47376	1.22496
	BnaC01g23300D	BnLTP152	0.266478	0.0608162	0.274818	0.351169	0.536107	0.14271	2.19039	1.95372	1.70012	1.40223	0.243815	0	1.25783	0.837266	0	0	0	0	0	0	0	0	0	0	0.933585	1.07718	2.17476	2.25265	2.42305	2.46208	2.29421	1.15888	0	0.218832	0.275063	0.869954	0.168203	0	0.109453	0	0	0
	BnaC01g26640D	BnLTP153	0	0.113144	0.150641	0.266669	0.202178	0	1.47392	0.637747	1.07713	1.1931	0.100831	0.0629529	1.00611	1.24651	0.894119	1.04229	1.99665	1.71674	1.50005	1.44181	1.87032	1.73086	1.39014	1.34292	1.19739	1.21073	0.97198	1.04819	1.11742	1.62569	1.7334	0.387959	0.423763	0.494979	0.416775	0.284726	0.188926	0.744987	0.848619	0.532468	0.0624287	0.331016
	BnaC01g31230D	BnLTP154	0	0	0	0	0	0	0	0	0	0	0	0	0	0	0	0	0	0	0	0	0	0	0	0	0	0	0	0	0	0	0	0	0	0	0	0	0	0	0	0	0	0
	BnaC01g31700D	BnLTP155	0	0.0186522	0.0223197	0.0275137	0.0299749	0.0464097	0.159174	0	0	1.48333	0	0	0	0	0.562892	0.227295	0.0388146	0.231167	0	0.068456	0.209944	0.108288	0.260047	0.0508923	0	0.0251682	0.0649917	0.0499051	0.0296179	0	0	0	0	0	0	0	0	0	0.0333821	0.0684156	0.0412567	0
	BnaC01g34380D	BnLTP156	0	0	0	0	0.137574	0	0	0	0	0	0	0	0	0	0	0	0	0	0	0	0	0	0	0	0	0	0	0	0	0	0	0	0	0	0	0	0	0	0.219489	0	0	0
	BnaC02g00930D	BnLTP157	0.035997	0.0964096	0.113915	0.141071	0.147279	0.218099	0	0.417997	0.0877477	0.896479	1.4624	1.63956	0	0.606684	0.375115	0.208693	0.446432	0.0768221	1.01482	1.00366	0.235847	0.25597	0.913125	0.781822	1.22385	1.21829	0.0868295	0.184239	0.172111	0.147122	0.113744	0.647521	0.69522	0.738827	1.159	2.31467	2.50494	1.98796	1.85764	1.87393	1.24723	0.124002
	BnaC02g10050D	BnLTP158	0.399488	0.536954	0.821273	1.27181	0.675162	0.766919	0.651011	0.742221	0.850588	0.569517	0.0883479	0.250442	1.01189	2.10644	0	0.721276	1.44876	1.13087	0.982551	1.27401	0	0	0	1.02105	1.9517	1.84694	1.07419	1.75259	2.02364	2.87378	3.17934	2.67583	1.93604	1.17438	0.183303	0.539272	0.253311	0.382297	0	0.237991	0	0
	BnaC02g10060D	BnLTP159	0.349502	0.21591	0.429086	2.64786	2.44403	1.42151	0.973162	0.701228	1.2291	1.21956	0.216048	0.240731	2.70168	2.82155	0.352124	0.876567	2.30939	1.74426	1.42785	1.44389	0.35379	0.139392	0.307174	1.09044	2.42879	2.46191	1.54497	2.0182	2.60566	3.24264	3.1663	2.50825	1.60352	1.27295	1.02209	1.73032	2.92982	2.18195	1.59749	0.578522	0	0
	BnaC02g13020D	BnLTP160	2.25914	2.39368	2.53943	1.45326	1.51671	1.14769	1.97971	1.34203	1.52648	1.21203	1.36238	1.09209	2.04868	1.95527	0.350013	0.189883	0.242059	0	0.520855	0.273882	0.247652	0.223159	0.168744	0.307527	2.01502	1.98631	1.777	1.85666	1.9252	2.12896	1.95329	1.74807	0.953677	1.03957	1.41837	1.51837	1.21359	1.25046	0.601351	0.621788	0.313742	0.384851
	BnaC02g13050D	BnLTP161	0.59164	0.56892	0.506361	0.185111	0.062034	0	0.85198	0.137527	0.768406	0	0.508353	0.724611	0.737282	0.41315	0.619299	0.763947	0.441613	0.226202	0.068068	0	0	0	0.182047	0.315098	0.82425	0.9304	0.552573	0.644121	0.594992	0.450268	0.342527	0.154695	0	0.277632	0.89078	0.145921	0	0.0747808	0.103061	0	0	0
	BnaC02g13060D	BnLTP162	0.0591863	0.126187	0	0	0.168132	0.137196	0	0.106897	0	0	0	0.122901	0.0939201	0	0	0	0	0	0	0	0	0	0	0	0.178593	0	0.132125	0	0	0	0	0	0.14449	0.226883	0	0.144517	1.78173	2.10011	1.88948	1.04519	0	0
	BnaC02g16970D	BnLTP163	0	0.110353	0	0	0.54443	0	0	0	0	3.693	0	0	0	0.145432	0	0	0	0	0	0	0	0.175345	0	0	0.278455	0	1.9394	2.6172	0.450856	0	0	0	0	0	0	0	0.229004	0	0	0	0	0
	BnaC02g17350D	BnLTP164	0	0	0	0	0	0	0.47579	0.138613	0.351481	0.211876	0	0	0	0.227215	0	0	0.800408	0.829504	0	0	1.0454	1.14374	0	0	0.560476	0.554588	0	0	0	0	0	0	0	0	0	0	0	0	0	0	0	0
	BnaC02g22260D	BnLTP165	0	0	0	0	0	0	0	0	0	0	0.436462	0.78147	0	0	0	0	0	0	0	0.0769863	0	0	0	0	0.0546253	0	0	0	0.0698889	0	0	0	0	0	0.127626	0.054429	0	0	0	0	0	0
	BnaC02g22460D	BnLTP166	0.0970606	0.115378	0.109846	0	0	0	0	0	0	0.14797	0	0.186682	0	0	0	0	0	0	0	0.164761	0	0	0	0	0	0	0.184119	0	0	0	0	0	0	0	0	0	0	0	0	0	0	0
	BnaC02g22510D	BnLTP167	0	0	0	0.168304	0	0	0.291371	0.315603	0.11959	0.0700952	0.176534	0	0.06676	0.0674434	0	0.402781	0.18924	0.0807634	0.064019	0	0	0	0	0	0	0	0.27828	0.189821	0.168062	0	0	0	0.101523	0	0.239589	0.0972419	0	0	0	0.138816	0	0.0660513
	BnaC02g28150D	BnLTP168	0	0	0	0	0	0	0	0	0	0	0	0	0	0	0	0	0	0	0	0	0	0	0	0	0	0	0	0	0	0	0	0	0	0	0	0.0121514	0	0	0	0	0	0
	BnaC02g28260D	BnLTP169	0	0	0	0	0	0	0	0	0	0.0488505	0	0	0	0	0	0	0	0	0	0	0	0	0	0	0	0	0	0	0.111183	0	0	0	0	0	0	0	0	0	0	0	0	0
	BnaC02g29440D	BnLTP170	0	0	0	0	0	0	0.116174	0	0	2.21388	0	0	0	0	0.170949	0.35241	0	0	0	0	0	0	0	0	0	0	0	0	0	0	0	0	0	0	0	0	0	0	0	0	0	0
	BnaC02g37710D	BnLTP171	0	0	0	0	0	0.183951	0	0	0	0	0.297076	0	0	0	0	0	0	0	0	0	0	0	0	0	0	0	0	0	0	0	0	0	0	0	0	0.68552	0	1.09468	1.4497	1.03694	0	0
	BnaC02g37720D	BnLTP172	0	0	0	0	0	0	0	0	0	0	0	0	0	0	0	0	0	0	0	0	0	0	0	0	0	0	0	0	0	0	0	0	0	0	0	0.738704	0.44672	0	0	0	0	0
	BnaC02g38640D	BnLTP173	2.63928	2.68166	2.61092	1.99654	2.0119	1.60876	0.269141	0.509939	0	2.27614	0.38808	0.385476	0.331962	0.459754	0	0.592284	0	0	0.504166	0	0	0.139167	0	0	2.40791	2.45011	2.53898	2.54116	2.30122	2.61147	1.72568	0.15893	0.156614	0.361004	0.363931	2.58266	1.01993	2.22699	1.41115	0.551932	0	0
	BnaC02g42150D	BnLTP174	0	0	0	0	0	0	0	0	0	0	0	0	0	0	0	0	0	0	0	0	0	0	0	0	0	0	0	0	0	0	0	0	0	0	0	0.491943	0.175661	0	0	0	0	0
	BnaC02g42910D	BnLTP175	1.24429	1.3304	1.47941	0.944399	1.11466	1.15851	1.56616	1.08642	0.854397	2.62581	0.33881	0.285144	0.618477	0.850872	0.373293	0	0.805547	0.535556	0.0777065	0.0602261	0.148069	0.0759059	0	0.134849	1.4692	1.4219	1.7521	1.78799	1.06617	1.03873	0.678942	0.551608	0.31541	0.44793	0.565227	1.20841	2.0931	2.68829	2.76322	2.76688	2.04614	1.56262
	BnaC03g12050D	BnLTP176	0	0	0.0701327	0	0.137223	0	0.259269	0	0.234543	0.360921	0.080379	0	0.260572	0.816148	0	0	1.00292	0.305837	0	0	0	0.110836	0	0	0.392314	0.25072	0.325922	0.465302	0.772309	1.84826	1.4353	0.0955283	0	0.23532	0	0	0	0	0	0	0	0
	BnaC03g14230D	BnLTP177	1.5802	0.833706	1.25465	1.32788	1.58133	1.19959	0.632933	0.926808	1.5223	0.241427	2.09856	2.12439	1.8937	1.871	0	1.14924	2.05779	2.41361	1.99196	1.83969	1.07106	1.19069	0.84661	1.84934	2.06433	1.93917	0.180962	0.301065	1.11798	1.58895	1.49731	2.46193	2.5396	2.95636	3.25481	3.35937	2.98108	2.67736	2.35987	1.99997	0.70883	0.149337
	BnaC03g14240D	BnLTP178	0	0	0	0	0	0	0	0	0	0	0	0	0	0	0	0	0	0	0	0	0	0	0	0	0	0	0	0	0	0	0	0	0	0	0	0	0.207034	0.32753	0.99407	1.17706	0.948998	0.452949
	BnaC03g15620D	BnLTP179	0	0.209376	0	0.330518	0.840067	0	0	0	0	0	0.116986	0	0.154953	0.144791	0	0	0	0	0	0	0	0	0	0	0.423986	0	2.85179	3.34935	0	0	0	0	0	0	0	0	0	0	0.330218	0	0	0
	BnaC03g24010D	BnLTP180	0	0	0	0	0	0	0	0	0	0	0	0	0.111608	0	0	0.967543	0	0.136451	1.96485	1.99281	0	0.145208	1.23097	2.14345	0	0	0	0	0	0	0	0.0985484	0	0	0	0	0	0	0	0	0	0
	BnaC03g25160D	BnLTP181	1.55386	2.42774	2.1194	2.3338	2.1844	1.22352	2.43004	2.44575	1.93815	1.5168	0.204005	0.674586	2.05467	1.79334	0	0	0	0.294789	0.0921002	0.105827	0	0	0	0	1.71345	1.61378	1.7281	2.13001	2.21362	1.69788	1.08943	2.56723	0.409615	0	0	0.755326	0	0.348981	0.296973	0.109054	0	0
	BnaC03g28170D	BnLTP182	0	0	0	0	0	0	0	0	0	2.03158	0	0	0	0	0.855374	0.89592	0	0	0	0	0	0	0.162772	0.169015	0	0.0329071	0	0	0	0	0	0	0	0	0	0	0.0360485	0	0	0	0	0
	BnaC03g29580D	BnLTP183	0.710629	0.186373	0.161726	0.664779	1.20355	0.945953	2.23343	1.82837	2.02606	0.78276	0.701833	0.721524	1.52684	1.59209	0.215786	0.649899	1.32849	1.48263	1.38103	1.26146	2.46342	2.7205	1.08581	1.1513	1.0788	1.0549	0.907026	1.35758	1.9067	0.876399	1.21672	1.5928	1.70823	1.69401	2.85463	0.0526853	0.056842	0.060255	0	0	0	0
	BnaC03g29590D	BnLTP184	0	0	0	0	0	0	0.461608	0.0945211	0	0.694753	0	0	1.0013	1.16481	0	0.945474	0.297393	0.282339	1.5874	1.59783	2.38525	2.11969	1.50845	1.33326	0.127885	0.334283	0.685483	0.959635	1.00166	0.763622	1.11955	0.138744	0	0	0	0	0	0.0938899	0.0954054	0	0	0
	BnaC03g29610D	BnLTP185	1.0521	1.52289	1.39721	1.49822	0.470325	0	0	0.129015	0	0	0	0	0	0	0	0	0	0	0	0	1.19855	1.22644	0	0	0	0	0	0	0	0	0	0	0	0	0	0	0	0	0.231417	0	0	0
	BnaC03g35270D	BnLTP186	0	0	0	0	0	0	0	0	0	0	0	0	0	0	0	0	0	0	0	0	0	0	0	0	0	0	0	0	0	0	0	0	0	0	0	0	0	0	0	0	0	0
	BnaC03g35280D	BnLTP187	0	0	0	0	0	0	0	0	0	0	0	0	0	0	0	0	0	0	0	0	0	0	0	0	0	0	0	0	0	0	0	0	0	0	0	0	0	0	0	0	0	0
	BnaC03g36390D	BnLTP188	0.215041	0.733173	0.899877	0.599921	0.553825	0.288693	2.20531	1.81909	1.90516	2.88101	1.46819	0.43057	1.38696	1.37811	1.36732	1.0531	1.73395	1.40089	1.2406	1.16501	2.46559	2.45252	0.840377	0.898819	2.69856	2.62386	2.63853	2.61821	1.88235	2.89919	3.14851	2.27196	0.947454	0.636875	0	2.92891	3.37694	0.935588	0.732944	0.40514	0.703503	0
	BnaC03g40460D	BnLTP189	1.8597	1.78426	1.77507	2.56261	2.65779	2.90257	1.65032	1.42622	1.60602	1.1156	1.43332	1.96542	0.636119	1.52321	0	0	0.550779	0.651597	0	0.170265	0	0	0	0.199554	1.6526	1.40275	2.01122	1.99931	2.01753	0.839976	0.971283	1.43333	1.60481	1.90309	2.86171	0.652025	0	0.378294	0.936997	0.820206	1.99083	1.62431
	BnaC03g42900D	BnLTP190	0.293731	1.45634	1.42123	0	0	0.0661723	0.305513	0	0.33366	0.0352876	0.134483	0	0	0.565295	0.510801	0	0.224874	0	0.384047	0.0979609	0	0	0.144501	0	0.0491703	0	0	0.0289706	0.223305	0.0433707	0	0.0428015	0	0	0	0.0560415	0	0	0	0.631627	0	0.0473041
	BnaC03g45300D	BnLTP191	1.37669	1.61213	1.73604	1.44607	1.51035	1.24181	0.141654	0.110498	0.0504447	1.98189	0.28834	0.591953	1.65323	1.44672	0	0.366777	0.0634317	0	0.0560844	0	0	0.0697153	0	0	0.442383	0.462729	0.937374	1.18183	1.21932	0.976679	0.530357	0	0	0.134105	0.0949146	0.235059	0.0511118	0.500063	0.470268	0.174958	0.228295	0
	BnaC03g50130D	BnLTP192	1.91954	2.03042	2.0045	1.98213	2.05188	1.77279	1.79146	1.4021	1.40854	2.31002	1.66033	1.79807	1.42804	1.55449	0.874164	0.79842	1.10302	1.00209	1.27198	1.12994	0.864591	1.01579	0.928508	0.978325	2.12896	2.07647	2.08492	2.13842	2.07138	2.09417	2.07976	1.49321	1.31454	1.49878	1.30292	2.08153	2.44567	2.24639	2.25851	2.34009	2.41212	2.16257
	BnaC03g58190D	BnLTP193	0.48173	0.066372	0.386058	0.492117	0.759466	0.64109	1.32249	1.00263	1.27161	1.38449	0	0	0.959385	0.969899	0.302371	0.812081	1.90098	1.82262	1.40504	1.44317	1.52796	1.44628	1.41301	1.22967	1.79595	1.79192	1.7728	1.84933	1.73186	1.37224	0.999373	0.927365	0.955714	0.781789	0.234899	1.64825	2.53365	1.30759	0.778814	0.138464	0.148014	0.253356
	BnaC03g67860D	BnLTP194	0	0	0	0	0	0	0	0	0	0	0	0	0	0	0	0	0	0	0	0	0	0	0	0	0	0	0	0	0	0	0	0	0	0	0	0	0	0	0	0	0	0
	BnaC03g71570D	BnLTP195	0	0.0711178	0.0629935	0.54717	0.338445	0	1.67612	1.2646	1.34123	0.981571	0.128621	0	0.577986	0.544779	0	0	0	0	0	0	0	0	0	0	0.931691	0.959198	1.2676	1.4685	1.36571	1.65043	1.4941	1.07296	0.130028	0	0	0.362188	0.701503	0.181522	0	0	0	0
	BnaC04g06760D	BnLTP196	1.08168	1.70244	1.99244	2.80614	2.85465	2.32278	3.44919	3.30964	3.18169	3.12551	1.09428	1.4005	3.44741	3.45972	0.470131	1.95981	2.72556	2.31435	2.62002	2.50782	2.15994	1.96524	2.56159	2.27448	3.46818	3.35843	3.09936	3.33103	3.65709	3.75567	3.4856	3.14338	2.40342	1.56855	0.981087	2.66475	3.08083	1.72954	1.68404	0.562032	0.482581	0.086555
	BnaC04g07620D	BnLTP197	0.629549	0.0614674	1.23239	0.982657	1.00768	1.02152	0.419237	0.110618	0.254635	0.172983	0.377545	0.231965	0.319418	0.193337	0	0	0	0	0	0	0	0	0	0	0.435742	0.14697	0	0.0685628	0.364335	1.29909	1.43275	0.329005	0.149646	0.221653	0.279467	0.0857234	0	0	0.218469	0	0	0.102714
	BnaC04g19890D	BnLTP198	0	0	0	0.0901684	0	0	0.827135	0.720214	0.259666	0	0	0	0	0	0.301884	0	0	0	0	0	0	0	0	0	0	0	0	0	0	0	0	0	0	0	0	0	0	0	0	0	0.68966	0.660583
	BnaC04g19970D	BnLTP199	0	0.046004	0.0484672	0	0	0.0501906	0	0	0	0	0.0281746	0	0.037589	0	0	0	0	0	0	0	0	0	0	0	0.0797437	0	0	0.0224558	0.106422	0.114913	0	0.0283121	0	0	0	0	0	0	0.0392558	0	0.154308	0.0387898
	BnaC04g26440D	BnLTP200	0	0	0	0	0	0	0	0	0	0.195951	0	0	0	0	0	0	0	0	0	0	0	0	0	0	0.1765	0.147611	0	0	0	0	0.090773	0.0363955	0	0	0	0	0	0	0	0	0	0
	BnaC04g26730D	BnLTP201	3.12954	2.90897	2.99432	2.80553	2.91407	3.00488	2.30761	2.03748	2.21577	1.13526	1.73862	1.17825	2.27551	2.13806	1.30592	1.5692	1.73133	1.41414	2.06081	2.01342	1.94324	1.81664	2.02015	1.80217	1.58337	1.55039	1.09404	1.35668	1.43508	1.93936	2.3562	2.01636	2.07195	1.70239	1.3921	1.37078	1.1641	0.615397	0.316647	0.755491	0.272815	0
	BnaC04g44630D	BnLTP202	0	0.118666	0	0	0	0	0	0	0	0	0	0	0	0	0	0	0	0	0	0	0	0	0	0	0	0	0	0	0	0	0	0	0	0	0	0	0	0	0	0	0	0
	BnaC04g45500D	BnLTP203	2.57591	1.741	2.28478	2.77845	2.68688	2.33865	0.879685	0.531855	0.692042	0.552283	1.03679	0.503009	1.31755	1.28641	0	0	0.150048	0	0.239139	0	0	0	0	0.13035	0.975777	0.666594	1.30537	1.6021	1.72273	1.78385	2.15282	1.01221	1.4446	0.486087	0.719834	1.00257	0.0932026	0.868387	0.98541	0.546326	0	0
	BnaC04g45790D	BnLTP204	1.33383	1.63995	1.84354	1.54335	1.27963	1.17195	2.13306	1.55375	2.02677	2.21633	0.894111	0.688525	3.26748	3.27098	0	1.88649	2.38712	2.15696	2.63084	2.42277	1.91566	1.65922	2.37933	2.28807	2.94673	2.77295	2.24846	2.64978	3.34542	3.16605	3.16048	1.56975	1.25172	0.803491	0.916348	1.25912	1.53921	3.24409	3.45926	3.49803	3.47585	2.90899
	BnaC04g45800D	BnLTP205	0.458854	0.822538	0.772307	2.77691	2.91623	2.08853	3.09952	2.78368	2.96085	2.29984	0.880374	0.528589	3.18114	3.20176	0.503458	2.53497	3.46358	3.63378	3.05027	3.18009	3.11834	3.38925	3.20079	3.00082	2.89225	2.89811	2.30783	2.66296	3.0416	3.23802	3.21787	2.78266	2.01917	1.87381	1.21555	1.97064	0.696904	0.0925868	0.407735	0	0	0
	BnaC04g50990D	BnLTP206	0.389069	1.43804	1.53144	0.115603	0.176969	0	0.395892	0.0992136	0.329619	0	0.258596	0	0.049874	0.0985916	0.198562	0	0.335468	0.120699	0.12945	0	0.15386	0	0	0	0	0	0	0	0.138424	0.0773023	0.100638	0.114392	0.0745389	0.204841	0.142762	0.316576	0.477133	0.301549	0.7427	2.18709	0.670944	0
	BnaC04g53810D	BnLTP207	0.172717	0.388363	0.385543	0.544695	0.244491	0.336502	0.285903	0.224131	0.252868	0.600651	0.0523638	0.219014	0.0687964	0.127583	0.222833	0	0.245029	0.0817062	0.446288	0.285607	0.189631	0.156955	0.231111	0.171578	0.25938	0.399063	0.893763	0.933116	0.124684	0.206398	0.127146	0.0600794	0.243887	0	0.101863	0.237227	0.526556	0.171827	0.195053	0.287719	0.150483	0.0670003
	BnaC05g03540D	BnLTP208	0	0.214129	0.323162	0	0.081681	0	0.405831	0	0.457439	0	0.121717	0	0	0.342007	0	0	0.265449	0	0.0519846	0.0557681	0	0	0	0	0	0.168535	0.527413	0.390251	0	0	0	0	0	0	0.0921499	0.313353	0.169886	0.0565334	0.417904	1.97172	0.358907	0
	BnaC05g05390D	BnLTP209	0	0	0	0	0	0	0	0	0	0	0	0	0	0	0	0	0	0	0	0	0	0	0	0	0	0	0	0	0	0	0	0	0	0	0	0	0.458934	0	0	0.161547	0	0
	BnaC05g05400D	BnLTP210	0	0.0827577	0.0978691	0.119972	0.328935	0.423167	0	0.343878	0	0	0.775194	0.167287	0	0	0	0	0	0	0	0	0	0	0	0	0.200321	0	0	0	0	0.504976	0.154506	0	0.194531	0.742172	0	2.50432	2.2209	2.1385	2.29072	2.26574	1.21948	0
	BnaC05g14030D	BnLTP211	0.260218	0	0.110593	0	0	0.0811499	0	0	0	2.8188	0.110804	0	0.0598267	0	0.466863	0.108718	0	0	0.059019	0	0	0	0	0.091196	0	0	0.145745	0	0.054099	0	0	0.0529897	0	0	0	0.281687	0.495757	0.198949	0.534184	0.0660185	0	0.0572072
	BnaC05g14110D	BnLTP212	0	0.106149	0.114633	0.261937	0.312458	0.155686	0.851601	0.387063	0.197242	0.152635	0	0	0.203403	0.162981	0	0	0.0949225	0	0	0.126235	0	0	0	0	0.104214	0	2.10277	1.94784	0.111214	0.0553801	0.127166	0.189253	0.0913465	0.160348	0	0	0.154057	0.0569959	0.0605184	0.0721806	0	0
	BnaC05g25790D	BnLTP213	3.18931	3.14978	3.15483	2.99858	3.2682	3.27962	0.842026	1.01066	0.930424	0.155332	0.761054	0.764326	1.20046	1.12219	0	0	0.177241	0	0	0	0	0	0	0.316609	0.557025	0.66485	0.684273	0.31469	0.667354	0.685317	1.08628	1.02281	0.857347	0.736602	0.34394	0.490355	0	0	0.604264	0	0.180298	0
	BnaC05g33290D	BnLTP214	0	0	0	0	0	0	0	0	0	0	0	0	0	0	0	0	0	0	0	0	0	0	0	0	0	0	0	0	0	0	0	0	0	0	0	0	0	0	0	0	0	0
	BnaC05g34180D	BnLTP215	2.88135	2.70849	2.73733	2.12145	2.31525	1.84493	1.09654	0.730747	0.720668	0.496591	0.485827	0.288943	0.394445	0.457075	0	0	0.740394	0.832672	0.365234	0	0.596056	0.171017	0	0	1.20875	1.17122	1.41537	1.33867	1.31312	1.4514	1.15519	0.606635	0.429369	0.666299	0.349134	1.65465	0.743818	1.71725	0.972344	0.161568	0.166873	0.520554
	BnaC05g35010D	BnLTP216	2.81814	2.98623	2.94618	2.51425	2.6618	2.31308	2.19953	1.93154	1.79693	1.43642	0.82516	0.437778	2.45523	2.40985	0.433416	0.975103	1.81088	1.67354	1.41538	1.40759	0.48322	0.563167	1.05272	1.31323	2.06563	1.95418	1.80792	1.93412	2.04822	1.69915	1.99936	1.97055	1.41584	1.12219	1.28859	1.19359	0.242427	1.17935	1.17604	0.797046	0.198126	0.37124
	BnaC05g40650D	BnLTP217	0	0	0	0	0	0	0	0	0	2.03309	0	0	0	0	1.74241	1.84877	0	0	0	0	0	0	0.890516	1.16458	0.137631	0	0	0	0	0	0	0	0	0	0	0	0.147741	0	0	0	0	0
	BnaC05g43760D	BnLTP218	0.11055	0	0	0.269069	0.165975	0.299343	0	0	0	0.484715	0	0	0.128481	0	0	0	0	0	0	0	0	0	0	0	0.488518	0.234257	0.337661	0.311394	0.294262	0.317853	0.250285	0	0.179624	0	0	0.403749	0.568476	0.203149	0.135844	0	0	0
	BnaC05g44510D	BnLTP219	1.13649	0.685082	0.774127	0.523626	0.705229	0.61908	0.494633	0.520052	0.286353	0.41733	0.95982	0.899977	0.238956	0.234848	0.864273	1.11755	0.772967	0.606589	0.553059	0.465575	0.377966	0	0.299679	0.545506	0.414613	0.48444	1.89323	2.36876	0.37675	0.345802	0.402774	0.348881	0.572432	0.655901	0.716321	0.837854	0.21042	0.368508	0.358686	0.547768	0.912696	0.440295
	BnaC05g49400D	BnLTP220	1.76149	2.13026	1.8441	1.70143	1.65464	0.913235	2.58583	2.25717	2.26021	2.28035	0.653301	0.382665	2.4647	2.45188	0.427706	1.65814	1.80651	1.82601	2.38413	2.31487	3.07927	2.8994	2.23669	2.22206	2.27989	2.25113	1.99164	2.17922	2.26805	2.11043	2.27737	2.47453	1.82326	0	0.141343	2.05578	2.5461	1.43018	1.43494	0.304633	0.189427	0
	BnaC06g08400D	BnLTP221	0	0.0256012	0	0	0	0	0	0	0	1.91904	0	0	0	0	0	0	0	0	0.0462918	0	0	0	0	0	0	0	0	0.0446213	0	0	0	0	0	0	0	0	0	0	0	0	0	0.0862121
	BnaC06g11390D	BnLTP222	0.481829	0.68565	0.471552	0.832844	0.212834	0.370439	0	0.154469	0	0.149355	0.0437424	0	0	0	0.192733	0	0	0	0.0526347	0	0	0	0	0	0.338469	0.199288	0.42525	0.823489	0.819377	0.48389	0.428754	0.043413	0.0828708	0	0	0.064671	0	0	0	0	0.327429	0.0525808
	BnaC06g11600D	BnLTP223	0.240005	0.198714	0.230091	0.171016	0.201925	0	0.328646	0.187086	0.228921	0.211091	0.148166	0.0693969	0.223637	0.229213	0	0	0.0886835	0	0.267895	0.309813	0.143707	0.125718	0.261777	0.0696516	0	0.117644	0.862812	0.898715	0.0492273	0.129471	0.15302	0.115202	0.145989	0	0	0.117461	0.288913	0.286363	0.0791977	0.351312	0.451311	0
	BnaC06g16630D	BnLTP224	0.692883	1.75913	1.59499	0	0.0795739	0.0686185	0	0	0.162866	0	0.112928	0	0	0	0.322819	0.0990237	0	0	0	0.0481873	0	0	0	0.0791876	0	0	0	0	0.083403	0.0405911	0	0.0389488	0	0	0	0	0	0.293884	0.560255	0.978666	1.0554	0.13666
	BnaC06g23540D	BnLTP225	0	0	0	0	0	0	0	0.0770438	0	0	0	0	0	0	0	0	0	0	0	0	0	0	0	0	0.0603325	0.0545328	0	0	0	0	0	0	0	0	0	1.88875	0.064856	0	0	0.0864944	0	0
	BnaC06g27820D	BnLTP226	0.135706	0.366947	0	0.416616	0.232037	0.222031	0.780003	0.527474	0.415339	3.4371	0.706157	0.198236	0.1507	0.443288	0	0	0.18054	0.184376	0	0	0	0	0.240865	0	0	0.121495	0.123864	0.666417	0.980039	0.327272	0.513343	0.328065	0.571153	0.999609	0.522597	0	0	0	0	0.187478	0.187164	0.170487
	BnaC06g34730D	BnLTP227	0	0.158418	0.08006	0.105953	0.0781344	0	0	0	0.0823302	0.478153	0	0.0794457	0.112426	0	0	0.113322	0	0.195626	0.353759	0.328511	0	0	0.158739	0.285655	0.873329	1.12228	2.30379	2.17905	0.755632	0.427318	0.537895	0.376166	0.712777	0.434602	0.33685	1.61171	2.66708	0.73127	0.522012	0.234414	0	0.167054
	BnaC06g41560D	BnLTP228	0.069496	0.0329641	0.226135	0.41406	0.201181	0	1.34968	1.0578	1.45151	0.971425	0.476627	0.183144	0.276944	0.405648	0.29246	0	0.583255	0.580231	0.0542874	0	0.12813	0.137706	0.204018	0.0525289	1.26956	1.24373	0.791485	0.761856	0.846184	0.892923	0.727879	0.722948	0.710219	0.530245	0.0810303	0.938502	1.24322	0.187855	0.0488477	0.0509183	0.102896	0
	BnaC06g43950D	BnLTP229	0	0	0	0	0	0	0	0	0	0	0	0	0	0	0	0	0	0	0	0	0	0	0	0	0	0	0	0	0	0	0	0	0	0	0	0	0	0	0	0	0	0
	BnaC07g11810D	BnLTP230	0.135109	0.371327	0.530295	0.0450122	0.0909546	0.114498	0.499474	0.253639	0.316011	0.957905	0.114522	0.146158	0.828022	1.26048	0	0.0875777	0.633431	0.325877	0.268617	0.278633	0	0	0.109016	0.071442	0.841466	0.81011	1.36125	1.44432	1.69374	1.28564	0.703398	0.071029	0.0641539	0.101636	0.132732	0.0825021	0.0378072	1.7858	2.25626	2.3192	2.30046	1.71057
	BnaC07g19660D	BnLTP231	0	0	0	0	0	0	0	0	0	0	0	0	0	0	0	0	0	0	0	0	0	0	0	0	0	0	0	0	0	0	0	0	0	0	0	0	0	0	0	0	0	0
	BnaC07g25590D	BnLTP232	0	0	0	0	0	0	0	0	0	0	0	0	0	0	0	0	0	0	0	0	0	0	0	0	0	0	0	0	0	0	0	0	0	0	0.275262	1.60794	1.63017	0.175248	0	0.322619	0.201878	0
	BnaC07g25600D	BnLTP233	0	0	0	0	0	0	0	0	0	0.152094	0	0	0	0	0	0	0	0	0	0	0	0	0	0	0	0	0	0	0	0	0	0	0	0	0	1.38223	1.4054	0.318205	0	0	0	0
	BnaC07g32300D	BnLTP234	0	0	0	0	0	0	0	0	0	2.58506	0	0	0	0	0	0	0	0	0	0	0	0	0	0	0	0	0	0	1.01754	0	0	0	0	0	0	0.329241	0.164372	0	0	0	0	0
	BnaC07g32710D	BnLTP235	0.239764	0.133018	0.0638724	0.0953439	0.418205	0.22594	0	0	0.226189	0.0924768	0.179975	0.204323	0.0954522	0	0.307533	0.291419	0.107288	0	0.429704	0.104813	0	0	0.12126	0	0.137118	0.181036	2.24299	2.82774	0.0914867	0	0	0.0834858	0.132869	0	0	0.0590582	0	0	0	0	0.390692	0.641616
	BnaC07g37310D	BnLTP236	0.0671977	0	0	0	0	0.151959	0.417543	0.202345	0	0	0	0	0	0	0	0	0	0	0	0	0.360415	0.523193	0	0	0	0.0842766	0	0	0	0	0.2051	0.160394	0	0	0	0	0	0.0980479	0	0	0	0
	BnaC07g41240D	BnLTP237	0	0	0	0	0.0505172	0	0	0	0	0	0	0	0	0	0	0	0	0	0	0	0	0	0	0	0	0	0	0	0.179442	0	0	0	0	0	0	0	0	0	0	0	0	0
	BnaC07g44200D	BnLTP238	0	0.0770487	0	0	0.069131	0	0	0	0	3.8452	0	0	0.101572	0	0.329648	0.533645	0	0	0.102702	0	0.112434	0	0	0	0.07974	0	1.45482	2.5134	0.7525	0	0	0	0	0	0	0	0	0	0	0	0	0
	BnaC08g03340D	BnLTP239	3.10619	2.7189	2.98999	3.41592	3.5142	2.91163	3.64055	3.51835	3.49367	3.20334	2.79919	2.34911	3.43979	3.44808	0	2.22463	3.82626	3.62371	3.13602	2.94453	3.09853	2.94139	2.8803	2.82133	3.45496	3.37912	3.19444	3.41748	3.59623	3.94832	3.78382	3.62727	3.72543	3.30085	3.08824	2.06208	0.83226	0.580685	1.00341	0	0	0
	BnaC08g09910D	BnLTP240	0.217964	0.249846	0.300113	0.324822	0.326926	0.369233	0	0.0563334	0.0545816	0.0763795	0.0432328	0	0.054474	0.0583636	0.970435	1.03086	0.188419	0.193137	0.47832	0.513781	0.577493	0.266509	0.62693	0.60851	0	0.0452637	1.0525	1.21229	0.049795	0	0	0.0494719	0	0	0.0896151	0.108729	0.175811	0.254653	0.298714	0.0663712	0	0
	BnaC08g10150D	BnLTP241	0.156423	0.044241	0.201002	0.0417715	0.0526339	0	0	0.0440564	0.198122	0.664085	0	0.258462	0	0	0	0	0.128794	0	0.108821	0.044694	0	0	0	0	0.510225	0.546751	0.521998	0.737465	0.177827	0.101327	0	0.0324759	0	0	0	0.977248	1.22495	0.0422708	0.0395246	0.0439102	0	0
	BnaC08g15350D	BnLTP242	2.25016	2.24098	2.09748	1.65599	1.55012	0.359638	3.14923	3.13218	2.58146	2.40778	0.591639	0.336512	2.62313	2.40468	0	0.59293	2.40712	1.58713	1.85201	1.25704	2.86396	2.45519	1.68205	1.06916	2.15734	2.01559	2.14952	2.37713	2.21769	2.54622	2.73602	2.43198	1.21649	0	0	1.96643	1.79935	1.34158	0.841605	0.360569	0	0.0838619
	BnaC08g15360D	BnLTP243	0.976677	0.467941	0.518665	0.582438	0.318061	0	0.548118	0.237613	0.442925	1.08013	0	0.112813	0.764022	0.223077	0	0	0	0.112112	0.0850036	0	0.373962	0.416391	0.113318	0	1.36282	1.26455	1.14015	1.21476	1.01469	1.12236	0.328083	0	0	0	0	1.21337	0.206105	0	0	0	0	0
	BnaC08g17860D	BnLTP244	0	0	0	0	0	0	0	0	0	2.63502	0	0	0	0.0602127	1.13277	1.10961	0	0	0.0592138	0	0	0.0662329	0.411382	0.436928	0.0462481	0	0	0	0	0	0	0	0	0	0	0	0	0	0	0	0	0
	BnaC08g22910D	BnLTP245	0	0	0	0	0	0	0	0	0	0	0	0	0	0	0	0	0	0	0	0	0	0	0	0	0	0	0	0	0.0885369	0	0	0	0	0	0	0	0	0	0.106741	0	0	0
	BnaC08g22920D	BnLTP246	0.0903847	0.13192	0.132888	1.01108	1.00094	0.831119	2.92833	2.54574	2.8018	1.93488	0	0.225483	2.52538	2.362	0.332691	0	2.1405	1.97456	0.106129	0	0	0	0	0	1.69526	1.78073	1.6983	1.88283	2.37933	2.46503	2.6738	2.53311	2.25671	1.17633	0.939122	0.687201	0	1.61864	1.79474	1.30138	0.225432	0
	BnaC08g37340D	BnLTP247	0.288527	0.176213	0.250879	0	0.167412	0.080445	0.155376	0	0.0824135	1.28171	0.116026	0.138232	0.0573186	0	0	0.414153	0.0910557	0.204286	0.150488	0.124055	0.098614	0	0	0.0732532	0.0617852	0.1162	0	0.0584427	0.0538535	0	0	0	0	0.304706	0.223971	0.108928	0.107494	0.111848	0.0880384	0.172617	0.454472	0.112875
	BnaC08g37360D	BnLTP248	0	0	0	0	0	0	0	0	0	0	0	0	0	0	0	0	0	0	0	0	0	0	0	0	0	0	0	0	0	0	0	0	0	0	0	0	0	0	0	0	0	0
	BnaC08g37370D	BnLTP249	0.462484	0.171553	0.332049	0	0.225489	0.0797357	0.266254	0.160053	0.167863	1.45467	0.241047	0.360996	0.0565136	0	0.222521	0	0	0.372994	0.0805628	0	0	0.13181	0	0.134163	0.252197	0.182504	0.143931	0.0358642	0.203007	0	0.0551122	0.0924762	0.154715	0.432864	0.511299	0.144082	0	0.362254	0	0.218757	0.575212	0.0572944
	BnaC08g40620D	BnLTP250	0	0	0	0	0	0	0	0	0.121354	0	0	0	0	0	0	0	0	0.375262	0	0.134402	0	0	0	0	0	0.256923	0	0	0	0.726858	0.687051	0	0	0	0.479673	1.54183	1.93498	0.396683	0	0	0	0
	BnaC08g44290D	BnLTP251	0	0	0	0	0	0	0	0	0	0	0	0	0	0	0	0	0	0	0	0	0	0	0	0	0	0	0	0	0	0	0	0	0	0	0	0	0	0	0	0	0	0
	BnaC09g08390D	BnLTP252	1.19602	1.28024	1.34455	1.39831	1.1377	0.768389	2.69462	1.93447	2.09664	2.4809	0.301867	0.310564	2.70496	2.63828	0.606641	1.38939	2.17011	2.03582	2.03095	2.02907	2.79954	2.67904	1.95515	1.86452	2.36415	2.44746	2.31057	2.41677	2.51922	2.44875	2.03062	1.19729	0.187829	0.0830147	0	1.9268	2.3958	2.24245	2.06694	0.797826	0.0433501	0
	BnaC09g09750D	BnLTP253	0.590247	1.72782	1.55897	0.105925	0.137986	0	0	0	0	0	0.200919	0	0	0	0	0	0.117105	0	0	0	0	0	0	0	0	0	0	0	0.094077	0	0	0	0	0	0	0	0	0	0.10584	1.20584	1.14496	0
	BnaC09g11970D	BnLTP254	0	0	0	0	0	0	0	0	0	0	0.351645	0	0	0	1.52802	1.68315	0	0	0	0.189736	0.252091	0	0.614566	1.0177	0	0	0	0	0	0	0	0	0	0	0	0	0	0	0	0	0	0
	BnaC09g11980D	BnLTP255	0	0	0	0	0	0	0	0	0.124801	0	0	0.293059	0	0	2.322	2.48869	0	0.172074	0	0.399467	0.151218	0.171398	1.4237	1.54731	0	0.10635	0	0	0	0	0	0	0	0	0	0	0	0	0	0	0	0
	BnaC09g13030D	BnLTP256	1.95725	1.99099	1.9124	1.90523	1.75099	1.79698	1.93301	1.6199	2.09969	1.31398	2.6055	2.69941	1.62138	1.76475	0.757509	1.37549	1.88445	2.19123	2.01722	2.01736	1.65364	1.54958	1.69293	1.97539	1.63803	1.52944	1.02342	0.953925	1.25568	1.03885	1.27071	1.94733	1.9763	1.89625	2.55316	1.47913	1.17683	1.63725	1.3898	1.22944	1.32475	1.13253
	BnaC09g13410D	BnLTP257	0	0	0	0	0	0	0	0	0	0	0	0	0	0	0	0	0	0	0	0	0	0	0	0	0	0	0	0	0	0	0	0	0	0	0	0	0	0	0	0	0	0
	BnaC09g14300D	BnLTP258	0	0	0	0	0	0	0	0	0	0	0	0	0	0	0	0	0	0	0	0	0	0	0	0	0	0	0	0	0	0	0.271563	0	0	0	0	2.19302	1.7627	0.312032	0.432951	0	0	0
	BnaC09g19800D	BnLTP259	0	0	0	0	0	0.135564	0	0	0	0	0	0	0	0	0	0	0	0	0	0	0	0	0	0	0	0	0	0	0	0	0	0	0	0	0	0	0	0	0.134193	0	0	0
	BnaC09g19810D	BnLTP260	0	0	0	0.387736	0.345971	0.454206	0	0	0	0	0.221576	0	0	0	0	0	0	0	0	0	0	0	0	0	0	0	0.0627835	0	0.0948665	0	0	0	0	0	0	0	0	0	0	0	0	0
	BnaC09g23220D	BnLTP261	0.0734205	0.094067	0	0	0	0	0	0	0	0	0	0	0	0	0	0.112852	0	0	0.460302	0.375873	0.106668	0.0731323	0.48653	0.292163	0	0	0	0	0.0591666	0	0	0	0	0	0	0	0	0	0	0	0	0
	BnaC09g25390D	BnLTP262	0	0	0	0	0	0	0	0	0	2.2631	0	0	0	0	0.487778	0.357201	0	0	0.0462772	0	0	0	0	0.074437	0	0.0952341	0	0	0	0	0	0	0	0	0	0	0	0	0	0	0	0
	BnaC09g28270D	BnLTP263	0	0.206268	0	0.230487	0.871792	0	0	0	0	0	0	0	0	0	0	0	0.170593	0	0	0	0	0	0	0	0.217529	0	2.67316	3.25243	0	0	0	0	0	0	0	0.121041	0	0	0	0	0	0
	BnaC09g31850D	BnLTP264	0.980628	1.09904	1.39565	1.59381	1.74062	0.871419	2.79646	2.12877	2.22722	1.16198	2.21716	1.0452	2.15027	2.25114	0	0	1.0142	0.605439	0.304662	0	0	0	0.200202	0.155162	2.38609	2.26071	2.06598	2.0547	2.4354	2.24022	2.14159	2.4947	2.12574	2.20168	2.587	0.345926	0.112984	0.114066	0	0	0.712334	0.125477
	BnaC09g31950D	BnLTP265	0.771747	1.39374	1.55964	0.401498	0.369586	0.255391	1.08529	0.33626	0.418844	0.20053	0.969534	0.228772	0.412631	0.365638	0	0	0.232704	0	0.101048	0	0.155664	0	0	0	0.929427	0.836975	0.723708	0.809369	0.734928	0.729371	0.479201	0.492777	0	0.242467	0.180929	0.177239	0	0	0	0.396834	1.17726	0.661395
	BnaC09g48400D	BnLTP266	0	0	0	0	0.124531	0	0	0	0	0.162945	0	0	0.163793	0	0.491578	0	0	0	0	0	0	0	0	0	0	0	2.00706	2.90892	1.00963	0	0	0	0	0	0	0	0	0	0	0	0	0
	BnaC09g49450D	BnLTP267	2.96856	3.08513	3.12027	2.99427	3.00115	3.2193	0.857297	0.738626	0.949508	0.137577	0.594194	0.464097	0	0	0.327127	0.173904	0	0.113448	0	0.0960722	0	0.120125	0	0.11532	0.283885	0.183375	0	0.090542	0	0.957954	1.39501	1.33855	1.88902	0.85422	0.26598	0.410577	0	0	0.415627	0	0	0.0925656
	BnaCnng29890D	BnLTP268	0	0	0	0	0	0	0	0	0	0	0	0	0	0	0	0	0	0	0	0	0	0	0	0	0	0	0	0	0	0	0	0	0	0	0	0	0	0	0	0	0	0
	BnaCnng36210D	BnLTP269	0.0729879	0.372068	0.46557	1.06675	0.844555	0.282922	2.20676	1.68926	1.98923	1.51505	0.142852	0.055155	1.59049	1.71537	0.175377	0.670252	1.96917	2.01581	1.28774	1.29424	1.48757	1.6833	1.08312	1.00724	1.62893	1.55442	1.41531	1.65547	1.80888	1.6348	1.53276	0.952927	0.217486	0.598123	0.855362	0.105477	0.314958	1.69648	1.70727	1.2467	0.698379	0.387995
	BnaCnng37610D	BnLTP270	0	0.0538599	0.24682	0	0	0	0	0	0.217525	0.880078	0.196836	0	0.477854	0.456383	0	0	0.133041	0	0.156921	0.235634	2.65023	2.44556	0.223159	0.236886	1.42373	1.4231	1.29589	1.29684	0.490508	0.293896	0.0862908	0.0748596	0	0	0	0.387577	0	0.0824376	0.0953538	0	0	0
	BnaCnng37660D	BnLTP271	0	0	0	0.121381	0	0	0	0	0	0	0	0	0	0	0	0	0	0	0	0	0	0	0	0	0	0	0	0	0	0.116928	0.154227	0	0	0	0	2.13209	1.96501	0.667496	0.323684	0	0	0
	BnaCnng37670D	BnLTP272	0.0734608	0	0	0	0	0	0	0	0	0	0	0	0	0	0	0	0	0	0	0	0	0	0	0	0	0.0892813	0	0	0	0	0	0.0948581	0	0	0	2.20893	2.10178	0.548513	0.233556	0	0	0
	BnaCnng42980D	BnLTP273	0.301961	0.129966	0.0826174	2.43266	2.16313	1.44888	1.42562	0.817917	1.4502	1.11371	0.327298	0	2.88287	2.97566	0.359253	1.04147	2.15874	1.63512	1.41734	1.43469	0.651034	0.658835	1.16068	1.10538	2.45412	2.41305	1.39578	2.06385	2.72148	3.09542	3.149	2.17239	1.20426	1.05696	1.03363	0.695606	0	0	0	0	0	0
	BnaCnng42990D	BnLTP274	0.595799	0.591009	0.340201	2.75514	2.7528	2.2725	3.17069	2.71702	2.84512	2.22283	0.793787	0.656028	3.24845	3.36534	0	1.39702	2.98408	2.75221	2.02348	1.93495	0.828016	1.05514	1.66665	1.66756	2.9709	2.90425	2.43474	2.98722	3.34464	3.57572	3.4139	2.95269	2.47585	2.08135	1.71457	0.923497	0.307532	0	0.322495	0.138808	0	0
	BnaCnng47750D	BnLTP275	0	0.0763812	0	0	0.0706615	0	1.73515	1.23166	1.00528	0.366115	0	0	0.835765	0.832964	0	0	0	0	0	0	0	0	0	0	0.335071	0	0.509758	0.743753	0.82618	1.06494	0.973252	0.523415	0	0	0.311016	0.0778043	0	0	0	0	0	0.0938645
	BnaCnng60800D	BnLTP276	0	0	0	0	0	0	0	0	0	3.15312	0	0	0	0.0598475	0	0	0	0	0	0	0	0	0	0	0	0	0.673506	1.49893	0	0	0	0.0524452	0	0	0	0.0358938	0.052255	0	0	0	0	0
	BnaCnng64280D	BnLTP277	2.39768	2.36192	2.34396	1.07352	1.18771	1.04711	0	0.148481	0.124029	0.349745	0.430287	0	0.141495	0.331727	0	0	0	0	0	0	0	0	0	0	0.429927	0	0	0	0	0.37309	0.138979	0.112668	0	0	0	1.27033	0	0	0.166022	0	0	0
	BnaCnng68070D	BnLTP278	2.24058	2.47646	2.35006	1.81247	1.97524	1.66767	0.499947	0.517893	0.0916722	2.21092	0.503669	0.419257	0.0649358	0	0	0.483378	0	0.0458596	0.540262	0.187099	0	0.038012	0.0426653	0.146749	2.31686	2.30201	2.44876	2.35323	2.18092	2.02823	1.39795	0.451816	0.533216	0.13489	0.197388	2.3442	1.14188	3.07382	2.93099	1.75709	1.36349	0.65593
	BnaCnng69950D	BnLTP279	0.219245	0	0	0	0	0	0	0	0	0	0	0	0	0	0	0	0	0	0	0	0	0	0	0	0	0.198238	0	0	0	0	0	0	0	0	0	0	0	0	0	0	0	0
	BnaCnng71030D	BnLTP280	1.32272	1.45005	1.38847	1.35252	1.27796	1.15594	0.655025	0.187253	0.241846	1.07123	0.333086	0.0871956	0.755148	0.738861	0	0.128782	0.208535	0.381716	0.409251	0.486075	0.114009	0.155501	0.349289	0.223097	1.25081	1.27866	1.07405	1.19225	1.21698	1.4099	1.33226	1.09948	0.556884	0.151895	0.105514	1.12304	1.48656	0.7642	0.534403	0.261651	0.0863273	0.129351
	BnaUnng01640D	BnLTP281	0	0	0	0	0	0	0	0	0	0	0	0	0	0	0	0	0	0	0	0	0	0	0	0	0	0	0	0	0	0	0	0	0	0	0	0	0	0	0	0	0	0
	BnaUnng02650D	BnLTP282	1.19185	1.25687	1.38011	1.15675	1.08828	0	2.10157	1.33952	1.38136	0.660873	1.15264	0.446733	1.73066	1.87084	0	0	0.491584	0.504736	0	0	0	0	0	0	1.60487	1.55709	1.54671	1.74462	2.10741	1.51064	1.15858	1.60749	0.727566	1.659	1.85241	0.34086	0	0.204435	0.28165	0.148401	0.911587	0.137986
	BnaUnng03480D	BnLTP283	0	0	0	0	0	0	0	0.0751588	0	0	0	0	0	0	0	0	0.100098	0.0824076	0.0685213	0.144661	0	0	0	0	0.240697	0.177453	0	0	0	0.0589242	0.682973	0.265627	0	0	0	0.0542221	0	0.0671352	0.0995171	0	0	0
