# Supplementary material for: Genome-Wide Identification and Expression Analysis of nsLTP Gene Family in Rapeseed (Brassica napus) Reveals Their Critical Roles in Biotic and Abiotic Stress Responses
Source: Int J Mol Sci. 2022 Jul 28;23(15):8372. doi: 10.3390/ijms23158372 (PMC9368849; doi:10.3390/ijms23158372)
Supplement: Supplementary file 1 [file ijms-23-08372-s001.zip › ijms-1829603-supplementary/Table S13.xlsx]

## Sheet: Table S13
	Table S13. The FPKM values of BnLTP family genes expressed in eight LMD-acquired tissues from the globular seed and the whole seed.
	Gene name	EP	MCE	PEN	CZE	CPT	CZSC	ISC	OSC
	BnLTP142	1169	920	6	0	3	691	125	2644
	BnLTP146	1155	140	0	0	0	0	0	0
	BnLTP030	651	333	1	0	0	38	5	31
	BnLTP188	320	1962	7	0	2	697	137	2670
	BnLTP205	317	3587	6	2	1	17	10	22
	BnLTP239	154	1643	2	2	0	7	3	5
	BnLTP078	152	35	2	2	30	126	18	154
	BnLTP069	140	207	2	1	5	629	228	4538
	BnLTP092	134	137	0	0	1	2	2	17
	BnLTP176	130	98	1	3	1	66	8	29
	BnLTP192	116	46	1	5	130	130	22	154
	BnLTP175	110	33	1	0	754	36	4	25
	BnLTP119	71	6	0	0	0	0	0	0
	BnLTP196	67	163	3	0	2	141	53	1018
	BnLTP204	67	30	1	3	0	0	0	0
	BnLTP060	64	1139	2	0	0	33	4	6
	BnLTP272	62	2332	10853	6471	9	0	81	3
	BnLTP269	56	0	0	0	0	0	0	0
	BnLTP011	53	50	1	0	1	0	0	1
	BnLTP071	50	1750	1	0	0	0	2	0
	BnLTP117	45	2117	10837	17205	18	3	130	31
	BnLTP173	45	78	0	0	0	0	6	8
	BnLTP085	45	5	0	0	0	0	0	0
	BnLTP028	44	19	1	0	1	1	526	1
	BnLTP230	38	8	0	0	0	0	0	0
	BnLTP059	36	72	1	5	0	2	2	2
	BnLTP153	32	3	5	2	0	0	1	2
	BnLTP144	30	45	1	0	0	0	0	0
	BnLTP228	28	24	0	0	0	22	2	37
	BnLTP031	25	0	0	0	0	3	0	21
	BnLTP274	21	17	1	1	0	1	1	3
	BnLTP089	18	0	69	5271	2	0	1	0
	BnLTP029	17	3	1	0	566	24	3	17
	BnLTP193	16	0	23	26	0	23	4	97
	BnLTP039	16	257	0	0	0	2	1	6
	BnLTP001	15	0	2	0	0	0	1	0
	BnLTP215	14	0	2	1	0	0	1	0
	BnLTP256	13	13	1	0	3	2	11	1
	BnLTP246	11	117	1	0	0	0	0	0
	BnLTP136	9	113	49	6677	2	1	1	0
	BnLTP113	8	15	0	0	8	11	107	68
	BnLTP073	8	0	2	2	0	1	3	4
	BnLTP157	7	112	69	415	5021	88	256	25
	BnLTP104	7	272	0	4	0	0	2	2
	BnLTP195	5	0	0	0	0	8	0	19
	BnLTP061	5	0	0	0	0	0	1	0
	BnLTP220	4	135	1	2	1	59	230	692
	BnLTP101	4	0	21	4	0	7	1	43
	BnLTP234	4	332	0	0	0	0	0	0
	BnLTP110	2	1	0	0	1	0	6	48
	BnLTP134	1	0	1	0	0	0	0	0
	BnLTP218	0	0	0	0	1	99	54	1108
	BnLTP013	0	56	2	3	0	2761	40	792
	BnLTP084	0	543	1	0	0	12	624	343
	BnLTP159	0	3	1	1	1	267	6	159
	BnLTP105	0	4346	17311	11163	20	2	130	125
	BnLTP241	0	167	1	0	0	76	37	123
	BnLTP271	0	3451	12103	12922	9	4	130	63
	BnLTP033	0	3	20	1	106	1	2619	61
	BnLTP227	0	0	0	2	1	37	29	59
	BnLTP115	0	18	0	0	0	0	3	43
	BnLTP206	0	3	1	0	0	0	0	40
	BnLTP094	0	73	0	0	0	22	18	38
	BnLTP086	0	0	0	0	3	4	6	29
	BnLTP242	0	246	1	2	0	5	1	27
	BnLTP177	0	0	26	2	0	1	1279	18
	BnLTP278	0	16	0	0	0	1	2	14
	BnLTP063	0	19	1	0	0	2	1	14
	BnLTP066	0	0	0	0	0	1	3	13
	BnLTP243	0	0	2	0	0	0	1	13
	BnLTP079	0	65	5566	8727	25	1	43	11
	BnLTP145	0	0	0	0	0	0	1	10
	BnLTP096	0	0	0	1	0	0	0	9
	BnLTP148	0	47	0	0	1	3	9	6
	BnLTP184	0	0	0	0	0	0	0	6
	BnLTP280	0	0	0	0	1	1	2	5
	BnLTP160	0	7	0	1	18	8	5	5
	BnLTP090	0	0	0	0	0	0	1	5
	BnLTP135	0	344	261	581	5085	60	61	4
	BnLTP252	0	11	0	0	0	0	1	4
	BnLTP172	0	59	549	74	1	1	5	3
	BnLTP211	0	0	0	0	0	0	11	2
	BnLTP046	0	0	0	0	0	1	0	2
	BnLTP258	0	384	3969	3851	9	1	38	1
	BnLTP132	0	14	1	1	1	2	1	1
	BnLTP065	0	0	4	5	1	0	1	1
	BnLTP164	0	0	0	18	1	0	0	1
	BnLTP171	0	0	3	849	0	0	0	1
	BnLTP022	0	3	0	1	0	0	0	1
	BnLTP201	0	0	0	0	0	532	2	0
	BnLTP075	0	0	247	25527	13	2	4	0
	BnLTP106	0	0	265	14633	11	0	1	0
	BnLTP233	0	0	107	7700	2	0	3	0
	BnLTP232	0	71	1480	5738	7	0	23	0
	BnLTP210	0	0	218	20281	9	2	1	0
	BnLTP067	0	26	0	0	2	6	0	0
	BnLTP250	0	0	0	0	0	0	33	0
	BnLTP116	0	34	61	5354	7	0	0	0
	BnLTP057	0	4	0	0	1	41	0	0
	BnLTP074	0	0	14	1292	2	1	0	0
	BnLTP093	0	36	0	0	0	2	1	0
	BnLTP140	0	1	1	1	6	13	3	0
	BnLTP225	0	0	537	730	0	0	1	0
	BnLTP203	0	14	0	0	0	2	0	0
	BnLTP216	0	6	0	0	0	0	0	0
	BnLTP027	0	0	412	5	0	1	9	0
	BnLTP076	0	0	0	0	0	0	3	0
	BnLTP267	0	15	3	0	1	2	1	0
	BnLTP064	0	0	0	0	0	2	1	0
	BnLTP151	0	42	0	0	0	0	1	0
	BnLTP174	0	0	0	112	1	0	0	0
	BnLTP189	0	0	1	0	1	0	0	0
	BnLTP050	0	56	0	0	0	0	0	0
	BnLTP219	0	0	3	0	0	0	6	0
	BnLTP020	0	0	0	0	0	0	3	0
	BnLTP165	0	0	0	0	0	0	3	0
	BnLTP226	0	0	0	0	0	0	3	0
	BnLTP209	0	0	0	0	1	0	2	0
	BnLTP133	0	0	0	0	0	0	2	0
	BnLTP238	0	0	1	0	2	1	1	0
	BnLTP222	0	1	1	0	1	1	1	0
	BnLTP266	0	0	0	0	0	1	1	0
	BnLTP083	0	0	0	0	1	0	1	0
	BnLTP087	0	0	20	31	0	0	1	0
	BnLTP268	0	106	15	14	0	0	1	0
	BnLTP128	0	18	34	7	0	0	1	0
	BnLTP208	0	0	39	1	0	0	1	0
	BnLTP002	0	15	0	0	0	0	1	0
	BnLTP025	0	0	0	0	0	0	1	0
	BnLTP082	0	0	0	0	0	0	1	0
	BnLTP099	0	0	0	0	0	0	1	0
	BnLTP129	0	0	0	0	0	0	1	0
	BnLTP147	0	0	0	0	0	0	1	0
	BnLTP223	0	0	0	0	0	0	1	0
	BnLTP197	0	0	0	0	1	3	0	0
	BnLTP240	0	0	0	0	1	2	0	0
	BnLTP043	0	8	1	0	0	2	0	0
	BnLTP158	0	2	1	0	0	2	0	0
	BnLTP162	0	0	1	0	27	1	0	0
	BnLTP122	0	0	0	0	2	1	0	0
	BnLTP004	0	0	0	0	1	1	0	0
	BnLTP014	0	0	0	0	1	1	0	0
	BnLTP138	0	0	0	1	0	1	0	0
	BnLTP265	0	0	1	0	0	1	0	0
	BnLTP231	0	13	0	0	0	1	0	0
	BnLTP058	0	0	0	0	0	1	0	0
	BnLTP277	0	0	0	0	0	1	0	0
	BnLTP108	0	0	0	0	3	0	0	0
	BnLTP017	0	0	1	0	1	0	0	0
	BnLTP023	0	0	0	0	1	0	0	0
	BnLTP091	0	0	0	0	1	0	0	0
	BnLTP149	0	0	0	0	1	0	0	0
	BnLTP235	0	0	0	0	1	0	0	0
	BnLTP251	0	0	0	0	1	0	0	0
	BnLTP257	0	0	0	0	1	0	0	0
	BnLTP130	0	0	48	45	0	0	0	0
	BnLTP182	0	0	0	6	0	0	0	0
	BnLTP036	0	0	0	2	0	0	0	0
	BnLTP056	0	0	0	1	0	0	0	0
	BnLTP112	0	0	0	1	0	0	0	0
	BnLTP139	0	0	0	1	0	0	0	0
	BnLTP229	0	0	166	0	0	0	0	0
	BnLTP088	0	21	2	0	0	0	0	0
	BnLTP081	0	30	1	0	0	0	0	0
	BnLTP273	0	28	1	0	0	0	0	0
	BnLTP183	0	16	1	0	0	0	0	0
	BnLTP072	0	3	1	0	0	0	0	0
	BnLTP010	0	0	1	0	0	0	0	0
	BnLTP034	0	0	1	0	0	0	0	0
	BnLTP035	0	0	1	0	0	0	0	0
	BnLTP051	0	0	1	0	0	0	0	0
	BnLTP123	0	0	1	0	0	0	0	0
	BnLTP167	0	0	1	0	0	0	0	0
	BnLTP198	0	0	1	0	0	0	0	0
	BnLTP207	0	0	1	0	0	0	0	0
	BnLTP275	0	0	1	0	0	0	0	0
	BnLTP282	0	0	1	0	0	0	0	0
	BnLTP181	0	31	0	0	0	0	0	0
	BnLTP152	0	23	0	0	0	0	0	0
	BnLTP141	0	12	0	0	0	0	0	0
	BnLTP121	0	9	0	0	0	0	0	0
	BnLTP042	0	8	0	0	0	0	0	0
	BnLTP007	0	7	0	0	0	0	0	0
	BnLTP190	0	6	0	0	0	0	0	0
	BnLTP005	0	3	0	0	0	0	0	0
