# Supplementary material for: Genome-Wide Identification and Expression Analysis of nsLTP Gene Family in Rapeseed (Brassica napus) Reveals Their Critical Roles in Biotic and Abiotic Stress Responses
Source: Int J Mol Sci. 2022 Jul 28;23(15):8372. doi: 10.3390/ijms23158372 (PMC9368849; doi:10.3390/ijms23158372)
Supplement: Supplementary file 1 [file ijms-23-08372-s001.zip › ijms-1829603-supplementary/Table S14.xlsx]

## Sheet: Table S14
	Table S14. The FPKM values of BnLTP family genes expressed in three LMD-acquired funiculus tissues and the whole funiculus
	Gene ID	Gene name	Epi	Cor	Vasc	WF
	BnaA06g23230D	BnLTP078	105.04	62.6133	173.959	89.0191
	BnaA05g21830D	BnLTP067	1.54974	0	150.737	21.9876
	BnaC04g26730D	BnLTP201	0.240149	17.5203	99.7721	20.548
	BnaA02g30210D	BnLTP028	731.41	3551.55	98.9795	279.26
	BnaA06g38220D	BnLTP084	165.543	882.883	54.9905	262.843
	BnaC03g50130D	BnLTP192	63.0367	64.537	53.7676	30.8052
	BnaC08g10150D	BnLTP241	10.9722	50.4334	41.6582	51.617
	BnaA08g05650D	BnLTP094	26.6723	149.129	39.993	47.5254
	BnaC05g35010D	BnLTP216	1.0919	0.526335	32.9923	5.36985
	BnaC04g45500D	BnLTP203	0	9.3209	32.0621	16.1814
	BnaC08g15350D	BnLTP242	130.081	816.442	25.0743	114.097
	BnaA04g04450D	BnLTP057	0	4.68551	24.1639	5.40531
	BnaC02g38640D	BnLTP173	398.345	2035.79	21.4126	86.7978
	BnaC01g13940D	BnLTP148	146.026	739.91	21.1706	328.264
	BnaA09g13230D	BnLTP115	64.7613	331.864	20.3801	53.3632
	BnaC08g03340D	BnLTP239	2241.38	1281.21	17.417	506.357
	BnaC04g45800D	BnLTP205	5846.57	1472.08	17.396	1028.02
	BnaA02g34050D	BnLTP029	14.8287	2.75434	15.5941	8.20544
	BnaCnng68070D	BnLTP278	52.6108	279.642	15.0814	42.6526
	BnaC03g36390D	BnLTP188	3751.79	1072.73	14.8589	806.473
	BnaC05g49400D	BnLTP220	68.2226	395.995	13.7311	59.8612
	BnaA04g22080D	BnLTP060	4147.02	1064.92	12.1912	960.163
	BnaA09g12710D	BnLTP113	36.1465	169.448	12.074	26.8642
	BnaC09g13030D	BnLTP256	35.7906	200.792	11.609	23.2315
	BnaC02g00930D	BnLTP157	14.5618	9.3148	11.069	17.9201
	BnaA03g21100D	BnLTP039	77.1801	321.185	10.5394	35.6664
	BnaA02g20630D	BnLTP022	7.26255	11.8102	9.45462	10.9721
	BnaAnng05900D	BnLTP135	12.9935	5.55317	9.28465	9.32443
	BnaC05g34180D	BnLTP215	59.4835	291.717	8.59543	26.7711
	BnaAnng27610D	BnLTP142	2593.24	381.562	7.57383	232.865
	BnaA05g34760D	BnLTP071	1938	594.821	6.77309	389.521
	BnaCnng71030D	BnLTP280	9.63598	8.90425	6.14064	6.22296
	BnaC02g13020D	BnLTP160	21.4523	113.942	4.92063	9.62657
	BnaC04g06760D	BnLTP196	1950.48	791.938	4.72169	134.038
	BnaA05g21260D	BnLTP066	36.6585	151.935	4.64326	50.8799
	BnaC01g22500D	BnLTP151	49.6659	273.615	4.6023	45.7377
	BnaA07g13050D	BnLTP086	9.09275	8.99033	4.28294	5.02092
	BnaC03g25160D	BnLTP181	41.3583	151.826	3.37584	14.1453
	BnaAnng19280D	BnLTP140	0.971353	0.65117	2.94458	1.13526
	BnaA08g24920D	BnLTP104	83.3245	467.695	2.86931	43.6825
	BnaA05g29430D	BnLTP069	304.975	81.6097	2.5761	53.7387
	BnaC03g40460D	BnLTP189	0	0	2.44311	0.174647
	BnaC05g43760D	BnLTP218	140.507	11.1197	2.37818	42.7269
	BnaC04g07620D	BnLTP197	0.293642	0.202396	1.92947	2.78832
	BnaA04g22070D	BnLTP059	54.3961	16.3025	1.91613	11.9732
	BnaA03g11410D	BnLTP033	33.2217	15.5944	1.83645	7.68475
	BnaA05g06750D	BnLTP064	0	0.728475	1.73403	3.16998
	BnaC06g34730D	BnLTP227	4.66878	26.0576	1.68417	33.2802
	BnaA08g00590D	BnLTP092	161.417	35.6675	1.63816	33.7254
	BnaC03g14230D	BnLTP177	4.56165	2.30518	1.63657	1.12283
	BnaA09g44630D	BnLTP123	0	0	1.5698	0.23967
	BnaCnng64280D	BnLTP277	29.4031	122.934	1.36498	13.2856
	BnaC03g45300D	BnLTP191	0	0	1.24863	1.70448
	BnaAnng26930D	BnLTP141	0	0.308681	1.22064	1.12049
	BnaC02g22510D	BnLTP167	0	0.57993	1.21003	2.04093
	BnaA08g03050D	BnLTP093	10.1211	6.53514	1.04061	2.00947
	BnaAnng11140D	BnLTP139	0	0	1.01898	0.171551
	BnaC05g05390D	BnLTP209	0	0	1.00885	0
	BnaA02g16570D	BnLTP020	0	0	0.884583	0.49783
	BnaA02g07120D	BnLTP013	52.3393	6.7828	0.87031	20.0008
	BnaC06g11600D	BnLTP223	0	0.230426	0.841835	0
	BnaA10g24560D	BnLTP132	0	0.351828	0.774787	0.401893
	BnaA03g12750D	BnLTP035	0	0	0.749777	0
	BnaA01g06260D	BnLTP001	0	0.409149	0.70255	0
	BnaC09g49450D	BnLTP267	0.355867	0	0.676428	0.17528
	BnaA05g35420D	BnLTP073	0.992043	2.02	0.61833	2.27842
	BnaC07g32710D	BnLTP235	0	0	0.59843	0.57479
	BnaC06g27820D	BnLTP226	0	0	0.585583	1.75252
	BnaAnng29910D	BnLTP143	0	0.217653	0.57453	0
	BnaC01g23300D	BnLTP152	18.7093	9.14648	0.564082	4.21161
	BnaC07g44200D	BnLTP238	0.200452	0	0.558954	0.197462
	BnaA09g32590D	BnLTP122	0	2.37787	0.52923	0.595683
	BnaA07g31060D	BnLTP090	0	0.21386	0.470958	0
	BnaC02g10060D	BnLTP159	8.26092	1.55791	0.458882	3.69889
	BnaC06g41560D	BnLTP228	13.0675	7.36158	0.456721	13.3923
	BnaC03g58190D	BnLTP193	1.50088	0	0.446173	3.30304
	BnaA08g24910D	BnLTP103	0.67522	3.87388	0.427547	6.9361
	BnaA01g12230D	BnLTP002	15.9311	131.546	0.42128	6.05584
	BnaA03g09530D	BnLTP030	101.178	55.6709	0.402677	21.2114
	BnaA01g18740D	BnLTP007	5.93431	36.6786	0.385589	23.4362
	BnaA10g03620D	BnLTP128	0.279342	0	0.384153	6.94307
	BnaC04g19890D	BnLTP198	0.24956	0	0.370353	0.954283
	BnaC09g08390D	BnLTP252	8.59529	41.0358	0.355198	9.70429
	BnaC03g29580D	BnLTP183	0.914193	4.27499	0.339173	17.4788
	BnaC05g25790D	BnLTP213	0	0	0.316032	0
	BnaA01g19350D	BnLTP008	67.0162	23.5983	0.28846	13.3607
	BnaC08g09910D	BnLTP240	0.327393	0.443949	0.265365	3.13004
	BnaC03g12050D	BnLTP176	6.02706	2.67711	0.260489	3.61155
	BnaC05g03540D	BnLTP208	0	0	0.25247	22.7687
	BnaA02g29710D	BnLTP027	0.3835	0	0.242829	0.733227
	BnaA04g29630D	BnLTP063	0.281077	0.203234	0.238994	0.432478
	BnaC09g48400D	BnLTP266	0	0	0.22999	7.11133
	BnaC01g07530D	BnLTP146	0	0	0.220912	0
	BnaA08g10370D	BnLTP097	0	0	0.216175	2.04239
	BnaA03g49210D	BnLTP053	0	0	0.208132	0
	BnaC08g22920D	BnLTP246	20.3926	5.38978	0.185177	8.43654
	BnaA05g13220D	BnLTP065	0.253411	0.698665	0.179246	0.661381
	BnaA01g35710D	BnLTP011	43.6516	10.4641	0.165958	10.2605
	BnaA01g24860D	BnLTP010	0	0	0.165413	2.13108
	BnaC02g37720D	BnLTP172	0	0	0.160664	0
	BnaC01g26640D	BnLTP153	14.3457	5.79108	0.150022	2.42179
	BnaC04g19970D	BnLTP199	1.08804	0	0.136449	0.513204
	BnaA09g08190D	BnLTP110	12.6255	37.1628	0.135684	15.0192
	BnaAnng04370D	BnLTP134	0	0	0.12553	0
	BnaA04g04250D	BnLTP056	0	0	0.0995127	0
	BnaC08g15360D	BnLTP243	7.89368	27.8653	0	1.14954
	BnaA08g29110D	BnLTP105	18.6774	10.8072	0	0
	BnaCnng37610D	BnLTP270	2.91454	6.07237	0	1.12502
	BnaA06g31040D	BnLTP079	10.8845	5.90716	0	0.196655
	BnaC09g14300D	BnLTP258	1.43622	5.12449	0	0
	BnaA10g09640D	BnLTP129	1.64926	4.7497	0	1.78137
	BnaA09g14000D	BnLTP117	5.34776	4.08603	0	0
	BnaCnng37660D	BnLTP271	3.72324	3.87951	0	0
	BnaUnng02650D	BnLTP282	0.627383	3.45944	0	0.813645
	BnaA02g09030D	BnLTP015	0	2.53864	0	0
	BnaC07g25600D	BnLTP233	0	2.22714	0	0.557923
	BnaA06g04240D	BnLTP075	1.35961	1.93405	0	8.76747
	BnaC09g31850D	BnLTP264	1.46896	1.89868	0	0.280726
	BnaA09g32110D	BnLTP121	4.67993	1.82797	0	0.839517
	BnaCnng42990D	BnLTP274	3.52544	1.57059	0	12.5124
	BnaC02g13050D	BnLTP161	1.00911	1.34466	0	0.49703
	BnaA03g25130D	BnLTP041	0.318604	1.09084	0	0
	BnaCnng47750D	BnLTP275	0.581413	1.05098	0	0.343701
	BnaCnng42980D	BnLTP273	2.04712	1.03328	0	5.70353
	BnaCnng37670D	BnLTP272	0	0.844045	0	0.41598
	BnaC04g45790D	BnLTP204	4.99308	0.65587	0	4.95133
	BnaC04g53810D	BnLTP207	0	0.62391	0	0.135068
	BnaC03g71570D	BnLTP195	3.19309	0.595481	0	1.05223
	BnaA07g30940D	BnLTP089	0	0.53943	0	1.45007
	BnaC06g23540D	BnLTP225	0.708927	0.504225	0	0.126313
	BnaA02g09020D	BnLTP014	0	0.432032	0	0.58068
	BnaA03g38500D	BnLTP049	0	0.366277	0	0.209199
	BnaA03g13140D	BnLTP036	0.179893	0.353698	0	4.61175
	BnaA03g09540D	BnLTP031	1.30638	0.312621	0	0.203034
	BnaCnng36210D	BnLTP269	0.196471	0.284118	0	0.28005
	BnaA01g19360D	BnLTP009	0.262277	0.180778	0	0.117407
	BnaA08g18690D	BnLTP101	0.51414	0.177188	0	1.25453
	BnaC02g10050D	BnLTP158	1.4218	0	0	3.04342
	BnaA03g09710D	BnLTP032	1.41623	0	0	0.99955
	BnaA09g11530D	BnLTP112	1.32389	0	0	0
	BnaA09g02040D	BnLTP109	1.01846	0	0	0
	BnaAnng31360D	BnLTP144	0.527713	0	0	0.106093
	BnaA09g27660D	BnLTP119	0.28678	0	0	0.943937
	BnaA01g12250D	BnLTP003	0	0	0	5.76817
	BnaA02g07110D	BnLTP012	0	0	0	0.07319
	BnaA02g21360D	BnLTP025	0	0	0	3.8453
	BnaA03g20020D	BnLTP038	0	0	0	26.3483
	BnaA03g23710D	BnLTP040	0	0	0	1.31759
	BnaA03g41380D	BnLTP050	0	0	0	0.0767313
	BnaA03g54590D	BnLTP055	0	0	0	0.58572
	BnaA04g29620D	BnLTP062	0	0	0	0.092679
	BnaA05g35360D	BnLTP072	0	0	0	0.51196
	BnaA06g12430D	BnLTP076	0	0	0	0.457787
	BnaA06g35770D	BnLTP082	0	0	0	25.3139
	BnaA07g39070D	BnLTP091	0	0	0	10.9838
	BnaA08g10330D	BnLTP096	0	0	0	0.32105
	BnaA08g12850D	BnLTP100	0	0	0	11.4367
	BnaA08g29120D	BnLTP106	0	0	0	2.74595
	BnaA09g13990D	BnLTP116	0	0	0	41.1893
	BnaA09g44650D	BnLTP125	0	0	0	0.49067
	BnaA09g50330D	BnLTP126	0	0	0	59.428
	BnaA10g10730D	BnLTP130	0	0	0	3.8162
	BnaAnng06900D	BnLTP136	0	0	0	5.692
	BnaAnng40940D	BnLTP145	0	0	0	5.96993
	BnaC02g17350D	BnLTP164	0	0	0	4.06897
	BnaC02g37710D	BnLTP171	0	0	0	4.9318
	BnaC03g24010D	BnLTP180	0	0	0	10.7512
	BnaC04g26440D	BnLTP200	0	0	0	1.3519
	BnaC04g50990D	BnLTP206	0	0	0	0.18715
	BnaC05g05400D	BnLTP210	0	0	0	0.4845
	BnaC05g14030D	BnLTP211	0	0	0	1.4288
	BnaC05g14110D	BnLTP212	0	0	0	0.123312
	BnaC06g11390D	BnLTP222	0	0	0	0.534827
	BnaC06g43950D	BnLTP229	0	0	0	5.9126
	BnaC07g11810D	BnLTP230	0	0	0	0.478997
	BnaC07g25590D	BnLTP232	0	0	0	0.631073
	BnaC07g41240D	BnLTP237	0	0	0	8.37283
	BnaC08g44290D	BnLTP251	0	0	0	1.26308
	BnaUnng01640D	BnLTP281	0	0	0	0.315391
