# Supplementary material for: Genome-Wide Identification and Expression Analysis of nsLTP Gene Family in Rapeseed (Brassica napus) Reveals Their Critical Roles in Biotic and Abiotic Stress Responses
Source: Int J Mol Sci. 2022 Jul 28;23(15):8372. doi: 10.3390/ijms23158372 (PMC9368849; doi:10.3390/ijms23158372)
Supplement: Supplementary file 1 [file ijms-23-08372-s001.zip › ijms-1829603-supplementary/Table S15.xlsx]

## Sheet: Table S15
	Table S15. Average FPKM values of three biological duplicates for the response of BnLTP family genes to S. sclerotiorum
	Gene ID	Gene name	Westar Control	Westar 24hpi	ZY821 Control	ZY821 24hpi
	BnaA03g11410D	BnLTP033	3.34878	253.912	4.68719	253.06
	BnaC09g13030D	BnLTP256	14.1936	159.91	27.6061	219.875
	BnaC09g31850D	BnLTP264	24.7287	412.468	3.95872	204.752
	BnaA09g12710D	BnLTP113	17.2555	137.685	27.0672	196.46
	BnaA10g09640D	BnLTP129	24.4795	429.411	2.15574	184.906
	BnaC02g13050D	BnLTP161	1.49404	80.0337	0.675621	73.5996
	BnaC03g14230D	BnLTP177	4.86564	134.637	3.83044	39.4319
	BnaAnng19280D	BnLTP140	21.8821	19.0911	17.8914	30.4646
	BnaA05g21830D	BnLTP067	13.8169	43.3505	4.4347	26.0317
	BnaUnng02650D	BnLTP282	10.8906	157.782	1.1141	20.7006
	BnaC03g29580D	BnLTP183	11.7142	70.0096	10.1723	16.0138
	BnaC05g35010D	BnLTP216	21.6008	60.6335	18.1492	12.4632
	BnaAnng05900D	BnLTP135	0.163186	2.46435	1.42036	10.7575
	BnaAnng11140D	BnLTP139	5.00203	19.426	7.68441	8.70458
	BnaAnng27610D	BnLTP142	240.529	15.5325	385.111	7.63356
	BnaA01g35710D	BnLTP011	6.04245	2.56078	12.7679	7.11579
	BnaA08g03050D	BnLTP093	27.934	8.86586	387.348	6.86874
	BnaC03g40460D	BnLTP189	9.67562	22.409	9.70618	5.57742
	BnaC08g03340D	BnLTP239	379.036	59.7573	198.213	5.26882
	BnaA03g21100D	BnLTP039	214.771	3.05383	99.1797	4.98756
	BnaA08g24920D	BnLTP104	92.843	7.1598	80.3102	4.90945
	BnaA06g23230D	BnLTP078	12.4882	15.3843	4.61364	4.54412
	BnaC05g49400D	BnLTP220	64.5751	4.77828	78.8895	4.34501
	BnaC06g23540D	BnLTP225	0	1.18289	0	4.21585
	BnaC04g19890D	BnLTP198	333.621	52.8599	95.0653	4.06071
	BnaC02g13020D	BnLTP160	5.10437	2.30097	4.18353	3.86812
	BnaC03g50130D	BnLTP192	8.08166	7.20719	8.3795	3.79983
	BnaA03g54590D	BnLTP055	105.805	16.077	28.9791	3.11196
	BnaC01g26640D	BnLTP153	2.69836	1.57685	6.43208	2.47412
	BnaCnng42990D	BnLTP274	155.737	12.7568	283.562	2.45395
	BnaC08g15350D	BnLTP242	12.0484	3.0967	30.0922	2.42204
	BnaC03g25160D	BnLTP181	70.4049	1.13042	33.0072	2.32255
	BnaA04g22080D	BnLTP060	34.9146	3.25437	124.179	2.26277
	BnaC05g34180D	BnLTP215	2.7442	0.625158	3.80284	1.83666
	BnaC04g06760D	BnLTP196	56.4949	2.16292	45.409	1.64756
	BnaC04g45800D	BnLTP205	37.6923	3.35995	166.602	1.55617
	BnaC03g36390D	BnLTP188	11.9631	0.61667	18.4756	1.35839
	BnaA02g07120D	BnLTP013	5.096	1.90121	61.754	1.30078
	BnaC08g22920D	BnLTP246	18.5364	2.65562	36.4672	1.26255
	BnaC06g27820D	BnLTP226	2.09554	2.41248	0.874408	1.24152
	BnaA06g38220D	BnLTP084	53.2252	2.52379	36.5216	1.22928
	BnaA09g20900D	BnLTP118	1.2884	32.7229	1.84238	1.19684
	BnaAnng31360D	BnLTP144	0	0.192365	0	1.19286
	BnaA02g09030D	BnLTP015	0.572393	34.3056	0.105559	1.01146
	BnaA03g25130D	BnLTP041	2.36259	12.2309	3.6429	0.859444
	BnaC02g13060D	BnLTP162	0.150741	0.326115	0.075049	0.845928
	BnaCnng36210D	BnLTP269	3.2567	0.628956	7.8041	0.692514
	BnaA09g08190D	BnLTP110	28.9437	0.197858	23.6499	0.528027
	BnaC03g29590D	BnLTP184	1.08761	0.346917	0.079834	0.495137
	BnaC04g45790D	BnLTP204	2.35099	0.136626	8.41954	0.443866
	BnaA09g32110D	BnLTP121	8.47525	0.349297	8.80708	0.433388
	BnaA03g11420D	BnLTP034	0	0.254158	0	0.411688
	BnaC08g40620D	BnLTP250	1.01665	38.176	0.921747	0.408852
	BnaC09g23220D	BnLTP261	1.27697	6.10606	1.20334	0.398456
	BnaC01g22500D	BnLTP151	2.42936	0.756364	0.660705	0.37945
	BnaA04g22070D	BnLTP059	3.98308	0.1708	2.8347	0.366487
	BnaA09g27660D	BnLTP119	3.255	0.279605	11.1895	0.321082
	BnaA03g36710D	BnLTP048	0.063008	1.75582	0.0529197	0.306842
	BnaC07g32710D	BnLTP235	0.205526	0.064075	0	0.290294
	BnaA03g09530D	BnLTP030	0.39935	0.0766233	2.3531	0.290035
	BnaA03g13140D	BnLTP036	8.8768	0.574588	10.5523	0.277645
	BnaC03g58190D	BnLTP193	2.83933	0.743237	3.73669	0.246436
	BnaA07g08700D	BnLTP085	0.170908	0.425308	0.128576	0.243032
	BnaA02g34050D	BnLTP029	1.36882	0.689915	1.26565	0.227672
	BnaA02g09020D	BnLTP014	1.83246	2.09812	0.691162	0.221261
	BnaC01g31700D	BnLTP155	0.0217714	0	0	0.217132
	BnaA09g44630D	BnLTP123	0	0	0.278959	0.215971
	BnaA01g24860D	BnLTP010	0	0.148003	0	0.199693
	BnaA02g09050D	BnLTP017	0	0	0	0.186943
	BnaC02g42910D	BnLTP175	2.44151	1.01097	0.828625	0.182259
	BnaA10g24560D	BnLTP132	1.25533	0.347637	0.42131	0.172011
	BnaC06g11600D	BnLTP223	0.146879	0.17848	0.698303	0.170674
	BnaC06g41560D	BnLTP228	4.02625	0.706073	6.02946	0.165877
	BnaC07g44200D	BnLTP238	0.019995	0.068622	0.0340153	0.162804
	BnaA08g18690D	BnLTP101	0.470726	0.276463	2.4338	0.157998
	BnaC03g42900D	BnLTP190	0	2.23868	0	0.143213
	BnaA09g44650D	BnLTP125	0	0	0.184981	0.13781
	BnaA02g20630D	BnLTP022	5.9148	0.314408	1.27738	0.13558
	BnaC01g23300D	BnLTP152	2.42823	0.0608283	3.96326	0.134158
	BnaC04g53810D	BnLTP207	0.0686987	0.210764	0.129964	0.131431
	BnaA08g00590D	BnLTP092	3.71245	0.264518	4.81936	0.12
	BnaC03g45300D	BnLTP191	0.0980853	0.217067	0.782162	0.116973
	BnaC08g37340D	BnLTP247	0	0	0.0663925	0.116851
	BnaC02g10060D	BnLTP159	0.955067	0.160968	4.4147	0.113134
	BnaC02g10050D	BnLTP158	1.50162	0.278117	5.92414	0.109989
	BnaC03g12050D	BnLTP176	0.22283	0	0.663507	0.106463
	BnaC05g03540D	BnLTP208	0	0	0	0.0996417
	BnaC08g09910D	BnLTP240	0	0	0	0.0984213
	BnaA07g13050D	BnLTP086	3.14538	0.75252	2.28462	0.0975333
	BnaA05g13220D	BnLTP065	0.17514	0.0646542	0.515797	0.0796573
	BnaC06g11390D	BnLTP222	0.0632467	0.0712673	0.0531698	0.0757087
	BnaCnng42980D	BnLTP273	4.28179	0.0556443	8.19892	0.069983
	BnaC04g26730D	BnLTP201	35.1321	9.44763	25.4039	0.0669023
	BnaA05g35420D	BnLTP073	2.71757	1.17143	1.05561	0.0627737
	BnaC08g37370D	BnLTP249	0	0	0.123542	0.0627293
	BnaCnng47750D	BnLTP275	5.15568	0.14333	1.94096	0.050436
	BnaA03g31050D	BnLTP046	0.0217142	0.00707677	0.0525241	0.0165916
	BnaC03g71570D	BnLTP195	4.63444	0.122119	11.5031	0
	BnaA04g04450D	BnLTP057	15.9639	1.96132	9.91088	0
	BnaAnng26930D	BnLTP141	5.86417	0.3806	3.97119	0
	BnaA05g21260D	BnLTP066	2.50625	0.814675	3.32286	0
	BnaA03g25150D	BnLTP043	0	0.0573683	2.54148	0
	BnaA01g19350D	BnLTP008	2.20616	0	1.92246	0
	BnaA04g26690D	BnLTP061	0.638935	0.125544	1.74556	0
	BnaA05g34760D	BnLTP071	0.197516	0.0254769	1.6708	0
	BnaA09g14000D	BnLTP117	0.118715	0	1.62118	0
	BnaC09g49450D	BnLTP267	1.63768	0.745051	1.37987	0
	BnaA03g09710D	BnLTP032	0.115739	0	0.661529	0
	BnaC07g11810D	BnLTP230	0.861536	0.463797	0.648102	0
	BnaA02g30210D	BnLTP028	4.04508	0.183631	0.55443	0
	BnaA04g29630D	BnLTP063	0.258175	0.0810993	0.476357	0
	BnaCnng71030D	BnLTP280	0.533056	0.155672	0.331406	0
	BnaC05g25790D	BnLTP213	0.328294	0.155524	0.253883	0
	BnaA05g06750D	BnLTP064	0.287057	0.131139	0.24538	0
	BnaC04g45500D	BnLTP203	0.97451	0.409356	0.236109	0
	BnaC07g37310D	BnLTP236	0.516385	0.238709	0.21525	0
	BnaA03g41640D	BnLTP051	0	0.16073	0.171461	0
	BnaA08g10330D	BnLTP096	0.513133	0	0.16874	0
	BnaUnng03480D	BnLTP283	0	0.0666217	0.15331	0
	BnaA02g07110D	BnLTP012	0.0477	0	0.144768	0
	BnaA03g45330D	BnLTP052	0	0	0.138749	0
	BnaC07g25590D	BnLTP232	0	0	0.138711	0
	BnaA07g22630D	BnLTP087	0	0.00979877	0.0971157	0
	BnaA01g18740D	BnLTP007	0.431646	0.23323	0.0728573	0
	BnaA03g49210D	BnLTP053	0	0	0.0672807	0
	BnaC04g07620D	BnLTP197	0.0631537	0	0.055941	0
	BnaA03g38500D	BnLTP049	0.02505	0.0448257	0.0474517	0
	BnaC04g50990D	BnLTP206	0.0579503	0.0864343	0.0368827	0
	BnaA08g06190D	BnLTP095	0.0172798	0.0247332	0.0342257	0
	BnaC02g22510D	BnLTP167	0	0.146438	0.0258236	0
	BnaC05g14110D	BnLTP212	0	0	0.0243732	0
	BnaC06g43950D	BnLTP229	0	0.159497	0.0183612	0
	BnaAnng29910D	BnLTP143	0.076804	0.449539	0.0162072	0
	BnaAnng04370D	BnLTP134	0.0554245	0.0719892	0.0158895	0
	BnaC08g10150D	BnLTP241	0	0.0169083	0.012136	0
	BnaC02g00930D	BnLTP157	0.265302	0.556636	0	0
	BnaA06g04240D	BnLTP075	0	0.17268	0	0
	BnaA02g21360D	BnLTP025	0.173737	0.16872	0	0
	BnaA03g30020D	BnLTP045	0	0.155052	0	0
	BnaC05g40650D	BnLTP217	0	0.123122	0	0
	BnaA03g25180D	BnLTP044	0	0.112058	0	0
	BnaC02g17350D	BnLTP164	0	0.0810793	0	0
	BnaC03g14240D	BnLTP178	0	0.0743773	0	0
	BnaA09g32590D	BnLTP122	0.207936	0.0661647	0	0
	BnaC06g34730D	BnLTP227	0	0.0549293	0	0
	BnaA02g25990D	BnLTP026	0	0.0457233	0	0
	BnaC09g13410D	BnLTP257	0.541183	0	0	0
	BnaC02g38640D	BnLTP173	0.262171	0	0	0
	BnaC03g24010D	BnLTP180	0.258511	0	0	0
	BnaA03g52460D	BnLTP054	0.14801	0	0	0
	BnaA04g29620D	BnLTP062	0.112105	0	0	0
	BnaA09g52860D	BnLTP127	0.0853527	0	0	0
	BnaC06g16630D	BnLTP224	0.081386	0	0	0
	BnaA06g12430D	BnLTP076	0.0750187	0	0	0
	BnaA08g05650D	BnLTP094	0.0331401	0	0	0
	BnaC05g43760D	BnLTP218	0.0308986	0	0	0
