# Supplementary material for: Genome-Wide Identification and Expression Analysis of nsLTP Gene Family in Rapeseed (Brassica napus) Reveals Their Critical Roles in Biotic and Abiotic Stress Responses
Source: Int J Mol Sci. 2022 Jul 28;23(15):8372. doi: 10.3390/ijms23158372 (PMC9368849; doi:10.3390/ijms23158372)
Supplement: Supplementary file 1 [file ijms-23-08372-s001.zip › ijms-1829603-supplementary/Table S16.xlsx]

## Sheet: Table S16
	Table S16. Average FPKM values of two or three biological duplicates for the response of BnLTP family genes to L. maculans
	Gene ID	Gene name	Westar Day 3 Mock	Westar Day 3	Westar Day 7 Mock	Westar Day 7	Westar Day11 Mock	Westar Day 11	DF78 Day 3 Mock	DF78 Day 3	DF78 Day 7 Mock	DF78 Day 7	DF78 Day 11 Mock	DF78 Day 11
	BnaA03g11410D	BnLTP033	0.24	0.29	16.94	39.56	6.25	465.63	0.5	9.83	5.65	113.57	15.36	391.69
	BnaC09g31850D	BnLTP264	12.57	20.36	21.5	190.03	24.04	599.81	13.59	131.24	16.56	263.65	16.71	312.1
	BnaC03g14230D	BnLTP177	0.26	0.21	8.51	52.6	7.41	319.95	0.13	11.92	13.21	98.9	22.5	254.39
	BnaA10g09640D	BnLTP129	11.36	41.51	9.83	207.46	18.04	515.58	6.38	119.7	4.29	168.31	6.23	221
	BnaUnng02650D	BnLTP282	4.16	17.27	8.51	106.1	6.45	358.94	8.82	98.85	3.22	151.43	3.5	196.56
	BnaC02g13050D	BnLTP161	0.78	0.52	0	11.66	0.5	107.71	0.32	10.15	0.43	50.39	0.81	130.34
	BnaA02g09030D	BnLTP015	0	0.05	0	7.51	0.07	86.39	0.05	6.64	0	42.74	0.13	96.82
	BnaA09g12710D	BnLTP113	5.68	9.59	3.67	19.14	5.25	50.49	10.19	14.14	7.21	28.51	22.64	60.66
	BnaC03g29580D	BnLTP183	18.76	32.47	26.04	21.44	20.96	272.13	46.3	76.14	52.29	49.98	19.96	60.2
	BnaC03g40460D	BnLTP189	9.76	5.97	22.25	16.11	12.98	87.08	5.68	6.52	15.78	29.35	11.91	52.89
	BnaC08g03340D	BnLTP239	124.61	60.23	388.53	12.85	170.44	14.32	44.41	53.61	452.8	113.89	222.26	52.26
	BnaC09g13030D	BnLTP256	1.71	3.13	10.28	4.46	2.81	40.36	5.13	8.2	5.78	17.6	24.43	48.77
	BnaAnng29910D	BnLTP143	0.29	0.35	0	4.54	0.33	22.94	0.26	3.08	0.82	9.44	0.47	26.45
	BnaC08g40620D	BnLTP250	0	0.06	1.51	4.5	0.89	79.29	0.08	0.95	1.21	7.41	1.65	21.33
	BnaAnng11140D	BnLTP139	6.63	3.64	11.14	4.56	7.41	27.84	3.43	4.06	12.11	12.73	8.32	19.95
	BnaAnng27610D	BnLTP142	691.12	655.09	360.91	146.13	477	2.92	348.18	268.23	381.17	111.03	150.95	16.52
	BnaC09g31950D	BnLTP265	1.68	1.56	3.48	6.57	1.15	21.43	1.68	4.16	5.27	8.79	1.32	14.54
	BnaA08g03050D	BnLTP093	41.05	16.38	122.86	3.99	39.42	4.19	14.21	12.76	135.31	27.61	59.98	13.92
	BnaA03g25130D	BnLTP041	3.09	7.81	1.35	4.1	2.97	42.74	8.78	14.72	11.25	10.56	5.16	12.75
	BnaC05g35010D	BnLTP216	53.63	64.94	46	22.28	39.64	13.95	58.92	57.56	36.17	25.52	13.03	12.31
	BnaAnng19280D	BnLTP140	12.19	12.57	10.49	14.81	9.25	13.87	12.74	12.43	8.09	9.55	17.2	11.74
	BnaA05g21830D	BnLTP067	70.38	85.74	89.4	9.51	96.51	11.8	82.56	84.57	66.8	35.23	14.83	10.68
	BnaA02g20630D	BnLTP022	14.35	15.6	11.65	8.6	14.17	8.1	18.09	19.02	22.16	14.1	10.59	10.44
	BnaC03g50130D	BnLTP192	12.4	10.64	13.24	3.09	11.26	2.23	10.63	9.43	22.98	11.04	22.34	8.31
	BnaC02g13020D	BnLTP160	10.58	18.26	3.6	34.65	12.89	4.12	11.4	24.31	2.41	12.15	2.4	6.95
	BnaA06g23230D	BnLTP078	15.09	11.85	24.2	2.45	7.9	4.98	6.46	6.34	24.33	6.93	4.76	6.17
	BnaC04g26730D	BnLTP201	10.45	9.54	15.07	2.1	15.96	1.38	7.71	9.57	21.16	9.32	10.73	5.79
	BnaC05g49400D	BnLTP220	295.43	346.14	25.06	57.24	122.26	1.46	179.23	170.61	15.61	12.09	15.81	5.08
	BnaA09g20900D	BnLTP118	0.77	3.93	0	4.56	1.22	13.29	8.88	8.35	2.9	3.46	1.11	4.64
	BnaCnng36210D	BnLTP269	16.47	19.76	15.56	3.28	7.98	1.97	11.58	13.51	16.77	8.52	12.13	4.32
	BnaCnng42990D	BnLTP274	1.78	1.16	46.41	2.19	9.53	0.69	0.83	1.41	63.03	15.18	30.86	4.31
	BnaA01g35710D	BnLTP011	25.17	18.13	24.69	3.72	12.95	2.41	18.02	17.61	16.48	7.15	13.45	4.08
	BnaC01g26640D	BnLTP153	6.67	5.4	13.08	2.02	3.02	1.32	5.91	6.45	7.51	4.34	6.33	4.02
	BnaC08g22920D	BnLTP246	85.41	68.6	79.08	48.3	79.54	0.82	70.41	69.8	98.27	35.82	52.57	3.92
	BnaA02g09020D	BnLTP014	1.73	3.1	2.16	6.31	1.95	2.82	3.25	4.77	0.91	4.53	0.29	3.57
	BnaAnng05900D	BnLTP135	0	0.86	0	0.42	0.83	6.9	0.12	0.59	0.58	1.1	0.88	2.57
	BnaC03g58190D	BnLTP193	12.5	9.5	12.96	2.48	7.95	0.17	5.4	4.7	13.06	4.66	7.61	2.29
	BnaA02g34050D	BnLTP029	5.56	5.26	7.58	3.93	5.85	1.94	8.92	11.45	12.12	7.87	2.13	2.17
	BnaC04g06760D	BnLTP196	224.19	247.23	83.35	52.69	101.16	0.27	77.41	85.39	39.19	9.88	48.81	1.84
	BnaC02g42910D	BnLTP175	8.91	8.12	8.41	2.57	5.03	2.6	4.06	5.28	4.65	6.25	1.82	1.8
	BnaA08g00590D	BnLTP092	42.89	34.17	21.18	9.26	11.2	0.45	26.37	27.91	13.51	7.66	7.82	1.72
	BnaA08g18690D	BnLTP101	5.36	4.65	7.2	0.89	4.09	0.5	3.51	3.97	15.53	4.19	3.64	1.62
	BnaA09g32110D	BnLTP121	54.98	62.68	33.98	28.83	44.42	0.43	42.77	48.26	34.1	10.91	8.84	1.61
	BnaA01g24860D	BnLTP010	0	0	0	3.18	0.04	2.77	0.1	0.39	0	0.04	0	1.47
	BnaA09g27660D	BnLTP119	22.79	25.3	21.7	3.88	11.14	0.71	13.15	8.11	19.22	5.95	9.42	1.45
	BnaC09g23220D	BnLTP261	0.44	1.72	0	0.58	0.41	2.84	2.89	1.35	1.21	0.67	0	1.23
	BnaC06g41560D	BnLTP228	4.33	3.89	1.01	3.02	1.75	0.87	4.49	3.84	2.84	1.6	3.74	1.19
	BnaC07g11810D	BnLTP230	0.59	4.92	5.78	0.14	1.18	0.24	0.46	1.19	11.67	2.25	5.88	1.12
	BnaA04g04450D	BnLTP057	5.28	9.41	5.77	0.36	9.23	0.2	3.21	2.7	8.34	2.46	1.61	1.09
	BnaA02g07120D	BnLTP013	0.87	1.05	18.24	1.68	2.67	0.71	0.77	0.5	29.33	1.26	4.67	1.03
	BnaC04g45790D	BnLTP204	13.14	10.77	4.84	0.94	9.83	0.21	17.73	8.81	10	1.99	3.73	1.02
	BnaC02g10050D	BnLTP158	0.7	0.48	6.79	0.26	0.72	0.26	0.21	0.12	1.21	0.89	3.51	1.02
	BnaA07g08700D	BnLTP085	0.35	1.29	9.82	0	0	0	0.35	0.09	4.98	0.88	2.58	0.94
	BnaC06g27820D	BnLTP226	0	3.06	0	6.09	1	1.36	2.57	2.04	2.12	1.39	1.8	0.92
	BnaA03g21100D	BnLTP039	556.65	752.84	79.35	304.93	450.61	1.05	574.63	407.99	39.16	32.62	1.93	0.91
	BnaA04g22070D	BnLTP059	9.42	7.5	12.28	1.4	10.54	0.09	4.67	5.08	4.73	0.92	1.63	0.89
	BnaA03g09710D	BnLTP032	2.93	10.5	4.49	0.38	5.1	0.24	5.06	2.78	3.65	1.83	1.81	0.87
	BnaA03g11420D	BnLTP034	0	0.05	0	0	0	0.61	0	0	0	0.09	0.1	0.71
	BnaC08g15350D	BnLTP242	285.67	357.67	33.53	39.9	111.34	0.89	202.8	162.37	27.57	11.16	7.31	0.69
	BnaAnng31360D	BnLTP144	0.29	0	0	0	0	0.79	0	0	0.25	0.85	0.28	0.62
	BnaCnng42980D	BnLTP273	0.28	0.04	7.89	0	0.62	0	0.21	0.3	5.29	1.53	4.48	0.62
	BnaC04g53810D	BnLTP207	0	0.31	0	0	0.16	0	0.13	0.42	0.78	0.05	0.18	0.62
	BnaA05g35420D	BnLTP073	0.92	1.24	0	0.31	0.22	0.35	1.26	1.42	0.8	0.46	1.42	0.59
	BnaA07g39070D	BnLTP091	0	0	0	0	0	0	0	0	0	0	0	0.58
	BnaC04g19890D	BnLTP198	748.44	510.45	262.8	227.76	255.82	1.69	287.64	208.51	162.03	63.67	9.41	0.57
	BnaC05g34180D	BnLTP215	0.89	1.03	0	1.25	0.52	0.63	0.97	0.57	0.85	2.18	1.17	0.56
	BnaA03g13140D	BnLTP036	0.21	0.18	1.11	0	1.03	0	0.09	0	10.33	0.92	0.61	0.49
	BnaC01g31700D	BnLTP155	0	0	0	0	0	0	0	0.05	0	0	0	0.43
	BnaC03g36390D	BnLTP188	91.62	54.93	51.34	8.74	99.13	1.03	24.72	13.33	60.52	22.08	6.74	0.4
	BnaA01g18740D	BnLTP007	0.73	1.47	0	2.08	0.17	0.89	0.81	0.76	0.09	0.19	0.06	0.4
	BnaA06g38220D	BnLTP084	161.89	346.46	13.69	14.66	20.82	0.14	146.53	93.89	13.92	1.55	0.47	0.37
	BnaC06g11600D	BnLTP223	0	0.23	0	0	0.05	0	0	0	0.49	0.43	0.27	0.37
	BnaA04g22080D	BnLTP060	3.21	1.11	2.67	0.56	1.98	0.02	1.96	2.17	4.09	1.76	4.3	0.35
	BnaC02g10060D	BnLTP159	1.58	0.95	15.27	0.12	1.74	0.2	0.65	1.01	47.55	1.69	3.06	0.35
	BnaC07g32710D	BnLTP235	0	0.69	0	0	0.14	0	0	0	0	0.32	0	0.33
	BnaC09g08390D	BnLTP252	691.88	833.15	54.35	80.96	107.15	0.81	583.63	290.54	63.68	16.97	3.07	0.28
	BnaC03g25160D	BnLTP181	342.01	535.38	1.22	142.28	109.37	0.88	483.66	357	8.36	21.76	0.31	0.28
	BnaA02g21360D	BnLTP025	0	0	0	0.28	0	0.09	0.06	0.21	0	0.2	0	0.28
	BnaC04g45800D	BnLTP205	3.63	2.71	4.43	1.23	2.43	0.03	2.82	2.8	5.53	1.08	4.1	0.27
	BnaA03g36710D	BnLTP048	0.7	0.57	0	0	0	2.15	0.12	0	0.2	0.08	0.07	0.27
	BnaA03g09530D	BnLTP030	0.57	0.1	10.12	0	0.11	0	0	0.21	17.74	0.37	1.28	0.27
	BnaA05g13220D	BnLTP065	0	0	0	0.07	0	0.38	0.26	0.35	0.1	0.48	0.36	0.26
	BnaA03g54590D	BnLTP055	192.16	149.42	59.77	49.95	63.54	0.84	71.25	35.79	65.99	24.08	0.93	0.25
	BnaC01g22500D	BnLTP151	1.17	2	0	3.52	0.13	0.81	0.63	0.59	0.11	0.1	0.23	0.25
	BnaA07g13050D	BnLTP086	7.98	4.88	7.41	0.72	6.77	0.19	1.72	1.17	2.42	0.92	0.29	0.23
	BnaC05g43760D	BnLTP218	0.28	0	0	0	0.06	0	0.34	0	0.14	0	0.11	0.23
	BnaA06g04240D	BnLTP075	1.32	1.23	0	0.38	0.69	0.83	0	0.92	0.58	0.43	0	0.21
	BnaC09g49450D	BnLTP267	2.67	2.26	2.19	0.27	2.97	0.34	0.85	0.49	3.84	0.86	0.63	0.2
	BnaA05g21260D	BnLTP066	1.26	0.62	0	0	0.44	0.23	0.32	0	0.66	0	0	0.2
	BnaC08g10150D	BnLTP241	1.48	3.86	0	0.24	0.17	0.1	3.41	5.6	0.17	0.54	0.09	0.18
	BnaC02g13060D	BnLTP162	0	0.04	0	0	0.06	0.27	0.04	0.3	0	0.19	0.21	0.18
	BnaA02g07110D	BnLTP012	0	0	0	0	0	0	0.12	0.14	22.63	0.05	0.14	0.18
	BnaA02g30210D	BnLTP028	6.41	8.22	0	0.21	0.56	0	10.7	6.36	0.64	1.07	0.46	0.17
	BnaA09g08190D	BnLTP110	574.01	743.59	43.04	62.86	115.8	0.48	368.03	210.52	75.06	20.71	1.35	0.11
	BnaC01g23300D	BnLTP152	36.97	38.06	19.66	3.89	13.42	0.2	26.17	23.27	16.82	4.67	9.48	0.11
	BnaC03g71570D	BnLTP195	17.14	18.45	17.18	3.08	5.25	0.05	11.07	9.19	9.74	2.2	7.29	0.11
	BnaA04g26690D	BnLTP061	3.06	3.63	1.53	0.1	0.9	0	3.7	2.71	1.29	0.38	0.54	0.11
	BnaA10g03620D	BnLTP128	0	0.05	0	0	0	0	0.03	0	0.24	0	0.08	0.11
	BnaAnng26930D	BnLTP141	7.78	6.52	4.94	0.9	16.99	0.11	9.07	5.66	4.5	1.23	2.66	0.1
	BnaC03g45300D	BnLTP191	1.71	1.34	1.78	0.09	0.27	0.04	0.35	0.44	0.62	0.28	0.17	0.1
	BnaC02g00930D	BnLTP157	0.2	0.08	0.92	0	0.71	2.04	0.09	0.52	1.55	0.96	0.57	0.1
	BnaC03g42900D	BnLTP190	0.18	0.55	0	0	0.04	0.37	0.07	0	0.11	0.12	0.13	0.1
	BnaC02g22510D	BnLTP167	0.4	0.19	1.82	0	0.07	0.1	0	0.49	0.35	0.61	0.25	0.09
	BnaA08g24920D	BnLTP104	330.91	496.14	20.05	144.47	174.73	1.17	416.78	320.49	5.93	4.69	1.72	0.08
	BnaC09g09750D	BnLTP253	0.87	1.23	0.77	0.1	0.37	0.03	0.12	0	1.07	0	0.11	0.08
	BnaC06g34730D	BnLTP227	0	0	0	0	0.03	0.03	0	0	0	0	0	0.08
	BnaA01g19350D	BnLTP008	48.17	46.53	13.78	0.25	14.56	0	18.15	9.82	9.76	1.3	6.81	0.07
	BnaAnng04370D	BnLTP134	0.15	0	0	0	0.04	0.12	0.05	0.03	0	0	0.03	0.07
	BnaC04g45500D	BnLTP203	2.92	3.65	19.72	0	2.8	0.25	1.25	0.79	15.82	0.26	1.1	0.06
	BnaCnng71030D	BnLTP280	1.09	1.05	0	0	0.63	0	0.57	0.69	1.26	0.78	0	0.06
	BnaC06g16630D	BnLTP224	1.05	0.38	0	0.17	0.43	0	0.04	0	0.43	0	0.26	0.05
	BnaCnng47750D	BnLTP275	8.62	6.92	9.32	2.58	6.38	0.07	4.39	1.91	1.97	3.17	0	0.04
	BnaA03g31050D	BnLTP046	0.38	0.24	1.45	0	0.18	0	0.26	0.12	0.93	0.37	0.16	0.04
	BnaA03g49210D	BnLTP053	0	0	0	0	0	0.07	0.09	0	0	0	0	0.04
	BnaA08g06190D	BnLTP095	0	0	0	0	0	0.04	0	0.07	0	0	0.22	0.03
	BnaA03g25150D	BnLTP043	27.1	61.8	0	3.96	0.9	0	27.19	12.76	0.35	0.11	0	0
	BnaCnng37610D	BnLTP270	3.55	4.61	0	0	0	0	0.24	0	0	0	0	0
	BnaA03g09540D	BnLTP031	3.41	3.98	1.67	0.16	2.08	0	1.59	1.11	1.89	0.44	1.48	0
	BnaA03g45330D	BnLTP052	3.03	3.23	0	0.67	0	0.2	1.02	3.45	0.41	0.71	0	0
	BnaA10g24560D	BnLTP132	2.44	3	2.17	0.45	1.27	0	1.41	1.88	2.94	0.7	0.95	0
	BnaA09g52860D	BnLTP127	1.42	0.81	1.08	0.08	0.28	0.04	0.17	0.03	1.2	0	0.1	0
	BnaC05g25790D	BnLTP213	1.25	0.28	3.55	0.14	1.59	0	1.43	1.12	0.68	0.56	0.75	0
	BnaA03g25140D	BnLTP042	1.15	1.83	0	0	0	0	0.93	0.61	0	0	0	0
	BnaA03g38500D	BnLTP049	1.06	0.97	1.13	0	0.45	0	0.56	0.1	1.08	0.22	0.21	0
	BnaC02g38640D	BnLTP173	1.03	0	0	0	0	0	0.15	0	0	0	0	0
	BnaA08g10330D	BnLTP096	0.75	0.16	0	4.2	0.52	0	1.33	1.13	0.46	0.21	0	0
	BnaA04g29630D	BnLTP063	0.55	1.04	0	0	0.1	0.14	0.48	0	0.14	0.07	0	0
	BnaA05g29430D	BnLTP069	0.54	0.14	0	0	0.16	0	0.05	0.14	0.09	0	0.06	0
	BnaC08g44290D	BnLTP251	0.32	0	0	0	0	0	0	0	0	0	0.11	0
	BnaA05g34760D	BnLTP071	0.31	0.2	1.41	0.11	0.45	0	0.26	0.41	0.54	0	0.69	0
	BnaA08g05650D	BnLTP094	0.22	1.17	0	0	0	0.05	0.24	0.2	0	0	0	0
	BnaC04g50990D	BnLTP206	0.22	0.37	0	0	0.09	0	0.06	0	0.27	0	0	0
	BnaA07g22630D	BnLTP087	0.08	0.03	0	0.64	0.01	0.28	0.03	0.06	0	0.03	0	0
	BnaCnng64280D	BnLTP277	0	0	0	0	0	0	0	0.87	0	0	0	0
	BnaA05g06750D	BnLTP064	0	0.37	0	0	0.33	0	0.14	0.7	3.64	0.1	0.07	0
	BnaC07g37310D	BnLTP236	0	1.55	0	0.23	0.14	0.35	0.3	0.3	0	0.19	0.23	0
	BnaC08g09910D	BnLTP240	0	0.04	0	0	0	0	0	0.21	0	0.13	0	0
	BnaC03g12050D	BnLTP176	0	0.07	1.83	0	0	0.07	0	0.15	2.34	0.1	0.39	0
	BnaC09g13410D	BnLTP257	0	0.82	2.17	0	0.08	0.33	0.12	0.1	0.91	0.59	0	0
	BnaCnng68070D	BnLTP278	0	0.2	0	0.06	0.22	0	0.05	0.09	0.09	0.08	0.21	0
	BnaC02g28150D	BnLTP168	0	0	0	0	0	0	0	0.05	0	0	0	0
	BnaC06g11390D	BnLTP222	0	0.06	0	0	0.05	0	0.08	0.04	0	0	0	0
	BnaC07g44200D	BnLTP238	0	0	0	0.1	0	0.12	0	0	0	0.04	0.08	0
	BnaC05g14110D	BnLTP212	0	0	0	0	0.13	0.18	0.09	0	0	0	0	0
	BnaC03g29610D	BnLTP185	0	0	0	0	0	0	0	0	0	0	0	0
	BnaA01g19360D	BnLTP009	0	0	0	0	0	0	0	0	0	0	0	0
	BnaA09g32590D	BnLTP122	0	0.11	0	0	0	0	0	0	0	0.34	0	0
	BnaCnng29890D	BnLTP268	0	0	0	0	0	0	0	0	0	0	0	0
	BnaA04g29620D	BnLTP062	0	0	0	0	0	0.05	0	0	0	0	0	0
	BnaA08g29350D	BnLTP107	0	0	0	0	0	0	0	0	0	0	0	0
	BnaA03g20020D	BnLTP038	0	0	0	0	0	0	0	0	0	0	0.26	0
	BnaC03g24010D	BnLTP180	0	0	0	0	0	0	0	0	0	0	0.26	0
	BnaC08g22910D	BnLTP245	0	0	0	0	0	0	0	0	0	0.11	0.23	0
	BnaC05g03540D	BnLTP208	0	0.15	0	0	0.06	0.37	0	0	0	0	0.1	0
	BnaC06g43950D	BnLTP229	0	0	0	0	0	0.08	0	0	0	0	0.1	0
	BnaA01g06260D	BnLTP001	0	0	0	0	0	0	0	0	0	0	0.1	0
	BnaC09g48400D	BnLTP266	0	0	0	0	0	0	0	0	0	0	0.1	0
	BnaA03g41640D	BnLTP051	0	0	0	0	0	0	0.26	0	0	0.19	0	0
	BnaC05g44510D	BnLTP219	0	0.15	0	0	0	0	0	0	0	0.19	0	0
	BnaC03g15620D	BnLTP179	0	0	0	0	0	0	0	0	0	0.06	0	0
	BnaC02g37720D	BnLTP172	0	0.16	0	0	0	0	0	0	0.11	0.05	0	0
	BnaA08g10370D	BnLTP097	0	0	0	0	0	0	0	0	0	0.02	0	0
	BnaA09g11520D	BnLTP111	0	0	0	0	0	0	0.2	0	0	0	0	0
	BnaC08g15360D	BnLTP243	0	0.12	0	0	0	0	0.09	0	0	0	0	0
	BnaA03g41380D	BnLTP050	0	0	0	0	0	0	0.01	0	0	0	0	0
	BnaA03g12750D	BnLTP035	0	0	0	0	0	0.1	0	0	0	0	0	0
	BnaA09g44630D	BnLTP123	0	0	0	0	0.09	0	0	0	0	0	0	0
	BnaA09g13230D	BnLTP115	0	0.19	0	0	0.07	0	0	0	0	0	0	0
	BnaC04g07620D	BnLTP197	0	0	1.25	0	0	0	0	0	0	0	0	0
	BnaUnng01640D	BnLTP281	0	0	0.73	0	0	0	0	0	0	0	0	0
	BnaC03g29590D	BnLTP184	0	0.12	0	0	0	0	0	0	0	0	0	0
	BnaA02g16470D	BnLTP019	0	0.1	0	0	0	0	0	0	0	0	0	0
	BnaA01g12350D	BnLTP005	0	0.04	0	0	0	0	0	0	0	0	0	0
	BnaC04g19970D	BnLTP199	0	0.03	0	0	0	0	0	0	0	0	0	0
