# Supplementary material for: Genome-Wide Identification and Expression Analysis of nsLTP Gene Family in Rapeseed (Brassica napus) Reveals Their Critical Roles in Biotic and Abiotic Stress Responses
Source: Int J Mol Sci. 2022 Jul 28;23(15):8372. doi: 10.3390/ijms23158372 (PMC9368849; doi:10.3390/ijms23158372)
Supplement: Supplementary file 1 [file ijms-23-08372-s001.zip › ijms-1829603-supplementary/Table S17.xlsx]

## Sheet: Table S17
	Table S17. The average FPKM values of the expression levels of BnLTP family genes under multiple abiotic stresses
	Gene ID	Gene name	control	1h_de	8h_de	4h_NaCl	24h_NaCl	4h_ABA	24h_ABA	4h_cold	24h_cold
	BnaCnng42990D	BnLTP274	451.818	660.577	2884.01	1562.33	3232.72	935.592	1882.3	199.646	1029.3
	BnaC08g03340D	BnLTP239	1146.21	789.256	393.382	1344.81	6742.97	1099.79	5003.76	441.988	748.044
	BnaAnng27610D	BnLTP142	1565.97	541.697	302.325	468.229	1928.22	1132.41	1403.7	551.073	316.25
	BnaC03g29580D	BnLTP183	7.00909	3.66715	0.373308	5.07123	0.235262	7.12888	4.80092	19.5834	301.997
	BnaCnng42980D	BnLTP273	72.3214	3.60988	1433.42	796.543	1486.58	261.089	436.216	40.6412	293.272
	BnaC03g50130D	BnLTP192	29.2086	95.3882	56.2127	26.8797	56.8298	37.817	75.9709	30.6795	204.224
	BnaA03g25130D	BnLTP041	2.3117	1.45723	0.0276213	2.88603	0.143401	2.49367	19.1088	4.59647	168.886
	BnaC02g10050D	BnLTP158	0.380803	185.351	727.643	507.65	26.6667	140.447	10.6951	0.525103	168.641
	BnaA06g23230D	BnLTP078	19.0293	102.193	43.8579	20.5398	32.8496	22.7602	40.9869	22.1022	146.787
	BnaA03g09530D	BnLTP030	5.47346	66.9268	1429.65	249.767	2016.07	214.863	1375.65	19.6386	109.835
	BnaC08g15350D	BnLTP242	214.222	39.729	7.51139	34.39	30.69	474.424	101.828	164.727	101.088
	BnaA02g07120D	BnLTP013	7.19787	138.78	932.067	355.643	951.667	152.557	828.102	12.7199	100.997
	BnaAnng11140D	BnLTP139	27.5547	56.8858	49.2019	57.385	105.502	37.1659	80.6793	65.4098	94.6829
	BnaA09g27660D	BnLTP119	61.7744	49.5123	124.593	58.7995	173.08	91.6418	224.452	78.5458	94.1044
	BnaA08g24920D	BnLTP104	130.35	17.6863	43.3832	16.0711	21.9834	553.995	13.624	35.1495	73.473
	BnaC07g11810D	BnLTP230	1.87628	67.3903	107.564	30.6172	25.9349	50.5847	47.6004	14.912	64.271
	BnaC05g35010D	BnLTP216	66.0816	42.5534	167.073	79.2002	172.892	95.1862	164.499	87.3876	61.9116
	BnaC04g19890D	BnLTP198	749.916	808.527	1659.44	1214.24	1283.76	1393.6	355.426	159.221	55.5404
	BnaC03g58190D	BnLTP193	27.492	16.9273	14.1352	15.7526	21.9287	8.22031	10.1481	28.5222	53.6231
	BnaA09g12710D	BnLTP113	14.171	8.35222	13.2823	21.2387	7.0092	17.8555	12.9081	20.7277	50.1385
	BnaCnng36210D	BnLTP269	49.8981	37.1609	50.29	42.1747	94.3414	77.122	148.286	88.1087	49.4978
	BnaC03g40460D	BnLTP189	23.7344	19.5072	4.37248	15.7267	17.3719	13.2903	34.2613	36.7046	45.9253
	BnaA05g21830D	BnLTP067	84.5584	21.9121	99.7514	41.1291	116.587	81.6567	124.624	74.8669	45.5358
	BnaC08g22920D	BnLTP246	245.93	69.7771	81.7997	73.5602	184.174	189.163	153.74	114.641	44.0637
	BnaA04g22080D	BnLTP060	77.3806	113.113	144.585	60.3445	212.682	132.111	1.75649	30.4334	38.8344
	BnaC04g45800D	BnLTP205	225.953	95.7487	263.826	174.857	558.076	265.246	500.626	45.1416	35.406
	BnaC09g13030D	BnLTP256	5.12001	5.88541	10.3978	15.5934	4.65227	7.19978	8.70492	10.3575	33.599
	BnaC03g12050D	BnLTP176	1.58609	20.6359	1057.88	74.4946	2024.34	97.7367	701.67	17.384	32.5083
	BnaA08g03050D	BnLTP093	44.6026	24.4027	39.5592	48.1818	320.44	77.1898	304.826	19.3223	30.9077
	BnaA04g22070D	BnLTP059	4.64694	4.60055	10.778	3.3499	17.1588	1.23405	2.67247	4.61826	25.9468
	BnaC04g45500D	BnLTP203	12.7796	8.75878	25.7851	26.6904	110.98	102.084	116.6	6.14221	23.1475
	BnaA08g18690D	BnLTP101	11.7807	12.4395	9.75228	7.09807	15.9745	6.52696	12.4884	23.0461	21.734
	BnaA01g35710D	BnLTP011	63.9368	15.5535	17.6837	20.833	33.6094	33.0579	30.6751	25.3837	18.4627
	BnaA09g20900D	BnLTP118	0.0389407	0.129118	0.039295	0	0.0145153	0.0213483	0.470753	0.823121	18.2739
	BnaC01g26640D	BnLTP153	13.8849	7.26769	13.0734	7.44537	21.1958	7.77166	13.783	5.89362	18.1509
	BnaA03g54590D	BnLTP055	362.618	231.839	455.463	297.048	731.528	496.756	33.8507	73.3062	17.4583
	BnaC02g10060D	BnLTP159	0.491456	14.5063	22.1558	13.5084	22.8216	9.69135	36.0945	1.5087	12.1279
	BnaAnng19280D	BnLTP140	5.47642	8.90745	7.7849	13.254	5.42126	7.09622	7.4085	5.25734	10.3873
	BnaC05g49400D	BnLTP220	47.005	24.8855	19.8459	17.8014	80.0386	467.824	139.512	12.1268	10.0102
	BnaC04g45790D	BnLTP204	1.5326	1.38977	6.78815	1.09077	7.57074	1.20511	3.63963	1.74701	9.51233
	BnaC02g42910D	BnLTP175	6.99701	2.1203	2.76973	1.25879	3.07174	3.27846	2.25571	4.77342	8.30278
	BnaA02g34050D	BnLTP029	9.46884	2.68939	2.22449	1.82554	5.06387	3.80255	2.55019	5.60943	7.43407
	BnaA09g13220D	BnLTP114	8.9023	20.5377	212.124	79.1362	62.9925	17.6906	33.6503	13.808	6.93921
	BnaC09g13410D	BnLTP257	8.37111	19.4273	199.403	74.816	59.6848	16.8919	32.006	12.9828	6.53342
	BnaC04g07620D	BnLTP197	0.775887	6.89672	21.4909	24.0255	203.929	34.2765	120.15	2.70409	6.22062
	BnaC03g71570D	BnLTP195	27.799	16.5035	16.4066	9.43252	31.6705	48.0018	39.311	7.29539	5.34093
	BnaC09g23220D	BnLTP261	0.0130027	0.039871	0.0408723	0	0.0136243	0.00667933	0.086886	0.191575	4.58286
	BnaC02g00930D	BnLTP157	0.555816	4.43752	0.219771	0.178834	0.174714	0.68907	11.979	1.56303	4.23991
	BnaA02g07110D	BnLTP012	25.4889	80.2542	477.466	5.51078	69.5153	239.435	49.1166	30.2603	4.23025
	BnaA03g13140D	BnLTP036	12.3757	31.7819	1.65854	0.882946	4.50989	27.5482	5.01904	3.05442	3.88378
	BnaAnng05900D	BnLTP135	0.846911	7.50184	0.0963193	0.168026	0.187511	1.26058	13.5223	2.55044	3.55962
	BnaA06g38220D	BnLTP084	45.8362	23.0625	15.5043	14.7156	103.634	394.279	51.7381	13.0142	2.92947
	BnaC06g41560D	BnLTP228	7.81824	8.52846	31.4982	27.5972	17.6871	19.5427	21.7475	3.07776	2.55622
	BnaA03g09540D	BnLTP031	5.24768	9.02544	8.01185	4.29045	12.1058	18.9532	11.1147	1.40864	2.15413
	BnaA08g00590D	BnLTP092	12.9283	0.968388	9.93156	3.89372	15.6092	7.95489	5.45765	7.24088	2.04391
	BnaA04g04450D	BnLTP057	1.33752	0.310606	1.0548	3.21475	6.16873	0.449457	0	0.325109	1.89193
	BnaC09g31850D	BnLTP264	0.630261	0.0212665	0.020688	0.426948	0.196485	0.339553	0.227562	8.98684	1.81852
	BnaC03g45300D	BnLTP191	0.387093	0.0814155	0.277404	0.0911487	0.066228	0.369903	0.0264937	0.428787	1.70833
	BnaA10g24560D	BnLTP132	1.72721	0.0604805	0.297075	1.38799	4.86842	4.73788	2.72593	1.58247	1.66908
	BnaA03g21100D	BnLTP039	105.744	6.35329	0.286198	1.73157	6.15264	301.817	38.5074	123.827	1.5314
	BnaC04g06760D	BnLTP196	8.63061	1.648	3.35495	1.36988	22.2264	3.40279	3.97211	1.7201	1.52947
	BnaA03g38500D	BnLTP049	0.624776	0.24842	0.0916103	0.020518	0.107709	0.296457	0.185858	0.284423	1.50057
	BnaA07g13050D	BnLTP086	8.52155	1.5416	0.725521	1.326	10.683	5.19593	7.49309	4.51647	1.38822
	BnaA10g09640D	BnLTP129	0.118323	0.017493	0.272702	0.124309	0.0175133	0.526173	0.0169367	0.345444	1.37585
	BnaC01g22500D	BnLTP151	1.07449	0	0	0	0	0.578513	0	0	1.2835
	BnaA07g08700D	BnLTP085	0.0364133	0.278647	0.567023	0.131244	0.066005	0.0803277	0.1199	0.0385097	1.28086
	BnaC08g37340D	BnLTP247	0.424782	1.14776	2.25438	1.6049	0.3903	1.09125	1.05905	0.123824	1.14918
	BnaC04g53810D	BnLTP207	0.212486	0.33418	0.251764	0.232977	0.198805	1.00883	0.500934	0.166364	1.04761
	BnaA05g21260D	BnLTP066	1.42802	0.170638	2.97066	1.18369	3.17021	0.162798	1.37583	0.684606	0.808362
	BnaA09g44630D	BnLTP123	0.168542	0.763274	1.67837	1.46702	0.570203	0.645032	0.833787	0	0.802937
	BnaA05g13220D	BnLTP065	0.243464	0.403274	0.577494	0.277706	0.215007	0.683082	0.303648	0.200983	0.743859
	BnaC06g11600D	BnLTP223	0	0.97756	0.156772	0.107785	0.058935	0.542346	0.207904	0.02729	0.736997
	BnaA05g35420D	BnLTP073	1.70092	0.884833	3.18097	2.73011	2.90984	2.56825	1.65559	1.16287	0.733779
	BnaC09g49450D	BnLTP267	1.24429	0.134195	0.307843	0.340996	0.654443	2.12504	0.749951	0.19323	0.722261
	BnaC05g34180D	BnLTP215	0.558547	1.29692	2.29993	0.710768	2.77215	0.791165	0.854546	1.08066	0.628337
	BnaA05g29430D	BnLTP069	0.220477	0.46429	0.0275057	0.0139747	1.05968	0.807539	0.561891	0.462589	0.59837
	BnaC05g25790D	BnLTP213	1.4182	0	0.036172	0.041419	0.222782	1.43073	0.291412	0.505498	0.592432
	BnaC06g27820D	BnLTP226	0.157568	0.47166	0.181337	0.33735	1.03737	0.861964	0.856026	0.307339	0.575617
	BnaA09g32110D	BnLTP121	1.41579	0.271247	2.0934	1.2447	2.51557	1.12377	0.920832	1.88615	0.545531
	BnaAnng29910D	BnLTP143	0.178228	0.283234	0.0588983	0.197907	0.130312	0.266852	0.29915	0.590531	0.506871
	BnaUnng02650D	BnLTP282	0.148291	0.022436	0.192458	0.0802533	0.0655233	0.83983	0.0672367	0.243496	0.490858
	BnaC09g31950D	BnLTP265	0.121129	0.106197	0.18279	0.155067	0.17267	0.172044	0.368317	0.271065	0.48704
	BnaC09g08390D	BnLTP252	0	0	0.11271	0.70481	0	0	0.387785	0	0.486196
	BnaA03g31050D	BnLTP046	2.0739	0.842217	0.532268	0.674367	2.57047	2.1102	0.541881	0.364346	0.44973
	BnaA03g31060D	BnLTP047	127.489	0.056983	0.042759	0.467046	24.7746	108.347	1.60346	0.294062	0.43011
	BnaA05g06750D	BnLTP064	0.270439	0.188539	3.29119	1.0137	3.45335	1.73755	3.30052	0.146834	0.421158
	BnaC01g31230D	BnLTP154	3.67076	0.0286395	0	0.0942197	0.174797	2.0748	0.118649	1.17343	0.416706
	BnaC02g13020D	BnLTP160	0.277787	0.626012	1.23366	0.824581	0.639072	0.414765	0.754033	0.462706	0.407139
	BnaC01g23300D	BnLTP152	3.40684	0.0198535	0.457412	0.0259367	2.33502	0.355944	0.312645	1.15392	0.404645
	BnaC01g34380D	BnLTP156	2.77191	0.068373	0.535124	1.05237	8.83211	1.40598	3.38719	1.53173	0.400075
	BnaA09g08190D	BnLTP110	0.970252	0.11889	0.196909	0.430825	0.381404	2.32991	0.221543	0.131193	0.375447
	BnaC08g09910D	BnLTP240	0	0.0431305	0.082933	0.124618	0	0.137733	0.139823	0	0.366082
	BnaC05g44510D	BnLTP219	0.162483	0.27475	0.425589	0.357179	0.614096	0.660008	0.155458	0	0.334411
	BnaA03g09710D	BnLTP032	2.09941	0.334524	0.0694503	0.234209	0	5.8247	0.19423	14.1912	0.318908
	BnaA01g19350D	BnLTP008	21.1073	0.183308	0.246496	0.227479	2.87321	0.35968	0.0744243	13.7667	0.307773
	BnaC04g44630D	BnLTP202	2.45677	0.017734	0	0.0740067	0.128532	1.37165	0.0776067	0.793342	0.289429
	BnaC03g25160D	BnLTP181	10.3739	0.281244	0.36091	0.195727	0.434362	205.978	0.576177	12.1817	0.287911
	BnaC03g14230D	BnLTP177	0.217484	0.288425	0.339163	0.48451	0.113608	0.306281	0.141681	0.230436	0.282435
	BnaA08g29110D	BnLTP105	0.127133	0.183997	0.282821	0.440909	0.276473	0.095794	0.303453	0.291995	0.281056
	BnaC03g36390D	BnLTP188	13.4084	0.144966	2.10451	1.20898	8.74828	2.29052	0.294803	0.0457007	0.267825
	BnaC08g40620D	BnLTP250	0.184434	0.334946	0.313591	0.236422	0.234823	0.332859	0.351264	0.315733	0.259656
	BnaA02g09020D	BnLTP014	0.163003	0.162713	0	0.380576	0.155083	0.331469	0.376006	0.151856	0.253327
	BnaCnng71030D	BnLTP280	0.324503	0.171503	0.237117	0.0718363	0.945258	0.444417	0.634254	0.193998	0.243676
	BnaA04g21650D	BnLTP058	0.0288917	0.012135	0.268762	0.134179	1.71507	0.626948	1.89084	0.0282887	0.240052
	BnaC03g29590D	BnLTP184	2.18601	0.214302	0.141337	0.00812367	0.305716	15.9139	0.461305	0.195302	0.23834
	BnaCnng47750D	BnLTP275	29.6478	2.54567	1.50784	1.39102	21.731	18.7901	6.94799	2.34663	0.231982
	BnaC04g26730D	BnLTP201	0	0.424872	0.141277	0.0812357	0	3.80659	0	6.92725	0.222067
	BnaA04g26690D	BnLTP061	1.51191	0.039266	0.234611	0.53544	5.13649	0.759604	1.90979	0.862977	0.208272
	BnaA02g09040D	BnLTP016	0	0	0	0.120323	0.24517	0.0419383	0.129959	0.0990903	0.196491
	BnaA02g20630D	BnLTP022	7.12897	0.413531	0.609735	0.652268	6.82272	4.72742	1.42576	0.878605	0.185427
	BnaA06g31040D	BnLTP079	0.0838367	0	0.048241	0.106482	0.160276	0.0633937	0.164773	0.204884	0.175569
	BnaA02g09030D	BnLTP015	0	0	0	0.110967	0.226042	0	0.114918	0.119336	0.168884
	BnaA02g16570D	BnLTP020	0.0361057	0	0	0	0	0	0	0	0.16559
	BnaA08g05650D	BnLTP094	0.16202	0.041086	0.040485	0.0612453	0.0696673	0.0785047	0.0479913	0.230813	0.156512
	BnaAnng26930D	BnLTP141	2.46736	0.018654	0	0.0589857	0.110242	1.60442	0.0793767	0.760878	0.1505
	BnaA03g11410D	BnLTP033	0.249903	0.0581075	0.197089	0.075473	0.0943863	0.342738	0.0974617	0.0688217	0.150096
	BnaC05g03540D	BnLTP208	0	0	0	0	0	0	0	0	0.143009
	BnaA08g29350D	BnLTP107	0	0.0463685	0	0	0	0	0	0	0.140627
	BnaC07g32710D	BnLTP235	0.190971	0.370536	0.205096	0.011421	0.617765	0.155525	0.152269	0.142784	0.139476
	BnaCnng37670D	BnLTP272	0.165541	0.0696555	0.212841	0.19472	0.211835	0.0552567	0.118923	0.0224087	0.13861
	BnaC05g43760D	BnLTP218	0.155034	0.035283	0.153784	0.235	0.0498997	0.113339	0.185332	0	0.131896
	BnaC07g25600D	BnLTP233	0.0404083	0	0.155765	0.033969	0.208092	0.0670347	0.0884773	0.133466	0.131716
	BnaCnng68070D	BnLTP278	0.158463	0.0870305	0.09377	0.20264	0.397121	0.16645	0.228918	0.241093	0.117918
	BnaA06g04240D	BnLTP075	0.0382307	0	0.095264	0.114124	0.0783357	0.058492	0.234108	0.250697	0.115505
	BnaA09g14000D	BnLTP117	0.481561	0.0375775	0.153273	0.227548	0.164354	0.314484	0.262729	0.111911	0.112322
	BnaC06g34730D	BnLTP227	0.02081	0	0.0385627	0	0.0661223	0	0.0215967	0.0210567	0.110307
	BnaA09g13230D	BnLTP115	0.271689	0.127392	0.11913	0.107118	0.242463	0.0923033	0.127338	0.158973	0.0958457
	BnaC08g15360D	BnLTP243	0.524027	0	0	0	0	0.0242473	0.133804	1.46172	0.0943327
	BnaAnng31360D	BnLTP144	0.0385843	0.0544565	0	0.042528	0.0143903	0.0240197	0.004425	0.18666	0.090304
	BnaA09g02030D	BnLTP108	0	0	0	0	0	0	0	0	0.0882453
	BnaA04g29630D	BnLTP063	0.104357	0.181863	0.0919773	0	0.337108	0.00689533	0	0	0.0832137
	BnaC09g14300D	BnLTP258	0.0918573	0.0496805	0.204981	0.127594	0.0564753	0.0243843	0.177155	0.161668	0.080547
	BnaC04g50990D	BnLTP206	0	0.113642	0.131789	0	0.0121357	0.047658	0.107225	0	0.079523
	BnaA04g29620D	BnLTP062	0	0.051382	0.0584153	0	0.080515	0.0131617	0.105545	0.00956667	0.0789753
	BnaA05g35360D	BnLTP072	0.0241967	0	0	0	0	0	0	0.17644	0.0685257
	BnaC02g22510D	BnLTP167	0.193621	0.252321	0.38815	0.296564	0.0223943	0.18299	0.323147	0.513953	0.067356
	BnaCnng37610D	BnLTP270	0.44084	0.0875745	0	0.0103253	0.0963057	7.33591	0.133209	0.0501407	0.0666687
	BnaC02g22460D	BnLTP166	0.0308903	0	0	0	0	0	0	0	0.0659203
	BnaA02g21360D	BnLTP025	0	0	0	0	0.0412183	0	0	0	0.0604953
	BnaA09g13990D	BnLTP116	0.056029	0.0736275	0	0.0573297	0	0	0	0.0565767	0.058528
	BnaC02g38640D	BnLTP173	0.057856	0.105754	0.0596903	0.117694	0.241921	0	0	0.172523	0.058114
	BnaCnng37660D	BnLTP271	0.176507	0.187164	0.261104	0.05075	0.144379	0.0577737	0.108635	0.162342	0.0580973
	BnaC07g44200D	BnLTP238	0.0187907	0.028617	0	0	0	0	0	0	0.056181
	BnaA01g18740D	BnLTP007	0.0705747	0.085402	0.254606	0.147143	0.162733	0.087155	0.115025	0.128466	0.0556403
	BnaA02g30210D	BnLTP028	0.467029	0.221106	0	0.134322	0.822274	1.46736	0.337139	0.515499	0.0489397
	BnaA02g09050D	BnLTP017	0.289907	0.380926	0.334647	0.30577	0.26047	0.318574	0.250014	0.240581	0.0486657
	BnaA08g29120D	BnLTP106	0.062021	0	0.00328667	0.0133963	0	0.035403	0.0574167	0.0858237	0.042324
	BnaA03g25140D	BnLTP042	0.235505	0.129128	0.0444493	0	0	3.91823	0.529939	0.0397113	0.039856
	BnaC02g13050D	BnLTP161	0.494406	0.057212	0	0	0.175277	0.135177	0.400961	0.274064	0.0385413
	BnaA07g30930D	BnLTP088	0	0.221512	0	0	0.0112693	0	0.012085	0.0433117	0.0377113
	BnaA07g30940D	BnLTP089	0	0	0	0.033461	0	0.0339637	0	0	0.0340153
	BnaC02g13060D	BnLTP162	0.12383	0.238583	0	0.0318553	0	0.117976	0.116316	0.125458	0.0326943
	BnaC03g29610D	BnLTP185	0	0.0887955	0	0	0.100605	0.0182147	0.0604473	0	0.0325553
	BnaAnng06900D	BnLTP136	0	0	0	0.0395483	0	0	0.043976	0	0.0318353
	BnaC08g37370D	BnLTP249	0.083136	0.429685	0.579851	0.085458	0.0251463	0.0322033	0.294524	0	0.030324
	BnaA05g34760D	BnLTP071	0	0.0446685	0.087203	0.116072	0.251028	0.050511	0.208405	0.0896783	0.0302
	BnaC09g48400D	BnLTP266	0	0	0	0.00542433	0	0	0	0	0.0296763
	BnaC02g22260D	BnLTP165	0	0	0	0	0	0	0	0.0270773	0.0296107
	BnaA09g02040D	BnLTP109	0	0	0	0	0	0	0	0.0460517	0.029415
	BnaC06g43950D	BnLTP229	0	0	0	0	0	0	0	0	0.027342
	BnaA07g22630D	BnLTP087	0	0	0.0404083	0.0264587	0.020972	0.0373803	0.0104433	0	0.0267763
	BnaA03g12750D	BnLTP035	0	0	0	0	0.081451	0	0	0	0.023937
	BnaC06g16630D	BnLTP224	0.073479	0.22274	0.0564863	0	0	0	0	0	0.0232737
	BnaA09g32590D	BnLTP122	0	0.130489	0.109455	0.0132257	0	0.02617	0	0	0.0225203
	BnaA03g41640D	BnLTP051	0.14424	0.0392635	0.339145	0.101283	0.342909	0.147831	0.0489307	0.0507173	0.0205183
	BnaAnng40940D	BnLTP145	0	0	0	0	0	0	0	0	0.0175523
	BnaA01g12830D	BnLTP006	0	0.182669	0	0	0.011339	0	0.0121597	0.0435793	0.0152357
	BnaC06g11390D	BnLTP222	0.0168287	0.097082	0	0.0114447	0	0.01154	0	0.0652673	0.0150927
	BnaC08g10150D	BnLTP241	0.0217047	0	0	0.0234197	0.019659	0.02735	0.00861267	0.0318973	0.013835
	BnaA09g52860D	BnLTP127	0	0	0	0	0	0	0	0	0.008721
	BnaC03g15620D	BnLTP179	0	0	0	0	0	0	0.0256527	0	0.00862433
	BnaC09g11970D	BnLTP254	0	0	0	0.0338023	0	0	0	0.00361767	1.16667e-05
	BnaA06g12550D	BnLTP077	0.584936	0	0.114982	0.130947	0	0.6905	0.252334	0.271797	0
	BnaC07g37310D	BnLTP236	1.07221	0.728441	0.611576	0.302782	0.220288	0.941357	0	0.264692	0
	BnaA03g45330D	BnLTP052	0.748219	0.441088	0.348439	0.204153	0.0771737	0.607774	0	0.189278	0
	BnaC07g25590D	BnLTP232	0	0.205968	0.169338	0.0478357	0.0946083	0	0.0647617	0.158003	0
	BnaC08g22910D	BnLTP245	0	0	0	0.191967	0.236945	0.467561	0.352117	0.14298	0
	BnaA03g25150D	BnLTP043	0.517799	0.0363335	0	0.0240823	0.0708777	3.31195	0.0439273	0.092043	0
	BnaC05g05400D	BnLTP210	0.124688	0.172129	0.111275	0.117966	0.0719587	0.071039	0.183108	0.0726133	0
	BnaA09g11520D	BnLTP111	0	0	0	0	0	0	0	0.0641653	0
	BnaA09g32100D	BnLTP120	0	0	0	0	0	0	0	0.057462	0
	BnaC02g42150D	BnLTP174	0	0	0	0	0	0	0	0.0546867	0
	BnaC02g17350D	BnLTP164	0	0.0732375	0	0	0	0.0529397	0.0292047	0.049764	0
	BnaA10g10730D	BnLTP130	0	0	0.0888797	0	0	0	0	0.0480237	0
	BnaA03g11420D	BnLTP034	0	0	0	0	0.0366617	0.0175687	0.0345823	0.0466423	0
	BnaC06g23540D	BnLTP225	0	0	0.0318463	0	0	0	0	0.0404657	0
	BnaC01g13940D	BnLTP148	0	0	0.027273	0	0	0	0	0.0335203	0
	BnaA03g36710D	BnLTP048	0.0219747	0	0	0	0.0784237	0	0.0227117	0.0224393	0
	BnaA06g04220D	BnLTP074	0	0	0	0.00673267	0.00626333	0.0648307	0.0231677	0.005387	0
	BnaA08g24910D	BnLTP103	0	0	0	0	0	0	0	0.000609	0
	BnaC05g14110D	BnLTP212	0.417349	0	0.0596523	0.123314	0.915224	0.270486	0.245801	0	0
	BnaA03g25180D	BnLTP044	0	0	0	0	0	0	0.0474637	0	0
	BnaC01g07530D	BnLTP146	0.080029	0.0643215	0.0291723	0.087556	0.0808207	0.131091	0.0192247	0	0
	BnaA02g21270D	BnLTP024	0	0	0	0	0	0	0.0172773	0	0
	BnaA02g18990D	BnLTP021	0	0	0	0	0	0	0.00467833	0	0
	BnaA08g10330D	BnLTP096	0.0517247	0	0.194375	0	0.0355367	0.10342	0	0	0
	BnaA09g44650D	BnLTP125	0	0	0	0	0	0.0482967	0	0	0
	BnaA02g25990D	BnLTP026	0	0.150005	0	0.0251007	0.03549	0.032628	0	0	0
	BnaA01g24860D	BnLTP010	0.0234693	0	0	0.0701043	0	0.0320383	0	0	0
	BnaC09g19800D	BnLTP259	0	0	0.0146633	0	0	0.0246177	0	0	0
	BnaC03g67860D	BnLTP194	0	0	0	0.0168643	0	0.00810667	0	0	0
	BnaC05g33290D	BnLTP214	0	0	0	0.0168643	0	0.00810667	0	0	0
	BnaUnng03480D	BnLTP283	0	0	0	0	0.0851307	0	0	0	0
	BnaA01g06260D	BnLTP001	0	0	0	0.0429637	0	0	0	0	0
	BnaA03g49210D	BnLTP053	0	0	0	0.026124	0	0	0	0	0
	BnaA05g30180D	BnLTP070	0	0.006967	0.100259	0	0	0	0	0	0
	BnaA09g11530D	BnLTP112	0	0	0.0322393	0	0	0	0	0	0
	BnaC03g35270D	BnLTP186	0	0	0.00287133	0	0	0	0	0	0
	BnaC03g35280D	BnLTP187	0	0	0.00287133	0	0	0	0	0	0
	BnaCnng69950D	BnLTP279	0	0.089523	0	0	0	0	0	0	0
	BnaC01g31700D	BnLTP155	0	0.034402	0	0	0	0	0	0	0
	BnaA08g11810D	BnLTP099	0	0.034167	0	0	0	0	0	0	0
	BnaC03g24010D	BnLTP180	0.0371977	0	0	0	0	0	0	0	0
	BnaA01g12350D	BnLTP005	0.0275333	0	0	0	0	0	0	0	0
	BnaC03g42900D	BnLTP190	0.0224477	0	0	0	0	0	0	0	0
	BnaA08g06190D	BnLTP095	0.01935	0	0	0	0	0	0	0	0
	BnaC09g09750D	BnLTP253	0.0192733	0	0	0	0	0	0	0	0
	BnaA01g12230D	BnLTP002	0	0	0	0	0	0	0	0	0
	BnaA01g12250D	BnLTP003	0	0	0	0	0	0	0	0	0
	BnaA01g12260D	BnLTP004	0	0	0	0	0	0	0	0	0
	BnaA01g19360D	BnLTP009	0	0	0	0	0	0	0	0	0
	BnaA02g12590D	BnLTP018	0	0	0	0	0	0	0	0	0
	BnaA02g16470D	BnLTP019	0	0	0	0	0	0	0	0	0
	BnaA02g21250D	BnLTP023	0	0	0	0	0	0	0	0	0
	BnaA02g29710D	BnLTP027	0	0	0	0	0	0	0	0	0
	BnaA03g17860D	BnLTP037	0	0	0	0	0	0	0	0	0
	BnaA03g20020D	BnLTP038	0	0	0	0	0	0	0	0	0
	BnaA03g23710D	BnLTP040	0	0	0	0	0	0	0	0	0
	BnaA03g30020D	BnLTP045	0	0	0	0	0	0	0	0	0
	BnaA03g41380D	BnLTP050	0	0	0	0	0	0	0	0	0
	BnaA03g52460D	BnLTP054	0	0	0	0	0	0	0	0	0
	BnaA04g04250D	BnLTP056	0	0	0	0	0	0	0	0	0
	BnaA05g26610D	BnLTP068	0	0	0	0	0	0	0	0	0
	BnaA06g12430D	BnLTP076	0	0	0	0	0	0	0	0	0
	BnaA06g35750D	BnLTP080	0	0	0	0	0	0	0	0	0
	BnaA06g35760D	BnLTP081	0	0	0	0	0	0	0	0	0
	BnaA06g35770D	BnLTP082	0	0	0	0	0	0	0	0	0
	BnaA06g35800D	BnLTP083	0	0	0	0	0	0	0	0	0
	BnaA07g31060D	BnLTP090	0	0	0	0	0	0	0	0	0
	BnaA07g39070D	BnLTP091	0	0	0	0	0	0	0	0	0
	BnaA08g10370D	BnLTP097	0	0	0	0	0	0	0	0	0
	BnaA08g10380D	BnLTP098	0	0	0	0	0	0	0	0	0
	BnaA08g12850D	BnLTP100	0	0	0	0	0	0	0	0	0
	BnaA08g22710D	BnLTP102	0	0	0	0	0	0	0	0	0
	BnaA09g44640D	BnLTP124	0	0	0	0	0	0	0	0	0
	BnaA09g50330D	BnLTP126	0	0	0	0	0	0	0	0	0
	BnaA10g03620D	BnLTP128	0	0	0	0	0	0	0	0	0
	BnaA10g23670D	BnLTP131	0	0	0	0	0	0	0	0	0
	BnaAnng03360D	BnLTP133	0	0	0	0	0	0	0	0	0
	BnaAnng04370D	BnLTP134	0	0	0	0	0	0	0	0	0
	BnaAnng07280D	BnLTP137	0	0	0	0	0	0	0	0	0
	BnaAnng07290D	BnLTP138	0	0	0	0	0	0	0	0	0
	BnaC01g10180D	BnLTP147	0	0	0	0	0	0	0	0	0
	BnaC01g13980D	BnLTP149	0	0	0	0	0	0	0	0	0
	BnaC01g14060D	BnLTP150	0	0	0	0	0	0	0	0	0
	BnaC02g16970D	BnLTP163	0	0	0	0	0	0	0	0	0
	BnaC02g28150D	BnLTP168	0	0	0	0	0	0	0	0	0
	BnaC02g28260D	BnLTP169	0	0	0	0	0	0	0	0	0
	BnaC02g29440D	BnLTP170	0	0	0	0	0	0	0	0	0
	BnaC02g37710D	BnLTP171	0	0	0	0	0	0	0	0	0
	BnaC02g37720D	BnLTP172	0	0	0	0	0	0	0	0	0
	BnaC03g14240D	BnLTP178	0	0	0	0	0	0	0	0	0
	BnaC03g28170D	BnLTP182	0	0	0	0	0	0	0	0	0
	BnaC04g19970D	BnLTP199	0	0	0	0	0	0	0	0	0
	BnaC04g26440D	BnLTP200	0	0	0	0	0	0	0	0	0
	BnaC05g05390D	BnLTP209	0	0	0	0	0	0	0	0	0
	BnaC05g14030D	BnLTP211	0	0	0	0	0	0	0	0	0
	BnaC05g40650D	BnLTP217	0	0	0	0	0	0	0	0	0
	BnaC06g08400D	BnLTP221	0	0	0	0	0	0	0	0	0
	BnaC07g19660D	BnLTP231	0	0	0	0	0	0	0	0	0
	BnaC07g32300D	BnLTP234	0	0	0	0	0	0	0	0	0
	BnaC07g41240D	BnLTP237	0	0	0	0	0	0	0	0	0
	BnaC08g17860D	BnLTP244	0	0	0	0	0	0	0	0	0
	BnaC08g37360D	BnLTP248	0	0	0	0	0	0	0	0	0
	BnaC08g44290D	BnLTP251	0	0	0	0	0	0	0	0	0
	BnaC09g11980D	BnLTP255	0	0	0	0	0	0	0	0	0
	BnaC09g19810D	BnLTP260	0	0	0	0	0	0	0	0	0
	BnaC09g25390D	BnLTP262	0	0	0	0	0	0	0	0	0
	BnaC09g28270D	BnLTP263	0	0	0	0	0	0	0	0	0
	BnaCnng29890D	BnLTP268	0	0	0	0	0	0	0	0	0
	BnaCnng60800D	BnLTP276	0	0	0	0	0	0	0	0	0
	BnaCnng64280D	BnLTP277	0	0	0	0	0	0	0	0	0
	BnaUnng01640D	BnLTP281	0	0	0	0	0	0	0	0	0
