# Supplementary material for: Genome-Wide Identification and Expression Analysis of nsLTP Gene Family in Rapeseed (Brassica napus) Reveals Their Critical Roles in Biotic and Abiotic Stress Responses
Source: Int J Mol Sci. 2022 Jul 28;23(15):8372. doi: 10.3390/ijms23158372 (PMC9368849; doi:10.3390/ijms23158372)
Supplement: Supplementary file 1 [file ijms-23-08372-s001.zip › ijms-1829603-supplementary/Table S18.xlsx]

## Sheet: Table S18
	Table S18. The average FPKM values of the expression levels of BnLTP family genes under heat and drought
	No.	Gene_ID	Gene name	CK	HT-Heat	D3d-Drought
	36	BnaA03g13140D	BnLTP036	365.585	32.9448	2760.6
	274	BnaCnng42990D	BnLTP274	565.591	569.261	2186.91
	205	BnaC04g45800D	BnLTP205	1905.64	1430.14	1820.19
	158	BnaC02g10050D	BnLTP158	58.3646	160.285	1750.41
	13	BnaA02g07120D	BnLTP013	249.744	16.875	1674.52
	142	BnaAnng27610D	BnLTP142	1447.74	2973.98	1139.98
	239	BnaC08g03340D	BnLTP239	717.959	303.328	1017.91
	93	BnaA08g03050D	BnLTP093	414.552	149.989	763.767
	159	BnaC02g10060D	BnLTP159	80.589	4.34895	484.586
	30	BnaA03g09530D	BnLTP030	7.37005	0.601663	429.952
	264	BnaC09g31850D	BnLTP264	527.283	159.822	293.334
	129	BnaA10g09640D	BnLTP129	347.636	132.69	265.009
	33	BnaA03g11410D	BnLTP033	32.6117	4.52961	150.325
	198	BnaC04g19890D	BnLTP198	8.15061	374.168	136.904
	196	BnaC04g06760D	BnLTP196	447.295	1992.07	135.507
	60	BnaA04g22080D	BnLTP060	137.992	98.0362	114.959
	57	BnaA04g04450D	BnLTP057	29.8435	64.8226	86.3127
	216	BnaC05g35010D	BnLTP216	166.728	166.06	81.1227
	246	BnaC08g22920D	BnLTP246	333.156	1028.58	53.6723
	201	BnaC04g26730D	BnLTP201	41.5865	138.035	52.8446
	256	BnaC09g13030D	BnLTP256	50.131	34.8941	52.745
	192	BnaC03g50130D	BnLTP192	35.5694	23.6216	45.1931
	113	BnaA09g12710D	BnLTP113	44.172	31.4739	41.6784
	67	BnaA05g21830D	BnLTP067	72.4382	74.3658	40.0562
	78	BnaA06g23230D	BnLTP078	29.5828	13.105	36.7338
	282	BnaUnng02650D	BnLTP282	65.7838	28.1722	34.8993
	59	BnaA04g22070D	BnLTP059	258.522	330.935	34.5803
	204	BnaC04g45790D	BnLTP204	99.9319	25.8215	32.413
	153	BnaC01g26640D	BnLTP153	54.7375	17.323	29.168
	189	BnaC03g40460D	BnLTP189	21.0329	19.673	26.3334
	269	BnaCnng36210D	BnLTP269	19.2687	4.15211	26.0537
	203	BnaC04g45500D	BnLTP203	0.449681	0.074052	24.9285
	55	BnaA03g54590D	BnLTP055	33.4863	21.5717	24.1983
	139	BnaAnng11140D	BnLTP139	27.9599	13.0459	22.9085
	101	BnaA08g18690D	BnLTP101	12.7168	5.29196	16.3787
	119	BnaA09g27660D	BnLTP119	12.0751	2.54369	13.1435
	193	BnaC03g58190D	BnLTP193	17.7077	11.9442	12.1149
	135	BnaAnng05900D	BnLTP135	7.10199	2.42361	10.9625
	140	BnaAnng19280D	BnLTP140	8.94467	18.6635	9.77459
	183	BnaC03g29580D	BnLTP183	83.1229	75.2963	9.04642
	197	BnaC04g07620D	BnLTP197	0.596511	0.29826	8.67502
	64	BnaA05g06750D	BnLTP064	0.297733	0.442213	8.65347
	273	BnaCnng42980D	BnLTP273	3.77104	1.9576	8.08555
	141	BnaAnng26930D	BnLTP141	30.2454	1.96152	7.38478
	242	BnaC08g15350D	BnLTP242	59.9688	111.514	7.1087
	157	BnaC02g00930D	BnLTP157	3.12674	0.250966	5.5165
	230	BnaC07g11810D	BnLTP230	1.77997	1.155	5.43463
	228	BnaC06g41560D	BnLTP228	3.9436	4.56935	5.04229
	12	BnaA02g07110D	BnLTP012	0.078858	0.785603	4.9054
	61	BnaA04g26690D	BnLTP061	4.31899	1.80494	3.84648
	84	BnaA06g38220D	BnLTP084	30.8283	63.2276	3.76909
	104	BnaA08g24920D	BnLTP104	25.4133	95.864	2.78594
	63	BnaA04g29630D	BnLTP063	2.05594	0.178091	2.75055
	114	BnaA09g13220D	BnLTP114	0.177179	0	2.43769
	275	BnaCnng47750D	BnLTP275	4.92547	11.7234	2.42904
	121	BnaA09g32110D	BnLTP121	11.3291	37.3951	2.28078
	257	BnaC09g13410D	BnLTP257	0.17743	0	2.25268
	29	BnaA02g34050D	BnLTP029	6.00438	1.78389	2.0951
	147	BnaC01g10180D	BnLTP147	0	0	2.04874
	11	BnaA01g35710D	BnLTP011	3.88262	1.92287	1.95669
	15	BnaA02g09030D	BnLTP015	0.461811	0.052107	1.78303
	219	BnaC05g44510D	BnLTP219	0.330417	0.499755	1.77907
	143	BnaAnng29910D	BnLTP143	4.7422	0.25116	1.74359
	132	BnaA10g24560D	BnLTP132	4.67205	0.140381	1.63947
	58	BnaA04g21650D	BnLTP058	0.137218	0.06975	1.60295
	86	BnaA07g13050D	BnLTP086	4.01081	2.52535	1.51481
	62	BnaA04g29620D	BnLTP062	1.50426	0	1.40719
	22	BnaA02g20630D	BnLTP022	4.63959	2.04485	1.30702
	226	BnaC06g27820D	BnLTP226	0.090239	0.266696	1.10055
	177	BnaC03g14230D	BnLTP177	0.695711	0.964278	1.07372
	265	BnaC09g31950D	BnLTP265	0.752571	0.300234	1.06754
	107	BnaA08g29350D	BnLTP107	0.124869	0.041378	1.06455
	66	BnaA05g21260D	BnLTP066	1.28223	2.47966	1.05444
	252	BnaC09g08390D	BnLTP252	10.2812	0.881786	1.00786
	85	BnaA07g08700D	BnLTP085	0.074814	0.073419	0.999907
	151	BnaC01g22500D	BnLTP151	1.0162	1.40985	0.963239
	39	BnaA03g21100D	BnLTP039	9.7807	2.77136	0.952642
	191	BnaC03g45300D	BnLTP191	5.43033	1.49301	0.813004
	206	BnaC04g50990D	BnLTP206	0.902113	0	0.788978
	110	BnaA09g08190D	BnLTP110	12.6618	0.586514	0.733684
	31	BnaA03g09540D	BnLTP031	10.6913	0	0.724151
	267	BnaC09g49450D	BnLTP267	0.069947	0.138549	0.641087
	118	BnaA09g20900D	BnLTP118	22.6667	36.8056	0.633762
	14	BnaA02g09020D	BnLTP014	0.617791	0	0.555584
	41	BnaA03g25130D	BnLTP041	6.37311	5.94946	0.533603
	195	BnaC03g71570D	BnLTP195	3.44946	14.1037	0.499333
	188	BnaC03g36390D	BnLTP188	3.52197	0.153055	0.478223
	181	BnaC03g25160D	BnLTP181	1.19104	6.33008	0.477469
	215	BnaC05g34180D	BnLTP215	0.170667	0.932903	0.443803
	152	BnaC01g23300D	BnLTP152	3.20559	4.08195	0.31099
	280	BnaCnng71030D	BnLTP280	0.939463	0.880631	0.279857
	94	BnaA08g05650D	BnLTP094	0.478396	1.5427	0.26256
	73	BnaA05g35420D	BnLTP073	0.122536	0.081124	0.211951
	175	BnaC02g42910D	BnLTP175	0.49044	0.1474	0.200251
	28	BnaA02g30210D	BnLTP028	0.500007	0.327238	0.169737
	7	BnaA01g18740D	BnLTP007	0.209646	0.089172	0.153129
	236	BnaC07g37310D	BnLTP236	0.071164	0.140483	0.141386
	92	BnaA08g00590D	BnLTP092	0.220449	0.793853	0.137126
	71	BnaA05g34760D	BnLTP071	0.711768	1.41619	0.133402
	156	BnaC01g34380D	BnLTP156	0	0	0.094093
	250	BnaC08g40620D	BnLTP250	0	0.174482	0.086953
	223	BnaC06g11600D	BnLTP223	0.124198	0.168728	0.084868
	34	BnaA03g11420D	BnLTP034	0	0	0.08077
	218	BnaC05g43760D	BnLTP218	0	0.079091	0.077636
	144	BnaAnng31360D	BnLTP144	0	0.20616	0.073017
	241	BnaC08g10150D	BnLTP241	0.441001	0.304839	0.070075
	43	BnaA03g25150D	BnLTP043	0.261012	0	0.068112
	95	BnaA08g06190D	BnLTP095	0	0	0.061462
	165	BnaC02g22260D	BnLTP165	0	0	0.058358
	244	BnaC08g17860D	BnLTP244	0.049734	0	0.051858
	167	BnaC02g22510D	BnLTP167	0.048797	0.096533	0.048577
	227	BnaC06g34730D	BnLTP227	0	0.181752	0.047537
	65	BnaA05g13220D	BnLTP065	0.287402	0	0.04285
	245	BnaC08g22910D	BnLTP245	0.142842	2.07397	0
	261	BnaC09g23220D	BnLTP261	1.0261	1.07766	0
	52	BnaA03g45330D	BnLTP052	0.351859	0.349579	0
	8	BnaA01g19350D	BnLTP008	0.238183	0.295826	0
	253	BnaC09g09750D	BnLTP253	0	0.224249	0
	49	BnaA03g38500D	BnLTP049	1.19812	0.149926	0
	32	BnaA03g09710D	BnLTP032	3.04579	0.137139	0
	25	BnaA02g21360D	BnLTP025	0	0.109993	0
	213	BnaC05g25790D	BnLTP213	0	0.09039	0
	179	BnaC03g15620D	BnLTP179	0	0.089477	0
	240	BnaC08g09910D	BnLTP240	0.041008	0.081917	0
	238	BnaC07g44200D	BnLTP238	0	0.074439	0
	127	BnaA09g52860D	BnLTP127	0	0.074269	0
	122	BnaA09g32590D	BnLTP122	0	0.072608	0
	51	BnaA03g41640D	BnLTP051	0	0.070076	0
	19	BnaA02g16470D	BnLTP019	0.116833	0	0
	220	BnaC05g49400D	BnLTP220	0.062851	0	0
	199	BnaC04g19970D	BnLTP199	0.031199	0	0
	1	BnaA01g06260D	BnLTP001	0	0	0
	2	BnaA01g12230D	BnLTP002	0	0	0
	3	BnaA01g12250D	BnLTP003	0	0	0
	4	BnaA01g12260D	BnLTP004	0	0	0
	5	BnaA01g12350D	BnLTP005	0	0	0
	6	BnaA01g12830D	BnLTP006	0	0	0
	9	BnaA01g19360D	BnLTP009	0	0	0
	10	BnaA01g24860D	BnLTP010	0	0	0
	16	BnaA02g09040D	BnLTP016	0	0	0
	17	BnaA02g09050D	BnLTP017	0	0	0
	18	BnaA02g12590D	BnLTP018	0	0	0
	20	BnaA02g16570D	BnLTP020	0	0	0
	21	BnaA02g18990D	BnLTP021	0	0	0
	23	BnaA02g21250D	BnLTP023	0	0	0
	24	BnaA02g21270D	BnLTP024	0	0	0
	26	BnaA02g25990D	BnLTP026	0	0	0
	27	BnaA02g29710D	BnLTP027	0	0	0
	35	BnaA03g12750D	BnLTP035	0	0	0
	37	BnaA03g17860D	BnLTP037	0	0	0
	38	BnaA03g20020D	BnLTP038	0	0	0
	40	BnaA03g23710D	BnLTP040	0	0	0
	42	BnaA03g25140D	BnLTP042	0	0	0
	44	BnaA03g25180D	BnLTP044	0	0	0
	45	BnaA03g30020D	BnLTP045	0	0	0
	46	BnaA03g31050D	BnLTP046	0	0	0
	47	BnaA03g31060D	BnLTP047	0	0	0
	48	BnaA03g36710D	BnLTP048	0	0	0
	50	BnaA03g41380D	BnLTP050	0	0	0
	53	BnaA03g49210D	BnLTP053	0	0	0
	54	BnaA03g52460D	BnLTP054	0	0	0
	56	BnaA04g04250D	BnLTP056	0	0	0
	68	BnaA05g26610D	BnLTP068	0	0	0
	69	BnaA05g29430D	BnLTP069	0	0	0
	70	BnaA05g30180D	BnLTP070	0	0	0
	72	BnaA05g35360D	BnLTP072	0	0	0
	74	BnaA06g04220D	BnLTP074	0	0	0
	75	BnaA06g04240D	BnLTP075	0	0	0
	76	BnaA06g12430D	BnLTP076	0	0	0
	77	BnaA06g12550D	BnLTP077	0	0	0
	79	BnaA06g31040D	BnLTP079	0	0	0
	80	BnaA06g35750D	BnLTP080	0	0	0
	81	BnaA06g35760D	BnLTP081	0	0	0
	82	BnaA06g35770D	BnLTP082	0	0	0
	83	BnaA06g35800D	BnLTP083	0	0	0
	87	BnaA07g22630D	BnLTP087	0	0	0
	88	BnaA07g30930D	BnLTP088	0	0	0
	89	BnaA07g30940D	BnLTP089	0	0	0
	90	BnaA07g31060D	BnLTP090	0	0	0
	91	BnaA07g39070D	BnLTP091	0	0	0
	96	BnaA08g10330D	BnLTP096	0	0	0
	97	BnaA08g10370D	BnLTP097	0	0	0
	98	BnaA08g10380D	BnLTP098	0	0	0
	99	BnaA08g11810D	BnLTP099	0	0	0
	100	BnaA08g12850D	BnLTP100	0	0	0
	102	BnaA08g22710D	BnLTP102	0	0	0
	103	BnaA08g24910D	BnLTP103	0	0	0
	105	BnaA08g29110D	BnLTP105	0	0	0
	106	BnaA08g29120D	BnLTP106	0	0	0
	108	BnaA09g02030D	BnLTP108	0	0	0
	109	BnaA09g02040D	BnLTP109	0	0	0
	111	BnaA09g11520D	BnLTP111	0	0	0
	112	BnaA09g11530D	BnLTP112	0	0	0
	115	BnaA09g13230D	BnLTP115	0	0	0
	116	BnaA09g13990D	BnLTP116	0	0	0
	117	BnaA09g14000D	BnLTP117	0	0	0
	120	BnaA09g32100D	BnLTP120	0	0	0
	123	BnaA09g44630D	BnLTP123	0	0	0
	124	BnaA09g44640D	BnLTP124	0	0	0
	125	BnaA09g44650D	BnLTP125	0	0	0
	126	BnaA09g50330D	BnLTP126	0	0	0
	128	BnaA10g03620D	BnLTP128	0	0	0
	130	BnaA10g10730D	BnLTP130	0	0	0
	131	BnaA10g23670D	BnLTP131	0	0	0
	133	BnaAnng03360D	BnLTP133	0	0	0
	134	BnaAnng04370D	BnLTP134	0	0	0
	136	BnaAnng06900D	BnLTP136	0	0	0
	137	BnaAnng07280D	BnLTP137	0	0	0
	138	BnaAnng07290D	BnLTP138	0	0	0
	145	BnaAnng40940D	BnLTP145	0	0	0
	146	BnaC01g07530D	BnLTP146	0	0	0
	148	BnaC01g13940D	BnLTP148	0	0	0
	149	BnaC01g13980D	BnLTP149	0	0	0
	150	BnaC01g14060D	BnLTP150	0	0	0
	154	BnaC01g31230D	BnLTP154	0	0	0
	155	BnaC01g31700D	BnLTP155	0	0	0
	160	BnaC02g13020D	BnLTP160	0	0	0
	161	BnaC02g13050D	BnLTP161	0	0	0
	162	BnaC02g13060D	BnLTP162	0	0	0
	163	BnaC02g16970D	BnLTP163	0	0	0
	164	BnaC02g17350D	BnLTP164	0	0	0
	166	BnaC02g22460D	BnLTP166	0	0	0
	168	BnaC02g28150D	BnLTP168	0	0	0
	169	BnaC02g28260D	BnLTP169	0	0	0
	170	BnaC02g29440D	BnLTP170	0	0	0
	171	BnaC02g37710D	BnLTP171	0	0	0
	172	BnaC02g37720D	BnLTP172	0	0	0
	173	BnaC02g38640D	BnLTP173	0	0	0
	174	BnaC02g42150D	BnLTP174	0	0	0
	176	BnaC03g12050D	BnLTP176	0	0	0
	178	BnaC03g14240D	BnLTP178	0	0	0
	180	BnaC03g24010D	BnLTP180	0	0	0
	182	BnaC03g28170D	BnLTP182	0	0	0
	184	BnaC03g29590D	BnLTP184	0	0	0
	185	BnaC03g29610D	BnLTP185	0	0	0
	186	BnaC03g35270D	BnLTP186	0	0	0
	187	BnaC03g35280D	BnLTP187	0	0	0
	190	BnaC03g42900D	BnLTP190	0	0	0
	194	BnaC03g67860D	BnLTP194	0	0	0
	200	BnaC04g26440D	BnLTP200	0	0	0
	202	BnaC04g44630D	BnLTP202	0	0	0
	207	BnaC04g53810D	BnLTP207	0	0	0
	208	BnaC05g03540D	BnLTP208	0	0	0
	209	BnaC05g05390D	BnLTP209	0	0	0
	210	BnaC05g05400D	BnLTP210	0	0	0
	211	BnaC05g14030D	BnLTP211	0	0	0
	212	BnaC05g14110D	BnLTP212	0	0	0
	214	BnaC05g33290D	BnLTP214	0	0	0
	217	BnaC05g40650D	BnLTP217	0	0	0
	221	BnaC06g08400D	BnLTP221	0	0	0
	222	BnaC06g11390D	BnLTP222	0	0	0
	224	BnaC06g16630D	BnLTP224	0	0	0
	225	BnaC06g23540D	BnLTP225	0	0	0
	229	BnaC06g43950D	BnLTP229	0	0	0
	231	BnaC07g19660D	BnLTP231	0	0	0
	232	BnaC07g25590D	BnLTP232	0	0	0
	233	BnaC07g25600D	BnLTP233	0	0	0
	234	BnaC07g32300D	BnLTP234	0	0	0
	235	BnaC07g32710D	BnLTP235	0	0	0
	237	BnaC07g41240D	BnLTP237	0	0	0
	243	BnaC08g15360D	BnLTP243	0	0	0
	247	BnaC08g37340D	BnLTP247	0	0	0
	248	BnaC08g37360D	BnLTP248	0	0	0
	249	BnaC08g37370D	BnLTP249	0	0	0
	251	BnaC08g44290D	BnLTP251	0	0	0
	254	BnaC09g11970D	BnLTP254	0	0	0
	255	BnaC09g11980D	BnLTP255	0	0	0
	258	BnaC09g14300D	BnLTP258	0	0	0
	259	BnaC09g19800D	BnLTP259	0	0	0
	260	BnaC09g19810D	BnLTP260	0	0	0
	262	BnaC09g25390D	BnLTP262	0	0	0
	263	BnaC09g28270D	BnLTP263	0	0	0
	266	BnaC09g48400D	BnLTP266	0	0	0
	268	BnaCnng29890D	BnLTP268	0	0	0
	270	BnaCnng37610D	BnLTP270	0	0	0
	271	BnaCnng37660D	BnLTP271	0	0	0
	272	BnaCnng37670D	BnLTP272	0	0	0
	276	BnaCnng60800D	BnLTP276	0	0	0
	277	BnaCnng64280D	BnLTP277	0	0	0
	278	BnaCnng68070D	BnLTP278	0	0	0
	279	BnaCnng69950D	BnLTP279	0	0	0
	281	BnaUnng01640D	BnLTP281	0	0	0
	283	BnaUnng03480D	BnLTP283	0	0	0
