# Supplementary material for: Genome-Wide Identification and Expression Analysis of nsLTP Gene Family in Rapeseed (Brassica napus) Reveals Their Critical Roles in Biotic and Abiotic Stress Responses
Source: Int J Mol Sci. 2022 Jul 28;23(15):8372. doi: 10.3390/ijms23158372 (PMC9368849; doi:10.3390/ijms23158372)
Supplement: Supplementary file 1 [file ijms-23-08372-s001.zip › ijms-1829603-supplementary/Table S19.xlsx]

## Sheet: Table S19
	Table S19. The average FPKM values of expression levels of BnLTP family genes under cold and freezing treatments
	Gene ID	Gene name	HX17_MA	HX17_CA	HX17_FA	HX17_MB	HX17_CB	HX17_FB	HX58_MA	HX58_CA	HX58_FA	HX58_MB	HX58_CB	HX58_FB
	BnaAnng27610D	BnLTP142	2469.75	2545.77	1027.44	935.48	2496.38	2598.44	1966.15	3969.43	526.749	1163.42	693.605	2085.19
	BnaA09g32110D	BnLTP121	383.496	421.182	150.85	168.079	735.465	505.849	205.58	633.914	27.1708	138.86	279.129	687.909
	BnaC04g06760D	BnLTP196	774.778	894.06	308.407	251.598	703.66	714.311	477.787	1025.81	98.9394	269.693	166.233	675.693
	BnaC08g22920D	BnLTP246	104.465	102.763	55.8661	61.949	240.757	142.815	385.49	1014.5	113.182	326.72	234.004	572.355
	BnaC03g29580D	BnLTP183	37.8798	28.1733	17.5608	4.6571	934.273	811.476	33.0107	125.913	44.8986	6.53565	225.592	550.378
	BnaC04g45800D	BnLTP205	446.455	610.116	232.062	229.073	329.906	315.886	842.368	1212.26	229.256	520.461	94.5445	495.751
	BnaC09g31850D	BnLTP264	187.166	117.53	348.619	364.744	104.268	98.0386	75.796	526.159	120.761	113.949	333.47	414.245
	BnaC08g03340D	BnLTP239	306.119	389.784	79.0362	257.859	388.405	320.139	672.7	602.579	264.173	1248.02	188.233	375.727
	BnaA09g08190D	BnLTP110	2112.89	3613.64	1753.58	1197.64	281.621	112.232	1574.45	4707.11	421.771	268.844	588.057	291.639
	BnaA08g24920D	BnLTP104	365.379	434.393	260.294	87.3762	105.048	159.549	562.739	587.9	117.377	48.6333	166.065	259.981
	BnaUnng02650D	BnLTP282	25.1866	23.4098	69.0639	39.7648	14.7535	20.7881	8.93857	72.8819	19.0495	19.6376	220.282	244.326
	BnaA03g21100D	BnLTP039	1079.7	1463.83	367.044	826.109	156.359	49.3699	678.44	2030.65	180.006	179.461	667.193	231.503
	BnaC08g15350D	BnLTP242	348.118	368.526	89.1407	95.555	95.1793	128.755	505.937	748.252	39.9568	82.1177	78.6195	191.414
	BnaCnng42990D	BnLTP274	16.3338	97.7576	28.4528	25.0903	365.917	346.485	115.935	197.417	76.5501	153.797	19.9681	169.523
	BnaC09g13030D	BnLTP256	78.6796	79.0001	47.5135	53.36	225.186	185.99	81.6118	261.592	68.3538	27.4593	208.516	168.499
	BnaA10g09640D	BnLTP129	157.119	170.902	599.793	280.436	43.084	42.5099	24.8533	92.7307	26.6703	15.3968	141.213	114.147
	BnaC09g08390D	BnLTP252	1072.52	1942.74	928.983	571.694	64.2152	44.2644	642.435	1569.92	212.25	69.9802	120.89	110.787
	BnaA03g25130D	BnLTP041	8.83627	5.5979	3.76864	1.54576	167.752	179.533	3.08522	14.4335	8.61107	1.1491	64.9697	110.037
	BnaA09g12710D	BnLTP113	172.766	132.002	61.5923	100.86	217.038	163.531	126.614	355.803	60.2095	39.621	185.793	105.737
	BnaC02g13020D	BnLTP160	56.953	87.6011	117.476	78.0596	83.7566	70.2936	43.0657	275.646	34.3084	21.9502	128.847	104.63
	BnaC03g25160D	BnLTP181	250.959	541.853	153.583	125.171	28.3434	10.5513	171.131	572.612	64.618	19.8922	147.208	100.779
	BnaC01g23300D	BnLTP152	95.6853	168.479	45.8862	29.8533	12.1751	11.9876	78.6677	166.664	6.07437	32.1272	16.3128	89.9061
	BnaA04g22080D	BnLTP060	692.394	1094.81	310.525	301.468	439.828	483.411	170.524	265.859	54.4049	74.4256	10.2777	84.159
	BnaA05g21830D	BnLTP067	59.94	48.9126	29.9025	18.6001	22.1544	23.3893	60.0083	152.355	16.1271	51.6027	43.6627	66.0665
	BnaC05g49400D	BnLTP220	226.645	610.094	361.576	194.254	69.0746	16.6239	164.834	674.595	122.376	72.8816	111.362	61.3936
	BnaA01g19350D	BnLTP008	35.1081	98.1783	19.0151	14.7093	1.66054	1.68798	110.991	325.995	6.16624	52.7629	21.2496	57.402
	BnaC03g50130D	BnLTP192	9.79965	27.7308	26.3381	9.91269	6.81717	30.2061	25.5758	69.106	28.6201	24.7809	28.9353	54.3996
	BnaA06g23230D	BnLTP078	4.61161	12.548	23.5677	5.55736	5.22218	24.363	17.9926	65.8017	25.3694	21.7709	20.0081	51.4907
	BnaA06g38220D	BnLTP084	247.049	704.447	315.75	211.58	124.483	31.9968	120.924	614.515	20.8601	29.7326	68.4354	43.5301
	BnaA02g09020D	BnLTP014	1.65243	1.26031	3.52776	6.4032	0.663356	0.302968	10.6241	79.2022	11.4587	4.16428	32.5548	43.3571
	BnaCnng36210D	BnLTP269	39.3721	80.3923	35.2965	20.9515	11.9069	13.8134	49.3161	191.536	10.8252	37.2856	13.986	35.6619
	BnaA09g27660D	BnLTP119	38.5066	77.6327	26.0772	25.2112	19.4093	12.4956	49.0583	160.445	8.36477	37.9618	16.8189	33.3484
	BnaC05g35010D	BnLTP216	55.4688	41.1743	22.9012	12.6674	35.1915	29.7822	18.428	52.2558	6.90362	16.5292	14.8622	26.5714
	BnaA08g03050D	BnLTP093	31.5355	23.1171	6.99077	20.5378	9.19751	13.1226	36.3162	36.2821	7.08059	76.7041	6.26441	23.7539
	BnaA08g18690D	BnLTP101	5.90613	17.2059	15.2124	4.60333	1.53458	8.18106	13.3744	40.4134	8.2452	7.99726	4.63241	23.1954
	BnaC03g40460D	BnLTP189	72.4187	52.9621	28.3808	32.333	87.6161	142.493	44.6098	83.8972	49.3982	41.0363	14.0096	18.6434
	BnaA02g20630D	BnLTP022	114.811	149.834	138.81	93.6026	82.8639	51.6799	46.1152	79.6163	39.596	49.721	24.5441	18.3578
	BnaA01g35710D	BnLTP011	20.2917	83.3552	18.0103	10.5156	11.4674	10.2646	27.9543	218.027	5.17942	13.5774	17.1268	17.5429
	BnaC04g26730D	BnLTP201	37.1419	32.3709	17.1947	11.6182	18.9499	26.0663	35.8115	99.3344	11.973	52.141	12.6203	17.3203
	BnaC03g58190D	BnLTP193	2.42476	7.43632	3.20739	2.18334	2.12096	3.82432	6.35193	17.9642	0.965884	2.86456	2.98875	14.5576
	BnaAnng11140D	BnLTP139	12.474	11.4988	6.37983	3.97636	20.998	37.2783	15.8915	32.0968	16.1993	11.0662	6.1083	14.0273
	BnaC02g42910D	BnLTP175	4.19142	2.80921	4.079	2.79213	5.52811	20.0465	3.84728	13.7662	2.52025	3.52209	5.46176	13.1218
	BnaA03g09540D	BnLTP031	2.03034	4.83928	1.7056	0.719111	0.771018	0.124583	21.0655	59.4571	4.64099	24.4176	7.51451	12.5642
	BnaA07g08700D	BnLTP085	0.172221	1.83393	0.564525	0	0.329224	3.40919	0.17688	2.83299	0.691715	0.123164	1.00078	11.8498
	BnaA04g04450D	BnLTP057	7.79392	13.0169	4.19674	4.51327	9.04405	9.91628	12.1325	36.5726	2.01069	12.8417	5.55706	9.89164
	BnaC01g34380D	BnLTP156	3.71179	2.4752	0.466739	0.916329	1.6401	0.478861	2.61159	10.8309	1.40837	6.68369	5.30403	9.72906
	BnaC03g29590D	BnLTP184	3.72243	9.65463	1.49034	3.90376	0.818156	2.31899	8.29981	25.1085	2.09136	1.19576	3.50798	9.7024
	BnaAnng26930D	BnLTP141	10.8418	10.8045	5.02074	1.98549	9.12571	15.0056	1.6521	5.55344	1.85579	1.67981	1.48574	8.60802
	BnaC03g14230D	BnLTP177	4.53137	0.595673	10.324	3.72769	5.47768	4.93659	4.6592	4.70362	10.9049	8.24661	2.11891	8.3661
	BnaA08g00590D	BnLTP092	7.55498	9.68203	3.12611	3.6001	1.35629	1.2591	15.2569	44.8438	3.55152	10.2706	3.291	8.09466
	BnaA07g13050D	BnLTP086	9.28007	13.8046	7.51519	11.2384	2.49697	5.2152	9.36702	18.4599	7.98331	10.3847	4.45836	8.07245
	BnaC03g36390D	BnLTP188	44.4166	45.6694	25.1748	25.7919	7.21547	7.39147	80.3529	105.531	9.21447	50.5157	2.37253	7.01359
	BnaA02g34050D	BnLTP029	2.06262	3.27811	1.67061	1.23072	1.72829	7.27392	1.45196	3.27578	1.49628	1.84487	1.35441	6.86894
	BnaA09g20900D	BnLTP118	1.62117	0.621115	1.40561	0.249017	39.9905	40.3041	0.705819	0.305528	0.504988	0.212939	3.93659	6.85034
	BnaC07g11810D	BnLTP230	0.475773	1.34648	1.51933	0.550403	0.216618	6.26541	0.926281	3.23712	1.29862	0.170747	0	6.43861
	BnaA04g22070D	BnLTP059	82.5608	263.438	52.3051	14.3949	1.5741	10.6069	22.197	35.3227	1.97211	1.5247	1.06892	6.25536
	BnaA02g30210D	BnLTP028	8.01068	45.41	17.4385	5.72337	3.955	2.58206	6.70498	12.941	7.72328	0.597334	6.82712	5.77675
	BnaC01g22500D	BnLTP151	3.77322	2.39496	2.41762	6.07628	4.83928	3.1927	10.2	2.68538	11.0823	10.0144	6.69745	5.53799
	BnaC01g26640D	BnLTP153	39.8503	73.4897	15.2251	13.8803	10.2248	11.3006	11.7123	57.5493	0.954203	3.09506	2.89297	5.53311
	BnaA03g13140D	BnLTP036	0.981385	0.545973	0.543439	1.15089	66.092	42.7732	1.41153	1.99778	1.8088	36.3173	1.22797	4.6531
	BnaAnng29910D	BnLTP143	0.0887168	0.278489	0.445323	0.158131	0.288121	0.0585986	0.490596	1.80646	0.486368	0.399415	8.94002	4.09256
	BnaCnng47750D	BnLTP275	37.3349	45.183	58.4208	36.8684	11.5286	8.53903	16.4691	20.505	11.0751	21.4112	6.19278	3.90767
	BnaC02g22510D	BnLTP167	1.31815	0.834961	6.97704	3.03314	4.07963	4.64219	3.85074	1.51721	9.94775	1.81486	1.79589	3.90186
	BnaA05g35420D	BnLTP073	3.8595	3.48509	4.05179	3.41483	7.92006	8.3273	3.62678	5.50416	1.96429	2.08885	4.17096	3.3337
	BnaA01g18740D	BnLTP007	0.107437	0.0363399	0.0229043	0.103642	0.546832	0.301163	0.295139	0.76866	0.0228443	0	2.27394	3.18203
	BnaC06g41560D	BnLTP228	3.5308	5.22908	3.28098	1.87673	3.15867	1.50868	6.34538	8.20398	1.54364	3.46299	1.91889	2.98071
	BnaC05g25790D	BnLTP213	0.771595	2.79599	0.0524155	0.260999	0.645939	0.361959	1.19517	4.84778	0.712025	0.139773	0.381822	2.70257
	BnaC09g31950D	BnLTP265	0.991188	1.97479	2.14687	1.3906	1.25872	0.654976	0.769832	3.86389	0.346895	2.16176	4.62722	2.51646
	BnaA03g11410D	BnLTP033	6.15894	3.08637	22.3349	4.93357	2.05678	1.7122	1.70252	5.12917	6.48557	10.934	1.75232	2.4122
	BnaA05g13220D	BnLTP065	0.328676	0.160988	0.410264	0.0305697	0.49581	0.919876	1.79921	4.58527	1.39577	1.36608	2.52148	2.04369
	BnaAnng19280D	BnLTP140	11.7331	1.83202	3.77684	20.1621	6.33337	3.91529	19.4472	1.02456	4.28962	24.1571	1.50092	2.00291
	BnaC03g71570D	BnLTP195	6.53551	19.4459	4.02543	3.5782	4.28256	1.3611	5.39539	21.4607	1.8894	5.22506	2.1452	1.96821
	BnaCnng42980D	BnLTP273	0	1.77392	0.130211	0.204074	2.40466	2.81912	0.446692	0.0589819	1.73757	3.17416	0.0722729	1.95084
	BnaC03g45300D	BnLTP191	0.325234	2.49576	0.068878	0.133789	0.380439	0.563087	0.656524	4.06565	0.238533	0.248447	1.31739	1.84133
	BnaA03g54590D	BnLTP055	102.653	149.109	86.7362	74.8741	7.80636	4.17159	225.589	53.7251	7.32006	103.591	2.45191	1.57127
	BnaC09g23220D	BnLTP261	1.41463	0.880533	1.14306	0.489828	9.2945	9.14492	0.107831	0.288838	0.0992412	0.208976	0.384571	1.44837
	BnaC04g45790D	BnLTP204	1.85551	11.3728	2.44165	1.29271	0.443241	0.85592	0.653113	1.07239	0.424542	0.688296	0.0670284	1.43931
	BnaA03g09710D	BnLTP032	1.54008	6.63323	3.19099	1.35439	0.371575	0.503859	1.16918	35.7356	0.692419	0.194195	0.940692	1.42761
	BnaC04g53810D	BnLTP207	0.197375	0.13234	0.40754	0.125035	0.660514	1.01451	0.090571	0.808399	1.04615	0.3209	0.511229	1.26801
	BnaC09g49450D	BnLTP267	0.0493206	1.36921	0.562945	0.509128	2.40996	1.37752	0.651013	0.866713	1.95765	0.609718	0.997373	1.25427
	BnaA02g07110D	BnLTP012	0.0849127	0.0238992	0.0803371	0.0599819	0.297658	0.321199	1.46951	1.11709	2.20033	3.07015	0.608156	1.04445
	BnaC08g15360D	BnLTP243	0.739052	2.78136	0.0386219	0.332365	0.215199	0.316527	5.21613	10.0586	0	0.815891	2.37948	1.0241
	BnaC04g45500D	BnLTP203	0.771708	1.90392	0.30904	1.44789	0.0236834	0.356225	4.61309	3.53507	2.23939	6.07183	0.196352	0.943489
	BnaA03g09530D	BnLTP030	0	0.112654	0.0250635	0	0	0.133175	1.54888	2.7884	1.93176	3.20129	1.21569	0.934367
	BnaA10g24560D	BnLTP132	0.0224496	0.442534	0.0444874	0.0542906	0.218944	0.860091	0.367429	1.48649	1.29855	0.240598	0.460907	0.889947
	BnaA03g31050D	BnLTP046	10.3629	8.30215	3.73635	5.11833	2.29845	2.10389	5.54827	6.97399	0.627824	4.03388	0.0730566	0.824849
	BnaA05g21260D	BnLTP066	0.192583	0.354374	0.463717	1.08954	0.188025	0.140731	0.319	0.619795	0.410234	1.13757	0.696649	0.801406
	BnaA03g38500D	BnLTP049	0.106075	1.30328	0	0.0951142	0.0313376	0.52699	0.105324	3.75005	0.0255491	0.0478753	0.472599	0.790445
	BnaC05g34180D	BnLTP215	0.620796	0.826295	0.70887	0.277201	0.18275	0.775687	0.727778	0.399994	1.42777	1.07145	0.644994	0.750893
	BnaC06g11600D	BnLTP223	0.19223	0.093342	0.16437	0.538151	0.505428	0.547149	0.155536	0.265599	0.939512	0.0632363	0.258101	0.73072
	BnaA02g07120D	BnLTP013	1.44413	2.36711	2.69177	0.641072	8.17638	4.16842	0	0	0.146871	0	0	0.712927
	BnaCnng71030D	BnLTP280	0.957226	2.13913	0.437459	1.85049	0.769589	1.34647	0.613228	1.35966	0.698754	0.983587	0.61554	0.703668
	BnaC08g09910D	BnLTP240	0.0131747	0.0723957	0.0762142	0	0.0879311	0.294934	0.0807399	0	0.106917	0	0.124796	0.695503
	BnaA08g05650D	BnLTP094	0.0837861	0.0410371	0.0961022	0	0.174141	0.369705	0.253277	0.358643	0.00848121	0.0129054	0.251936	0.657886
	BnaA03g25140D	BnLTP042	0.534793	0.580545	0.0465592	0.242003	0	0.0590273	0.592019	2.78515	0.052439	0.0228252	0.0189134	0.626814
	BnaC09g11970D	BnLTP254	0	0.174836	0.887401	0	0	0.234129	0	0.422387	3.51434	0.0986636	0.154284	0.586238
	BnaC04g19890D	BnLTP198	44.4185	23.2323	7.72331	18.236	0	0	471.206	153.695	28.592	122.893	0.345428	0.501158
	BnaA02g16470D	BnLTP019	0	0	0.445797	0	0	0.673132	0	0	0.610125	0	0	0.479231
	BnaA03g41640D	BnLTP051	0	0	0.160233	0	0.0221555	0.555639	0.0469108	0	0.4	0	0	0.477542
	BnaC05g43760D	BnLTP218	0.280131	0.0569976	0	0.118893	0	0	0.758918	1.20746	0.602687	0.415162	0.127102	0.465535
	BnaA09g32590D	BnLTP122	0	0	0.0182734	0.0784046	0	0.143857	0	0	0	0.0453171	0	0.423572
	BnaA05g29430D	BnLTP069	0.100222	0.203515	0.0977807	0	0	0	0.082733	0.0564456	0.0726329	0.0703113	0.0263706	0.421279
	BnaC04g44630D	BnLTP202	0.0572695	0	0	0	0.0225438	0	0.0467634	0.915069	0	0	0.371782	0.404373
	BnaA04g26690D	BnLTP061	1.37963	1.81564	0.0599456	0.204217	0.534354	0.439145	0.213101	0.306621	0.0433968	0.144248	0.0249634	0.229638
	BnaC06g27820D	BnLTP226	2.26763	0.479101	2.23601	6.39353	0.198149	0.320677	4.66142	0.140204	5.14089	3.2053	0.271574	0.22853
	BnaA08g29350D	BnLTP107	0	0.0126324	0	0	0.0130823	0.191676	0	0	0.134003	0.0582585	0.025595	0.20025
	BnaA09g13220D	BnLTP114	5.67595	0.582962	0.868301	2.97017	0.0855433	0.122056	0.519777	0.497708	0.0853276	0.324117	0.134484	0.199784
	BnaC07g32710D	BnLTP235	0	0.064181	0	0	0.176567	0	0.019095	0	0.895466	0.0429	0.360818	0.178394
	BnaA09g11520D	BnLTP111	0	0	0.0239716	0	0	0	0	0	0.0216134	0	0	0.158588
	BnaCnng37610D	BnLTP270	0	0.797022	0.0541623	0.139589	0	0.0860319	0.0168486	0.292557	0	0	0	0.126779
	BnaC01g07530D	BnLTP146	0	0	0	0	0	0	0	0	0	0	0	0.0894278
	BnaC04g50990D	BnLTP206	0.741197	0.797421	2.18492	0.297711	1.35034	2.28313	0.011664	0.401964	0.101816	0.025175	0.192811	0.0847612
	BnaC02g13050D	BnLTP161	0.605819	0.072422	1.51799	0.941942	0.467298	0.20412	0.990581	0.350962	0.122066	2.38202	0.326764	0.0793222
	BnaAnng05900D	BnLTP135	0.135586	0.573878	1.46627	0.0572515	0	2.04989	0	0	0	0	0.0146497	0.0712494
	BnaA03g31060D	BnLTP047	0.127494	0.230982	0	0.0565542	0	0.0256586	0.72822	0.316973	0.0730201	0.195483	0	0.0650035
	BnaA09g32100D	BnLTP120	0	0.0784885	0	0	0	0	0	0	0.017252	0	0.0830949	0.0604623
	BnaA03g45330D	BnLTP052	61.9767	20.3203	36.2522	94.3396	34.0392	11.6243	0.0572851	0	0.0486302	2.3803	0.735473	0.0597725
	BnaC06g11390D	BnLTP222	0	0.375154	0	0.0159282	0.0634246	0.398477	0.0438547	0	0	0	0	0.0596806
	BnaA02g16570D	BnLTP020	0	0	0	0	0	0	0	0	0	0.0258107	0	0.0500395
	BnaC09g13410D	BnLTP257	0.19641	0	0.0225106	0	0	0.0592923	0.24772	0.353891	0	0.0172653	0.0818057	0.0498218
	BnaA04g29620D	BnLTP062	0.0262312	0.138647	0.542244	0.17312	0.107957	0.287838	0.0636468	0	0	0.0125875	0.0145493	0.048431
	BnaC05g44510D	BnLTP219	0	0	0	0	0	0	0	0	0.0234385	0	0	0.0471801
	BnaC02g10060D	BnLTP159	0.939849	1.54374	0.885958	0.113819	3.23643	1.13186	0.051937	0.576777	1.04151	0.450283	0	0.043903
	BnaC02g00930D	BnLTP157	0	0	0	0	0	0	0	0	0.239586	0	0.0457188	0.0428347
	BnaC03g12050D	BnLTP176	0	0	0.150381	0	0	0.0323104	0.0798801	0.234479	0.262225	0.274818	0.0218482	0.0423891
	BnaA05g06750D	BnLTP064	0	0.0272809	0	0.083557	0	0	0.432098	0.680133	0.324372	0.134613	0	0.0420387
	BnaC07g37310D	BnLTP236	1.74204	0.175328	0.119774	0.368999	0.874351	0.425859	0.0770011	0	0	0	0.423906	0.0399768
	BnaC05g14110D	BnLTP212	0.110402	0.014036	0.0506375	0.0531807	0.0725684	0.00991536	0.0735513	0	0.1907	0.176865	0.015627	0.0390213
	BnaC06g34730D	BnLTP227	0	0	0	0	0.0142541	0	0	0.141665	0	0	0.0664179	0.038426
	BnaA09g13230D	BnLTP115	0.0477914	0.00957694	0	0	0	0	0	0.0945414	0	0	0	0.0355129
	BnaCnng68070D	BnLTP278	0.0195554	0.0203647	0.0202604	0	0.0461872	0.00652963	0.11284	0.577529	0.139009	0.0445168	0	0.0257066
	BnaC02g38640D	BnLTP173	0	1.22511	0.315345	0.0320096	0	0	0	0.503615	4.1777	0	0.325964	0.023987
	BnaCnng69950D	BnLTP279	0	0	0	0	0	0	0	0	0	0	0	0.0238764
	BnaC05g33290D	BnLTP214	0	0	0	0	0	0	0	0	0	0	0	0.0226786
	BnaA08g12850D	BnLTP100	0	0	0	0	0	0	0	0	0	0	0	0.0217511
	BnaC04g07620D	BnLTP197	0	0	0	0.133256	0.0188828	0	0	0	0.126207	0.120649	0	0.0210194
	BnaC02g13060D	BnLTP162	0.0943262	0	0.0431657	0	0	0	0.0584084	0	0	0.0257023	0	0.0206544
	BnaA03g25150D	BnLTP043	61.148	90.5768	14.9963	52.6123	1.73935	0.021829	1.13076	2.45968	0	0	0	0.0186168
	BnaC02g22260D	BnLTP165	0	0	0.224097	0	0	0.337568	0.0317823	0	0.153063	0	0	0.0164958
	BnaA02g21360D	BnLTP025	0.102473	0.020677	0.0843434	0.147777	0	0	0.332185	0.172149	0.0127218	0.322961	0.0160405	0.0157889
	BnaA02g09030D	BnLTP015	0.124011	0.0156048	0.0654226	0	0	0	0.0811566	0.353283	0	0.179916	0.060105	0.0144663
	BnaC05g14030D	BnLTP211	0.0139156	0	0.0642511	0	0	0	0	0	0	0	0	0.0135871
	BnaA06g12550D	BnLTP077	0	0.0449603	0.0506375	0	0	0	0	0	0.0749472	0	0.015627	0.013012
	BnaA04g29630D	BnLTP063	0.525047	0.144099	0.489131	0.412355	0.771116	0.312722	0.11827	0	0.0126207	0.0524157	0.0974261	0.0127931
	BnaC05g03540D	BnLTP208	0	0	0	0	0	0	0	0	0	0	0	0.0122282
	BnaA01g24860D	BnLTP010	0.0122124	0.0482209	0	0.0125209	0.0100989	0	0	0	0	0.00942902	0	0.00920535
	BnaC03g15620D	BnLTP179	0	0	0.0225187	0.0679006	0.161647	0.0817691	0	0	0	0	0.1407	0
	BnaA09g14000D	BnLTP117	0	0	0	0.271381	0	0	0.572975	0	0.230449	0.457798	0.103445	0
	BnaA06g12430D	BnLTP076	0	0	0.0803138	0	0	0	0	0	0	0	0.0961432	0
	BnaA03g12750D	BnLTP035	0.0257013	0	0	0	0.0280334	0	0	0	0	0	0.0904134	0
	BnaC02g22460D	BnLTP166	0	0	0	0	0.0277503	0.177278	0	0.198394	0	0	0.0542925	0
	BnaCnng64280D	BnLTP277	0	0	0	0	0.0268313	0	0	0	0	0	0.024847	0
	BnaC02g10050D	BnLTP158	1.26726	1.40269	3.43882	0.415002	3.722	1.95731	0.155367	0	0	2.071	0	0
	BnaAnng07290D	BnLTP138	0	0	0	0.0952117	0.0209716	0.0572215	0.0444041	0	0.138818	0.210131	0	0
	BnaC08g22910D	BnLTP245	0.0230017	0	0.0182734	0	0.139992	0.0408572	0	0	0	0.188503	0	0
	BnaC08g40620D	BnLTP250	0	0	0	0	0	0	0	0	0	0.0611714	0	0
	BnaA06g04240D	BnLTP075	0.204373	0	0.0222935	0.270811	0.11574	0.0873258	0	0	0	0.0276434	0	0
	BnaA08g10330D	BnLTP096	0.0475628	0	0	0	0	0	0	0	0	0.0234266	0	0
	BnaA03g49210D	BnLTP053	0	0	0.0234617	0	0.155584	0.0823968	0	0	0	0.0215392	0	0
	BnaA02g25990D	BnLTP026	0	0	0	0	0	0	0	0	0.0504131	0.0165529	0	0
	BnaA03g30020D	BnLTP045	0	0	2.12059	0	0	0	0	0	0.443197	0	0	0
	BnaA07g30930D	BnLTP088	0	0	0	0.0487113	0	0.0135797	0.0171579	0	0.157519	0	0	0
	BnaC09g09750D	BnLTP253	0.0282868	0	0.142375	0	0	0	0.156677	0.523069	0.156095	0	0	0
	BnaC07g44200D	BnLTP238	0	0	0.052428	0.0262032	0	0	0.0795894	0	0.124086	0	0	0
	BnaA10g23670D	BnLTP131	0	0	0	0	0	0	0	0	0.0867937	0	0	0
	BnaC09g48400D	BnLTP266	0	0	0	0	0	0	0	0	0.0507431	0	0	0
	BnaA03g20020D	BnLTP038	0	0	0	0	0	0	0	0	0.0171799	0	0	0
	BnaA08g22710D	BnLTP102	0	0	0	0	0	0	0	0	0.0139832	0	0	0
	BnaC06g16630D	BnLTP224	0	0	0.0540706	0	0	0	0.0129458	0	0.0139042	0	0	0
	BnaA03g36710D	BnLTP048	0	0	0	0.0161602	0	0	0	0	0.00975751	0	0	0
	BnaA09g52860D	BnLTP127	0	0	0.1139	0	0	0	0.0979234	0	0	0	0	0
	BnaA08g11810D	BnLTP099	0	0	0	0	0	0	0.0843463	0	0	0	0	0
	BnaA08g24910D	BnLTP103	0	0.0196505	0	0	0.0203502	0	0.0678936	0	0	0	0	0
	BnaC02g28260D	BnLTP169	0	0	0	0.0765198	0	0	0.0562309	0	0	0	0	0
	BnaA07g22630D	BnLTP087	0	0	0	0	0	0	0.0158912	0	0	0	0	0
	BnaA07g31060D	BnLTP090	0.0685918	0	0	0	0	0.272806	0	0	0	0	0	0
	BnaAnng40940D	BnLTP145	0	0	0	0	0	0.140116	0	0	0	0	0	0
	BnaA06g31040D	BnLTP079	0	0	0	0	0	0.0789054	0	0	0	0	0	0
	BnaC03g29610D	BnLTP185	0	0	0	0	0	0.0164386	0	0	0	0	0	0
	BnaA05g35360D	BnLTP072	0	0.041354	0.0245347	0	0.0115477	0.0123421	0	0	0	0	0	0
	BnaC07g25590D	BnLTP232	0.0616748	0	0	0.0365824	0.090224	0	0	0	0	0	0	0
	BnaC09g25390D	BnLTP262	0	0	0	0	0.013467	0	0	0	0	0	0	0
	BnaC06g43950D	BnLTP229	0	0	0	0.122941	0	0	0	0	0	0	0	0
	BnaA01g12830D	BnLTP006	0	0	0.0161547	0.0491763	0	0	0	0	0	0	0	0
	BnaA06g04220D	BnLTP074	0	0	0	0.0311818	0	0	0	0	0	0	0	0
	BnaA02g09040D	BnLTP016	0	0	0	0.0286982	0	0	0	0	0	0	0	0
	BnaC02g17350D	BnLTP164	0	0	0	0.0283471	0	0	0	0	0	0	0	0
	BnaC07g32300D	BnLTP234	0	0	0.018578	0.0282763	0	0	0	0	0	0	0	0
	BnaA05g34760D	BnLTP071	0	0.0967991	0	0.0251345	0	0	0	0	0	0	0	0
	BnaC03g42900D	BnLTP190	0	0	0	0.0161602	0	0	0	0	0	0	0	0
	BnaA08g06190D	BnLTP095	0	0	0	0.0104989	0	0	0	0	0	0	0	0
	BnaA10g10730D	BnLTP130	0.229457	0	0.0462767	0	0	0	0	0	0	0	0	0
	BnaA01g06260D	BnLTP001	0	0	0.030287	0	0	0	0	0	0	0	0	0
	BnaC08g17860D	BnLTP244	0	0	0.0126668	0	0	0	0	0	0	0	0	0
	BnaC04g19970D	BnLTP199	0	0.0114815	0.0104581	0	0	0	0	0	0	0	0	0
	BnaA01g12230D	BnLTP002	0	0	0	0	0	0	0	0	0	0	0	0
	BnaA01g12250D	BnLTP003	0	0	0	0	0	0	0	0	0	0	0	0
	BnaA01g12260D	BnLTP004	0	0	0	0	0	0	0	0	0	0	0	0
	BnaA01g12350D	BnLTP005	0	0	0	0	0	0	0	0	0	0	0	0
	BnaA01g19360D	BnLTP009	0	0	0	0	0	0	0	0	0	0	0	0
	BnaA02g09050D	BnLTP017	0	0	0	0	0	0	0	0	0	0	0	0
	BnaA02g12590D	BnLTP018	0	0	0	0	0	0	0	0	0	0	0	0
	BnaA02g18990D	BnLTP021	0	0	0	0	0	0	0	0	0	0	0	0
	BnaA02g21250D	BnLTP023	0	0	0	0	0	0	0	0	0	0	0	0
	BnaA02g21270D	BnLTP024	0	0	0	0	0	0	0	0	0	0	0	0
	BnaA02g29710D	BnLTP027	0	0	0	0	0	0	0	0	0	0	0	0
	BnaA03g11420D	BnLTP034	0	0	0	0	0	0	0	0	0	0	0	0
	BnaA03g17860D	BnLTP037	0	0	0	0	0	0	0	0	0	0	0	0
	BnaA03g23710D	BnLTP040	0	0	0	0	0	0	0	0	0	0	0	0
	BnaA03g25180D	BnLTP044	0	0	0	0	0	0	0	0	0	0	0	0
	BnaA03g41380D	BnLTP050	0	0	0	0	0	0	0	0	0	0	0	0
	BnaA03g52460D	BnLTP054	0	0	0	0	0	0	0	0	0	0	0	0
	BnaA04g04250D	BnLTP056	0	0	0	0	0	0	0	0	0	0	0	0
	BnaA04g21650D	BnLTP058	0	0	0	0	0	0	0	0	0	0	0	0
	BnaA05g26610D	BnLTP068	0	0	0	0	0	0	0	0	0	0	0	0
	BnaA05g30180D	BnLTP070	0	0	0	0	0	0	0	0	0	0	0	0
	BnaA06g35750D	BnLTP080	0	0	0	0	0	0	0	0	0	0	0	0
	BnaA06g35760D	BnLTP081	0	0	0	0	0	0	0	0	0	0	0	0
	BnaA06g35770D	BnLTP082	0	0	0	0	0	0	0	0	0	0	0	0
	BnaA06g35800D	BnLTP083	0	0	0	0	0	0	0	0	0	0	0	0
	BnaA07g30940D	BnLTP089	0	0	0	0	0	0	0	0	0	0	0	0
	BnaA07g39070D	BnLTP091	0	0	0	0	0	0	0	0	0	0	0	0
	BnaA08g10370D	BnLTP097	0	0	0	0	0	0	0	0	0	0	0	0
	BnaA08g10380D	BnLTP098	0	0	0	0	0	0	0	0	0	0	0	0
	BnaA08g29110D	BnLTP105	0	0	0	0	0	0	0	0	0	0	0	0
	BnaA08g29120D	BnLTP106	0	0	0	0	0	0	0	0	0	0	0	0
	BnaA09g02030D	BnLTP108	0	0	0	0	0	0	0	0	0	0	0	0
	BnaA09g02040D	BnLTP109	0	0	0	0	0	0	0	0	0	0	0	0
	BnaA09g11530D	BnLTP112	0	0	0	0	0	0	0	0	0	0	0	0
	BnaA09g13990D	BnLTP116	0	0	0	0	0	0	0	0	0	0	0	0
	BnaA09g44630D	BnLTP123	0	0	0	0	0	0	0	0	0	0	0	0
	BnaA09g44640D	BnLTP124	0	0	0	0	0	0	0	0	0	0	0	0
	BnaA09g44650D	BnLTP125	0	0	0	0	0	0	0	0	0	0	0	0
	BnaA09g50330D	BnLTP126	0	0	0	0	0	0	0	0	0	0	0	0
	BnaA10g03620D	BnLTP128	0	0	0	0	0	0	0	0	0	0	0	0
	BnaAnng03360D	BnLTP133	0	0	0	0	0	0	0	0	0	0	0	0
	BnaAnng04370D	BnLTP134	0	0	0	0	0	0	0	0	0	0	0	0
	BnaAnng06900D	BnLTP136	0	0	0	0	0	0	0	0	0	0	0	0
	BnaAnng07280D	BnLTP137	0	0	0	0	0	0	0	0	0	0	0	0
	BnaAnng31360D	BnLTP144	0	0	0	0	0	0	0	0	0	0	0	0
	BnaC01g10180D	BnLTP147	0	0	0	0	0	0	0	0	0	0	0	0
	BnaC01g13940D	BnLTP148	0	0	0	0	0	0	0	0	0	0	0	0
	BnaC01g13980D	BnLTP149	0	0	0	0	0	0	0	0	0	0	0	0
	BnaC01g14060D	BnLTP150	0	0	0	0	0	0	0	0	0	0	0	0
	BnaC01g31230D	BnLTP154	0	0	0	0	0	0	0	0	0	0	0	0
	BnaC01g31700D	BnLTP155	0	0	0	0	0	0	0	0	0	0	0	0
	BnaC02g16970D	BnLTP163	0	0	0	0	0	0	0	0	0	0	0	0
	BnaC02g28150D	BnLTP168	0	0	0	0	0	0	0	0	0	0	0	0
	BnaC02g29440D	BnLTP170	0	0	0	0	0	0	0	0	0	0	0	0
	BnaC02g37710D	BnLTP171	0	0	0	0	0	0	0	0	0	0	0	0
	BnaC02g37720D	BnLTP172	0	0	0	0	0	0	0	0	0	0	0	0
	BnaC02g42150D	BnLTP174	0	0	0	0	0	0	0	0	0	0	0	0
	BnaC03g14240D	BnLTP178	0	0	0	0	0	0	0	0	0	0	0	0
	BnaC03g24010D	BnLTP180	0	0	0	0	0	0	0	0	0	0	0	0
	BnaC03g28170D	BnLTP182	0	0	0	0	0	0	0	0	0	0	0	0
	BnaC03g35270D	BnLTP186	0	0	0	0	0	0	0	0	0	0	0	0
	BnaC03g35280D	BnLTP187	0	0	0	0	0	0	0	0	0	0	0	0
	BnaC03g67860D	BnLTP194	0	0	0	0	0	0	0	0	0	0	0	0
	BnaC04g26440D	BnLTP200	0	0	0	0	0	0	0	0	0	0	0	0
	BnaC05g05390D	BnLTP209	0	0	0	0	0	0	0	0	0	0	0	0
	BnaC05g05400D	BnLTP210	0	0	0	0	0	0	0	0	0	0	0	0
	BnaC05g40650D	BnLTP217	0	0	0	0	0	0	0	0	0	0	0	0
	BnaC06g08400D	BnLTP221	0	0	0	0	0	0	0	0	0	0	0	0
	BnaC06g23540D	BnLTP225	0	0	0	0	0	0	0	0	0	0	0	0
	BnaC07g19660D	BnLTP231	0	0	0	0	0	0	0	0	0	0	0	0
	BnaC07g25600D	BnLTP233	0	0	0	0	0	0	0	0	0	0	0	0
	BnaC07g41240D	BnLTP237	0	0	0	0	0	0	0	0	0	0	0	0
	BnaC08g10150D	BnLTP241	0	0	0	0	0	0	0	0	0	0	0	0
	BnaC08g37340D	BnLTP247	0	0	0	0	0	0	0	0	0	0	0	0
	BnaC08g37360D	BnLTP248	0	0	0	0	0	0	0	0	0	0	0	0
	BnaC08g37370D	BnLTP249	0	0	0	0	0	0	0	0	0	0	0	0
	BnaC08g44290D	BnLTP251	0	0	0	0	0	0	0	0	0	0	0	0
	BnaC09g11980D	BnLTP255	0	0	0	0	0	0	0	0	0	0	0	0
	BnaC09g14300D	BnLTP258	0	0	0	0	0	0	0	0	0	0	0	0
	BnaC09g19800D	BnLTP259	0	0	0	0	0	0	0	0	0	0	0	0
	BnaC09g19810D	BnLTP260	0	0	0	0	0	0	0	0	0	0	0	0
	BnaC09g28270D	BnLTP263	0	0	0	0	0	0	0	0	0	0	0	0
	BnaCnng29890D	BnLTP268	0	0	0	0	0	0	0	0	0	0	0	0
	BnaCnng37660D	BnLTP271	0	0	0	0	0	0	0	0	0	0	0	0
	BnaCnng37670D	BnLTP272	0	0	0	0	0	0	0	0	0	0	0	0
	BnaCnng60800D	BnLTP276	0	0	0	0	0	0	0	0	0	0	0	0
	BnaUnng01640D	BnLTP281	0	0	0	0	0	0	0	0	0	0	0	0
	BnaUnng03480D	BnLTP283	0	0	0	0	0	0	0	0	0	0	0	0
