# Supplementary material for: Genome-Wide Identification and Expression Analysis of nsLTP Gene Family in Rapeseed (Brassica napus) Reveals Their Critical Roles in Biotic and Abiotic Stress Responses
Source: Int J Mol Sci. 2022 Jul 28;23(15):8372. doi: 10.3390/ijms23158372 (PMC9368849; doi:10.3390/ijms23158372)
Supplement: Supplementary file 1 [file ijms-23-08372-s001.zip › ijms-1829603-supplementary/Table S2.xlsx]

## Sheet: Table S2
	Table S2. Basic information of BrLTP family genes identified in Brassica rapa and their encoding proteins
	Gene name	Gene ID	Protein GPI prediction	Protein signal peptide prediction
	BrLTP001	BraA01g006870.3C	No	Yes
	BrLTP002	BraA01g013110.3C	No	Yes
	BrLTP003	BraA01g013130.3C	No	Yes
	BrLTP004	BraA01g013150.3C	No	Yes
	BrLTP005	BraA01g013240.3C	Yes	Yes
	BrLTP006	BraA01g021450.3C	No	Yes
	BrLTP007	BraA01g022310.3C	No	Yes
	BrLTP008	BraA01g022320.3C	No	Yes
	BrLTP009	BraA01g026810.3C	Yes	Yes
	BrLTP010	BraA01g031550.3C	Yes	Yes
	BrLTP011	BraA01g034520.3C	No	Yes
	BrLTP012	BraA01g034530.3C	No	Yes
	BrLTP013	BraA02g002930.3C	Yes	Yes
	BrLTP014	BraA02g011070.3C	No	Yes
	BrLTP015	BraA02g011080.3C	No	Yes
	BrLTP016	BraA02g013300.3C	Yes	Yes
	BrLTP017	BraA02g013310.3C	No	Yes
	BrLTP018	BraA02g017170.3C	No	Yes
	BrLTP019	BraA02g021830.3C	Yes	Yes
	BrLTP020	BraA02g021920.3C	No	Yes
	BrLTP021	BraA02g027780.3C	No	Yes
	BrLTP022	BraA02g027790.3C	No	Yes
	BrLTP023	BraA02g027810.3C	No	Yes
	BrLTP024	BraA02g027820.3C	No	Yes
	BrLTP025	BraA02g027930.3C	Yes	Yes
	BrLTP026	BraA02g038590.3C	No	Yes
	BrLTP027	BraA02g039660.3C	No	Yes
	BrLTP028	BraA02g044440.3C	Yes	Yes
	BrLTP029	BraA03g011390.3C	No	Yes
	BrLTP030	BraA03g011540.3C	No	Yes
	BrLTP031	BraA03g013440.3C	No	Yes
	BrLTP032	BraA03g013450.3C	No	Yes
	BrLTP033	BraA03g015100.3C	No	Yes
	BrLTP034	BraA03g015450.3C	No	Yes
	BrLTP035	BraA03g022550.3C	No	Yes
	BrLTP036	BraA03g023620.3C	No	Yes
	BrLTP037	BraA03g027930.3C	No	Yes
	BrLTP038	BraA03g027950.3C	No	Yes
	BrLTP039	BraA03g027960.3C	No	Yes
	BrLTP040	BraA03g027970.3C	No	Yes
	BrLTP041	BraA03g034180.3C	No	Yes
	BrLTP042	BraA03g038310.3C	No	Yes
	BrLTP043	BraA03g040080.3C	No	Yes
	BrLTP044	BraA03g040440.3C	Yes	Yes
	BrLTP045	BraA03g040450.3C	Yes	Yes
	BrLTP046	BraA03g042460.3C	Yes	Yes
	BrLTP047	BraA03g045620.3C	No	Yes
	BrLTP048	BraA03g045880.3C	No	Yes
	BrLTP049	BraA03g050230.3C	No	Yes
	BrLTP050	BraA03g054370.3C	No	Yes
	BrLTP051	BraA03g057820.3C	No	Yes
	BrLTP052	BraA03g063330.3C	No	Yes
	BrLTP053	BraA04g005810.3C	No	Yes
	BrLTP054	BraA04g010780.3C	No	Yes
	BrLTP055	BraA04g027260.3C	No	Yes
	BrLTP056	BraA04g027270.3C	No	Yes
	BrLTP057	BraA05g004240.3C	Yes	Yes
	BrLTP058	BraA05g007090.3C	No	Yes
	BrLTP059	BraA05g007690.3C	No	Yes
	BrLTP060	BraA05g014420.3C	Yes	Yes
	BrLTP061	BraA05g015810.3C	No	Yes
	BrLTP062	BraA05g020050.3C	No	Yes
	BrLTP063	BraA05g024580.3C	Yes	Yes
	BrLTP064	BraA05g025150.3C	No	Yes
	BrLTP065	BraA05g028430.3C	No	Yes
	BrLTP066	BraA05g029080.3C	No	Yes
	BrLTP067	BraA05g037480.3C	No	Yes
	BrLTP068	BraA05g038220.3C	No	Yes
	BrLTP069	BraA06g005000.3C	No	Yes
	BrLTP070	BraA06g005010.3C	No	Yes
	BrLTP071	BraA06g009500.3C	No	Yes
	BrLTP072	BraA06g013930.3C	Yes	Yes
	BrLTP073	BraA06g014060.3C	Yes	Yes
	BrLTP074	BraA06g027550.3C	Yes	Yes
	BrLTP075	BraA06g036560.3C	No	Yes
	BrLTP076	BraA06g041480.3C	No	Yes
	BrLTP077	BraA06g041490.3C	No	Yes
	BrLTP078	BraA06g041500.3C	No	Yes
	BrLTP079	BraA06g041510.3C	No	Yes
	BrLTP080	BraA06g041520.3C	No	Yes
	BrLTP081	BraA06g041530.3C	No	Yes
	BrLTP082	BraA07g018010.3C	Yes	Yes
	BrLTP083	BraA07g028690.3C	Yes	Yes
	BrLTP084	BraA07g032420.3C	No	Yes
	BrLTP085	BraA07g037610.3C	Yes	Yes
	BrLTP086	BraA07g037790.3C	No	Yes
	BrLTP087	BraA07g037890.3C	Yes	Yes
	BrLTP088	BraA08g000820.3C	Yes	Yes
	BrLTP089	BraA08g004210.3C	No	Yes
	BrLTP090	BraA08g010900.3C	Yes	Yes
	BrLTP091	BraA08g011160.3C	No	Yes
	BrLTP092	BraA08g014990.3C	No	Yes
	BrLTP093	BraA08g015030.3C	Yes	Yes
	BrLTP094	BraA08g015040.3C	No	Yes
	BrLTP095	BraA08g016570.3C	No	Yes
	BrLTP096	BraA08g016580.3C	No	Yes
	BrLTP097	BraA08g016640.3C	No	Yes
	BrLTP098	BraA08g024630.3C	Yes	Yes
	BrLTP099	BraA08g028850.3C	Yes	Yes
	BrLTP100	BraA08g031190.3C	No	Yes
	BrLTP101	BraA08g031200.3C	No	Yes
	BrLTP102	BraA08g033450.3C	No	Yes
	BrLTP103	BraA09g003210.3C	No	Yes
	BrLTP104	BraA09g009870.3C	No	Yes
	BrLTP105	BraA09g011380.3C	No	Yes
	BrLTP106	BraA09g015570.3C	Yes	Yes
	BrLTP107	BraA09g015800.3C	No	Yes
	BrLTP108	BraA09g015810.3C	No	Yes
	BrLTP109	BraA09g016630.3C	No	Yes
	BrLTP110	BraA09g016640.3C	No	Yes
	BrLTP111	BraA09g022390.3C	No	Yes
	BrLTP112	BraA09g022400.3C	No	Yes
	BrLTP113	BraA09g026280.3C	No	Yes
	BrLTP114	BraA09g026300.3C	No	Yes
	BrLTP115	BraA09g036780.3C	Yes	Yes
	BrLTP116	BraA09g042860.3C	No	Yes
	BrLTP117	BraA09g042870.3C	No	Yes
	BrLTP118	BraA09g043320.3C	No	Yes
	BrLTP119	BraA09g057300.3C	Yes	Yes
	BrLTP120	BraA09g057310.3C	Yes	Yes
	BrLTP121	BraA09g057320.3C	Yes	Yes
	BrLTP122	BraA09g064410.3C	Yes	Yes
	BrLTP123	BraA10g004280.3C	Yes	Yes
	BrLTP124	BraA10g010570.3C	No	Yes
	BrLTP125	BraA10g013290.3C	No	Yes
	BrLTP126	BraA10g013380.3C	No	Yes
	BrLTP127	BraA10g028740.3C	No	Yes
