# Supplementary material for: Genome-Wide Identification and Expression Analysis of nsLTP Gene Family in Rapeseed (Brassica napus) Reveals Their Critical Roles in Biotic and Abiotic Stress Responses
Source: Int J Mol Sci. 2022 Jul 28;23(15):8372. doi: 10.3390/ijms23158372 (PMC9368849; doi:10.3390/ijms23158372)
Supplement: Supplementary file 1 [file ijms-23-08372-s001.zip › ijms-1829603-supplementary/Table S20.xlsx]

## Sheet: Table S20
	Table S20. The FPKM values of the expression levels of BnLTP family genes under IAA treatment (WTZIAA) and control (WTFIAA)
	Gene ID	Gene name	WTFIAA	WTZIAA
	BnaA09g13220D	BnLTP114	31.9256	0.222207
	BnaA02g25990D	BnLTP026	27.1229	1.08455
	BnaAnng26930D	BnLTP141	3.3844	0.169088
	BnaA03g25150D	BnLTP043	7.57441	0.533738
	BnaA09g13230D	BnLTP115	20.3181	1.55777
	BnaA01g12250D	BnLTP003	1.95583	0.274936
	BnaCnng68070D	BnLTP278	39.4403	5.61845
	BnaA03g25180D	BnLTP044	1.9872	0.371368
	BnaA05g29430D	BnLTP069	142.172	26.6642
	BnaC03g42900D	BnLTP190	0.778719	0.168039
	BnaA08g10330D	BnLTP096	19.7818	4.8264
	BnaC03g29590D	BnLTP184	4.18068	1.03783
	BnaC05g43760D	BnLTP218	71.3922	19.6275
	BnaC01g13980D	BnLTP149	22.287	6.19405
	BnaA08g03050D	BnLTP093	2.53757	0.748599
	BnaA09g52860D	BnLTP127	0.612942	0.182973
	BnaC06g16630D	BnLTP224	1.63636	0.499295
	BnaC02g10050D	BnLTP158	1.48692	0.481219
	BnaA08g05650D	BnLTP094	8.15949	2.99054
	BnaC02g10060D	BnLTP159	0.390869	0.144525
	BnaC01g22500D	BnLTP151	1.28866	0.521809
	BnaC09g49450D	BnLTP267	5.22577	2.13543
	BnaC03g40460D	BnLTP189	19.4912	8.31834
	BnaA03g45330D	BnLTP052	44.7786	19.2802
	BnaA01g24860D	BnLTP010	0.619081	0.267234
	BnaC04g53810D	BnLTP207	0.265297	0.114633
	BnaA04g22070D	BnLTP059	124.262	53.7479
	BnaA02g16470D	BnLTP019	1.01228	0.439136
	BnaC09g11980D	BnLTP255	1.12445	0.492097
	BnaA01g12260D	BnLTP004	7.24329	3.2792
	BnaC05g34180D	BnLTP215	16.0154	7.32748
	BnaC08g10150D	BnLTP241	8.10744	3.71789
	BnaC04g06760D	BnLTP196	116.483	54.0877
	BnaC04g45790D	BnLTP204	33.0671	15.4153
	BnaC09g23220D	BnLTP261	13.2795	6.22859
	BnaA03g09540D	BnLTP031	6.87872	3.23527
	BnaA03g09530D	BnLTP030	1.06607	0.502733
	BnaA09g20900D	BnLTP118	38.9771	18.9186
	BnaAnng27610D	BnLTP142	571.361	279.367
	BnaA08g00590D	BnLTP092	25.5095	12.6931
	BnaC02g42910D	BnLTP175	11.9724	5.96491
	BnaC02g38640D	BnLTP173	29.3491	14.6647
	BnaC03g36390D	BnLTP188	12.4793	6.49148
	BnaC02g13020D	BnLTP160	3.05939	1.61169
	BnaA02g30210D	BnLTP028	37.1202	19.8398
	BnaC03g29580D	BnLTP183	71.0759	38.3206
	BnaA07g13050D	BnLTP086	5.96627	3.32635
	BnaA08g18690D	BnLTP101	2.56776	1.46751
	BnaCnng37610D	BnLTP270	10.754	6.26419
	BnaA07g08700D	BnLTP085	6.33954	3.69719
	BnaAnng11140D	BnLTP139	65.6623	38.5934
	BnaC04g50990D	BnLTP206	0.88933	0.523806
	BnaC05g35010D	BnLTP216	75.2033	44.8222
	BnaA02g09020D	BnLTP014	1.39941	0.846746
	BnaA09g27660D	BnLTP119	29.15	17.9159
	BnaA02g07120D	BnLTP013	5.57485	3.46626
	BnaA03g36710D	BnLTP048	0.129391	0.0837622
	BnaA05g35360D	BnLTP072	0.164838	0.106805
	BnaA10g03620D	BnLTP128	0.17185	0.111368
	BnaC02g22510D	BnLTP167	0.24892	0.161626
	BnaA03g25130D	BnLTP041	3.07869	2.05638
	BnaC07g11810D	BnLTP230	10.8523	7.34022
	BnaC08g03340D	BnLTP239	15.9033	10.9893
	BnaA05g21830D	BnLTP067	45.5928	31.6083
	BnaA05g13220D	BnLTP065	0.81908	0.578728
	BnaCnng36210D	BnLTP269	27.4426	19.5692
	BnaAnng19280D	BnLTP140	2.56849	1.90061
	BnaCnng71030D	BnLTP280	5.65028	4.2397
	BnaC09g09750D	BnLTP253	1.06893	0.829905
	BnaC04g45800D	BnLTP205	11.0434	8.64987
	BnaC06g41560D	BnLTP228	7.08533	5.63282
	BnaC03g58190D	BnLTP193	23.1768	18.9496
	BnaC04g19890D	BnLTP198	156.397	129.299
	BnaCnng47750D	BnLTP275	0.536183	0.463381
	BnaA04g04450D	BnLTP057	2.98239	2.57876
	BnaC03g50130D	BnLTP192	42.0037	37.1231
	BnaA10g24560D	BnLTP132	1.47759	1.34471
	BnaCnng42990D	BnLTP274	6.43377	5.95562
	BnaA04g22080D	BnLTP060	19.8825	18.5514
	BnaA06g23230D	BnLTP078	7.61721	7.12113
	BnaA02g34050D	BnLTP029	1.44181	1.37963
	BnaC09g13030D	BnLTP256	133.131	129.007
	BnaA09g32100D	BnLTP120	0.530404	0.516802
	BnaA03g54590D	BnLTP055	73.2153	73.2458
	BnaA09g12710D	BnLTP113	149.537	157.39
	BnaC04g26730D	BnLTP201	3.97009	4.22547
	BnaC03g71570D	BnLTP195	12.1165	12.948
	BnaC05g49400D	BnLTP220	840.775	904.149
	BnaA05g35420D	BnLTP073	0.931424	1.05484
	BnaC03g25160D	BnLTP181	2047.15	2379.52
	BnaA01g35710D	BnLTP011	75.5665	94.5521
	BnaC09g31850D	BnLTP264	27.9735	35.3045
	BnaAnng05900D	BnLTP135	47.8522	60.82
	BnaA03g21100D	BnLTP039	4278.77	5445.6
	BnaA02g20630D	BnLTP022	1.43209	1.85122
	BnaA01g18740D	BnLTP007	0.811341	1.05034
	BnaC02g00930D	BnLTP157	0.447408	0.579245
	BnaC05g14030D	BnLTP211	0.0767522	0.0994331
	BnaA04g29630D	BnLTP063	0.25935	0.336155
	BnaC05g25790D	BnLTP213	1.05996	1.37831
	BnaA03g09710D	BnLTP032	2.15686	2.9074
	BnaC03g45300D	BnLTP191	2.9325	3.99912
	BnaA06g38220D	BnLTP084	439.844	604.698
	BnaA03g13140D	BnLTP036	0.995977	1.38954
	BnaC01g26640D	BnLTP153	23.4495	32.7388
	BnaC01g23300D	BnLTP152	18.0621	25.8363
	BnaC09g31950D	BnLTP265	1.01728	1.55876
	BnaA03g38500D	BnLTP049	2.02859	3.13365
	BnaA09g08190D	BnLTP110	465.954	732.922
	BnaA01g19350D	BnLTP008	13.1708	21.2596
	BnaC09g08390D	BnLTP252	367.52	605.513
	BnaC08g15350D	BnLTP242	56.0474	94.4119
	BnaA10g09640D	BnLTP129	118.021	202.997
	BnaC03g14230D	BnLTP177	0.24535	0.423912
	BnaC07g37310D	BnLTP236	22.5165	39.2033
	BnaC08g22920D	BnLTP246	7.1509	12.7506
	BnaA03g11410D	BnLTP033	2.74323	4.9358
	BnaA05g21260D	BnLTP066	2.56182	5.28357
	BnaA09g32110D	BnLTP121	20.2487	42.075
	BnaUnng02650D	BnLTP282	15.6195	32.6393
	BnaA06g12430D	BnLTP076	0.221442	0.478062
	BnaA08g24920D	BnLTP104	41.2164	91.1337
	BnaC05g03540D	BnLTP208	0.104298	0.270614
	BnaC06g27820D	BnLTP226	0.540321	1.41283
	BnaA04g29620D	BnLTP062	0.080085	0.62261
	BnaA02g16570D	BnLTP020	0	1.0346
	BnaA08g24910D	BnLTP103	0	0.526226
	BnaC02g22460D	BnLTP166	0	0.517301
	BnaA06g04220D	BnLTP074	0	0.504411
	BnaAnng29910D	BnLTP143	0	0.359713
	BnaC06g23540D	BnLTP225	0	0.281744
	BnaC02g13050D	BnLTP161	0	0.183774
	BnaC08g09910D	BnLTP240	0	0.124257
	BnaA03g11420D	BnLTP034	0	0.119381
	BnaC03g29610D	BnLTP185	0.851658	0
	BnaCnng64280D	BnLTP277	0.731948	0
	BnaC02g22260D	BnLTP165	0.337428	0
	BnaA02g07110D	BnLTP012	0.317188	0
	BnaA02g21360D	BnLTP025	0.305006	0
	BnaC04g45500D	BnLTP203	0.24604	0
	BnaA03g41640D	BnLTP051	0.238184	0
	BnaC01g13940D	BnLTP148	0.196374	0
	BnaCnng42980D	BnLTP273	0.175766	0
	BnaUnng03480D	BnLTP283	0.161111	0
	BnaA03g31050D	BnLTP046	0.158437	0
	BnaC02g13060D	BnLTP162	0.104298	0
	BnaC05g14110D	BnLTP212	0.0808482	0
	BnaA05g06750D	BnLTP064	0.0775946	0
	BnaC06g34730D	BnLTP227	0.0606268	0
	*WTZIAA, IAA treatment and WTFIAA, control
