# Supplementary material for: Genome-Wide Identification and Expression Analysis of nsLTP Gene Family in Rapeseed (Brassica napus) Reveals Their Critical Roles in Biotic and Abiotic Stress Responses
Source: Int J Mol Sci. 2022 Jul 28;23(15):8372. doi: 10.3390/ijms23158372 (PMC9368849; doi:10.3390/ijms23158372)
Supplement: Supplementary file 1 [file ijms-23-08372-s001.zip › ijms-1829603-supplementary/Table S21.xlsx]

## Sheet: Table S21
	Table S21. The TPM values of the expression levels of BnLTP family genes in B. napus seed germination
	Gene ID	Gene name	C032_00h	C032_02h	C032_12h	C032_36h	C032_72h	C033_00h	C033_02h	C033_12h	C033_36h	C033_72h	C129_00h	C129_02h	C129_12h	C129_36h	C129_72h
	BnaC04g45790D	BnLTP204	122.949	94.9825	144.921	247.277	379.728	417.26	398.025	172.733	145.231	208.107	266.714	237.553	146.24	152.234	373.765
	BnaA09g13220D	BnLTP114	80.4482	75.314	73.1004	13.8274	2.28574	103.444	85.2671	35.877	3.75006	1.49334	120.874	127.442	52.592	6.3192	5.3419
	BnaC09g13410D	BnLTP257	70.6674	64.248	65.6602	12.9485	1.99115	93.2839	72.5608	33.062	3.63008	1.17713	103.264	110.723	44.996	5.22719	4.23465
	BnaC03g50130D	BnLTP192	35.6329	32.2176	52.1346	39.6624	31.1065	31.1826	28.9922	31.1366	23.3551	20.5159	28.0556	36.3662	52.521	47.9702	26.9673
	BnaA04g22070D	BnLTP059	33.1882	25.5054	56.2816	104.64	284.946	173.072	149.174	73.6584	83.9131	205.233	61.3255	73.1723	64.5322	183.361	461.299
	BnaA06g23230D	BnLTP078	21.5445	20.6357	46.2125	9.9136	19.5101	22.2747	25.2404	27.1001	6.636	13.3269	19.7664	22.3659	41.4159	10.3425	18.7424
	BnaC07g11810D	BnLTP230	20.1404	16.6644	27.0707	52.6811	44.1898	21.8103	19.2379	23.1188	38.7367	29.3526	22.689	21.9741	33.9976	53.8493	51.7756
	BnaA07g08700D	BnLTP085	16.7224	18.0305	17.8381	32.9572	18.693	17.0573	15.6837	14.2461	26.111	17.6263	19.0495	20.6033	19.5469	29.6867	26.2094
	BnaC03g40460D	BnLTP189	12.8024	8.37522	24.1183	11.7507	5.83367	12.2816	12.0588	12.3387	7.78499	7.93238	8.89522	11.4996	13.6711	12.3142	14.3677
	BnaC01g22500D	BnLTP151	9.78537	8.17711	8.70025	20.1319	4.18516	11.6386	7.67307	6.56184	9.12796	3.63879	9.94701	12.5197	6.76135	9.59871	5.64113
	BnaA02g34050D	BnLTP029	8.69629	9.64249	25.0687	4.33976	1.95403	9.62388	9.52949	13.9059	2.73424	1.55885	5.95271	4.50313	8.07212	1.06241	1.1779
	BnaC02g42910D	BnLTP175	5.8656	6.79934	16.1464	2.0022	2.29404	8.2244	9.38639	11.5138	2.48615	1.91687	7.52806	8.23576	16.3844	1.19188	2.47548
	BnaC04g19890D	BnLTP198	4.33351	5.75107	3.42935	0.249992	0.39051	9.28401	5.97521	1.61819	0	0.176425	3.48152	2.61602	0.434455	0.066722	0.516448
	BnaC09g13030D	BnLTP256	3.87581	3.97905	14.8141	9.2003	15.215	4.77907	4.82422	8.72004	10.9198	18.8345	0.935189	2.29247	9.91963	10.9999	24.8227
	BnaA09g27660D	BnLTP119	3.84515	4.56062	4.3468	21.9027	27.6923	2.12688	2.62141	4.21565	26.7438	34.5136	1.14287	1.64358	5.77466	35.9638	40.562
	BnaAnng19280D	BnLTP140	3.32338	3.71083	7.40741	20.9007	20.7095	4.25016	4.03962	7.73515	16.365	13.5656	4.86787	5.20999	13.1351	25.815	16.1857
	BnaA09g12710D	BnLTP113	2.35213	3.40684	15.4728	13.1266	12.862	2.58837	3.77653	14.7696	10.8806	12.8698	3.04571	4.08979	24.4221	18.1623	26.6394
	BnaAnng11140D	BnLTP139	2.2356	2.93849	9.16406	11.3247	5.46037	5.88692	7.33042	7.89553	8.37723	6.77942	2.78256	1.88052	8.19241	8.013	12.4444
	BnaA03g41640D	BnLTP051	2.19733	1.27266	1.58082	0.026869	0.196304	3.39202	2.16959	3.91759	0	0.30494	4.12416	7.1458	2.3357	0	0.171192
	BnaC01g26640D	BnLTP153	2.15604	1.8798	13.7846	28.8912	16.8571	1.61144	2.26695	8.77829	23.4954	15.1223	1.924	2.81028	17.4998	29.1229	22.047
	BnaC03g14240D	BnLTP178	2.08045	1.43396	8.22474	20.9126	0.768246	1.69191	1.10075	1.81221	17.4152	0.505413	0.883196	0.701781	1.8612	20.9411	2.57366
	BnaA09g32590D	BnLTP122	1.40828	3.05119	1.5956	0.584876	0.160616	1.43629	0.756165	0.904512	0.367537	0	1.75952	1.84222	0.942284	0.091517	0.315317
	BnaCnng68070D	BnLTP278	1.28554	1.14876	12.0859	36.0919	4.55769	2.32621	2.75068	9.20355	13.1565	2.24119	0.400786	0.472746	5.53791	4.40828	0.780355
	BnaC03g58190D	BnLTP193	1.17852	1.1335	3.89691	23.4386	15.7765	0	0.396559	1.87742	8.22335	7.13265	0.106191	0.133988	3.47592	13.596	10.1601
	BnaC09g31950D	BnLTP265	1.15837	1.12407	0.591037	0.950564	5.11902	0.43587	0.794498	0.684654	0.580431	3.8282	0.886195	1.43731	0.312773	1.47839	3.86241
	BnaC07g32710D	BnLTP235	1.00348	0.573859	0.38582	0	0.196304	0.65483	0.171049	0.096731	0	0	0.652945	0.498544	0.09686	0	0
	BnaA03g11420D	BnLTP034	0.993163	0.108308	4.50165	19.7996	0.644667	0.444925	0.071647	1.22753	9.33667	0.687187	0.063197	0.596457	1.13697	9.37737	2.09705
	BnaAnng27610D	BnLTP142	0.938821	0.826463	4.77616	238.623	868.17	1.7278	1.02307	4.52026	181.599	586.828	1.3131	3.00712	2.52589	215.836	618.98
	BnaCnng36210D	BnLTP269	0.930257	0.435679	1.94646	18.3395	25.3322	1.19485	1.26597	2.80181	19.0068	22.6964	0.231959	0.234142	4.20189	22.2052	30.4253
	BnaC03g36390D	BnLTP188	0.799429	1.87005	4.71205	191.652	209.289	5.75369	5.90212	7.69331	182.219	116.439	2.41622	2.13095	18.4394	294.476	235.79
	BnaA10g09640D	BnLTP129	0.771376	0.845494	4.2314	4.93572	4.82575	2.22756	1.85128	4.11128	3.89895	5.23602	1.03225	1.39753	3.0832	2.63077	12.2397
	BnaC02g00930D	BnLTP157	0.759319	0.239619	1.25077	0.435838	0.357484	0.226035	0.319334	1.35201	0.329284	0	0	0	0.430945	0.155791	0.511963
	BnaCnng69950D	BnLTP279	0.654784	0.396679	0	0	0	0	0	0	0	0	0.077935	0	0	0	0
	BnaA01g06260D	BnLTP001	0.640286	0.448624	0.166462	1.78477	0	0.267304	0.39862	0.729854	0.108942	0	0.644683	0.759898	0.100139	0.63884	0
	BnaUnng02650D	BnLTP282	0.601142	0.062511	0.761661	0.315832	1.37394	0.498299	0.501487	0.13535	0.576335	0.848771	0	0.643057	0.352026	0.658195	2.71484
	BnaA01g12260D	BnLTP004	0.586458	0.060804	0.224872	0	0	0.245715	0	0	0	0	0	0	0	0	0
	BnaA01g18740D	BnLTP007	0.57078	0.326099	0.682819	39.2019	8.26682	0.523899	0.346985	0.784066	11.4868	6.81166	0.230591	0.455416	1.34522	17.2533	6.79799
	BnaC04g50990D	BnLTP206	0.544551	0	0	0	0.887929	0	0	0.111875	0	0.388817	0	0	0.141111	0.2153	1.75398
	BnaC06g16630D	BnLTP224	0.521559	0.613948	0.394908	0	0.319881	0.976725	0.589021	0	0	0	0.497285	0.547974	0	0	0
	BnaC05g35010D	BnLTP216	0.41202	0.285145	0.148574	6.99045	15.6305	0.50408	0.203747	0.573745	5.1736	7.93671	0	0.542053	0.255734	6.2416	14.8024
	BnaA02g07110D	BnLTP012	0.405826	0.379462	0.177136	0.432597	17.1118	2.52918	2.27492	0.129479	0.601096	14.8938	0.096001	0.840652	0.119015	2.83141	54.3742
	BnaC02g13020D	BnLTP160	0.393592	0.202447	0.673985	0.423626	3.98045	0.237507	0.183691	0.819475	0.814655	3.0126	0.236797	0.161261	1.0654	1.55753	6.89112
	BnaA08g18690D	BnLTP101	0.357011	0.217056	0.502536	2.41697	1.248	0	0.167863	0.64206	8.47397	6.30991	0	0	2.4406	11.2098	8.03601
	BnaC02g22510D	BnLTP167	0.355309	0.229022	0	0.320501	0.540694	0	0.045983	0	0	0.474333	0	0.409595	0.176962	0.176568	0.251919
	BnaA03g09530D	BnLTP030	0.318332	0.646177	0.953855	31.3504	100.958	5.27652	3.52353	1.61048	34.63	84.2662	0.12836	1.02713	0.323675	21.5439	133.929
	BnaC04g53810D	BnLTP207	0.250421	0	0.291579	0.826159	0.448587	0	0.104625	0	0	0.384596	0	0	0.151782	0.622135	0.680006
	BnaA03g54590D	BnLTP055	0.234176	0.234678	0.280154	0	0	0.976964	0.156131	0	0	0	0	0.586782	0	0	0
	BnaC06g34730D	BnLTP227	0.228654	0	0	0	0	0.272371	0.298797	0	0	0	0.327039	0.464063	0.451762	0	0
	BnaA05g13220D	BnLTP065	0.20275	0.959034	2.01954	2.98541	3.21511	0.506722	0.940308	1.41986	2.13163	2.60295	0	0.269079	1.09444	1.22786	0.678183
	BnaA03g11410D	BnLTP033	0.201522	0.108156	2.05183	1.59508	2.24119	0.125519	0.408376	0.477276	0.566972	0.743697	1.3173	2.00652	2.2212	3.08796	5.58224
	BnaA06g31040D	BnLTP079	0.201204	0	0	0	0	0	0.31434	0	0	0	0	0	0	0	0
	BnaC03g29580D	BnLTP183	0.197886	0	0	2.66548	2.24542	0	0	0	5.41761	3.7839	0	0	0	8.22102	8.62139
	BnaA05g35420D	BnLTP073	0.189777	0	0.422306	0.935139	0.973122	0	0.445981	0.281549	0.382132	0.842642	0.226536	0.561274	1.27656	1.38869	1.05635
	BnaCnng71030D	BnLTP280	0.189446	0	0.216471	3.15314	7.95005	0.271879	0.132447	0.252696	3.18636	6.48337	0	0.194253	0.701743	6.2794	9.37804
	BnaA03g12750D	BnLTP035	0.18105	0	0	0	0	0	0	0	0	0	0.076606	0	0	0	0
	BnaA03g31060D	BnLTP047	0.172344	0.20266	0.965917	102.848	190.311	0.960212	2.4384	3.35541	201.127	229.619	0.378081	0.917391	4.82452	182.566	226.504
	BnaA03g31050D	BnLTP046	0.167514	0.295919	0.592682	56.9501	106.045	0.586431	1.4169	2.07562	109.501	130.059	0.335577	0.545078	3.05148	102.661	127.612
	BnaAnng29910D	BnLTP143	0.154449	0.062797	0.118444	0	1.16896	0.297523	0.216681	0	0	0.518119	0.376538	0.527893	0	0	1.09861
	BnaA05g21260D	BnLTP066	0.150424	0.66134	3.03986	27.4399	12.1613	0.127371	0.205623	1.1583	7.00014	5.68177	0.814129	1.34055	1.16405	9.78256	13.0183
	BnaC09g31850D	BnLTP264	0.140311	0.114098	0.374993	0.23105	2.09251	0.202716	0.422564	0.499082	0.26398	2.24778	0.337463	0.44663	0.234168	0.736336	6.99034
	BnaC06g11390D	BnLTP222	0.135292	0.096636	0.945389	24.0696	5.24422	0.292316	0.352749	0.828827	18.1549	3.99825	0.353981	0.10837	2.56413	18.5669	5.27718
	BnaA05g29430D	BnLTP069	0.120577	0.167911	0	3.65737	14.6264	0.288019	0.487466	0.107222	7.51514	12.4322	0.081161	0.076804	0.449912	7.27352	19.7138
	BnaC05g25790D	BnLTP213	0.099889	0	0.260776	5.41412	2.46844	0	0.143119	0.900541	12.8985	2.61325	0.172712	0.07264	0.138417	13.6529	7.50393
	BnaA04g26690D	BnLTP061	0.084444	0	0	0.343464	1.66227	0	0	0	0.455913	1.31997	0	0.107577	0	1.19302	2.2437
	BnaA07g22630D	BnLTP087	0.080357	0.0455	0.27827	0	0	0.265962	0.157424	0	0	0	0.18372	0.259918	0.208401	0.02674	0
	BnaC05g43760D	BnLTP218	0.076821	0.116061	0.116312	0.295746	0.707884	0.005864	0.009278	0.138235	0.537156	1.1113	0.067437	0.09461	0.373568	0.511607	0.87841
	BnaC05g34180D	BnLTP215	0.073286	0.578421	1.01164	16.4688	26.5277	0.415222	0.0672	0.368017	10.8989	14.3204	0.561472	0.773934	0.450397	12.0782	17.899
	BnaA09g32110D	BnLTP121	0.06246	0.109353	0.619187	1.90924	7.28156	0.065748	0.095767	0.242806	0.830839	7.18518	0	0	0.505468	1.56583	12.4787
	BnaC02g10050D	BnLTP158	0.057414	0.093376	0.26374	0.141108	12.2015	2.7592	1.61258	0.127128	0.321621	11.9994	0.047129	0.353821	0.077902	2.177	44.474
	BnaC04g06760D	BnLTP196	0	0.135155	0.169523	57.6489	449.737	1.95144	1.33817	0.83752	48.0068	360.797	0.537994	1.98712	1.23094	169.21	731.622
	BnaCnng42990D	BnLTP274	0	0.116853	0	0.865669	24.3016	1.58626	0.725479	0.191036	1.04302	17.2409	0	1.0396	0.462583	4.9652	49.0459
	BnaA09g13230D	BnLTP115	0	0.722613	2.97224	15.5075	2.40592	1.46236	1.48113	2.92224	5.92678	2.44997	0.690133	1.12064	4.40359	5.42378	2.86335
	BnaA02g07120D	BnLTP013	0	0	0	0.646692	2.86269	1.22148	0.4919	0	0.808502	2.20466	0	0	0.089481	2.03286	11.4892
	BnaC06g11600D	BnLTP223	0	0	0	0	1.11856	0.935578	0.260706	0.110399	0.378585	0.318768	0	0.24111	0	0	0.127423
	BnaC03g12050D	BnLTP176	0	0	0	2.32879	12.2334	0.802409	0.57497	0	2.43109	17.2599	0	0.534124	0	6.15487	48.6364
	BnaCnng42980D	BnLTP273	0	0	0.019043	0.112039	5.91874	0.613178	0.340511	0	0.532633	5.04762	0.059519	0	0.22692	0.747598	10.4312
	BnaA08g29350D	BnLTP107	0	0	0.199922	0	0	0.56337	0.225093	0	0	0	1.22526	0	0.228867	0.106334	0
	BnaA08g03050D	BnLTP093	0	0	0.136867	0.589996	4.77124	0.481147	0.125402	0	0.413583	7.33792	0.142819	0.371556	0	0.47214	5.37458
	BnaA08g00590D	BnLTP092	0	0	1.27593	47.7963	88.2261	0.3489	0.289081	2.9673	50.1224	75.9402	0	0.281529	9.68693	80.9186	102.474
	BnaC08g03340D	BnLTP239	0	0.142185	0.136827	0.596423	16.3341	0.34284	0.266581	0	0.837934	28.9803	0	0.184795	0	2.97853	35.8004
	BnaA08g24920D	BnLTP104	0	0	0.950027	86.2414	75.5034	0.340181	0.165442	1.25365	63.9475	48.6694	0	0	1.04272	64.5536	94.3029
	BnaA05g21830D	BnLTP067	0	0.079155	1.72891	15.5066	23.6874	0.334841	1.20873	0.307594	13.2745	13.3942	0.438035	0.955971	0.563679	19.9855	25.8879
	BnaA05g35360D	BnLTP072	0	0.346528	1.48363	29.4368	8.38713	0.31208	0.246284	0.550607	25.8012	6.40956	1.31893	1.73246	17.3384	34.3164	7.97635
	BnaA06g38220D	BnLTP084	0	0.152455	9.83802	271.546	170.404	0.302981	0.087969	9.768	155.754	87.2285	0.129106	0.39064	15.2495	226.456	176.094
	BnaA01g35710D	BnLTP011	0	0.121452	7.0581	25.611	19.9798	0.240292	0.145835	6.72977	15.923	18.5163	0	0	12.5078	23.6742	22.4602
	BnaA06g04240D	BnLTP075	0	0	0	0	0.121709	0.196501	0	0	0	0.160073	0	0	0	0	0.118531
	BnaA03g13140D	BnLTP036	0	0	0	0	0.194734	0.194877	0.189235	0	0	0.568869	0	0.139705	0	0	1.02856
	BnaC05g49400D	BnLTP220	0	0.050969	5.09756	233.216	184.41	0.179302	0.26351	3.82969	155.758	103.207	0.025725	0.258701	7.78871	267.68	192.828
	BnaA09g20900D	BnLTP118	0	0	0	0.947418	1.94607	0.144783	0.070295	0	0.401884	1.79792	0	0	0	4.21278	4.60906
	BnaC07g44200D	BnLTP238	0	0	0	0	0.124849	0.139241	0.112785	0	0	0	0.1605	0.147513	0	0.159998	0
	BnaC03g25160D	BnLTP181	0	0	0.249526	7.50179	18.3996	0.138899	0	0.128882	5.3514	15.0933	0	0.150113	0	10.1021	21.0158
	BnaC09g23220D	BnLTP261	0	0	0	0.112684	0	0.135898	0	0	0	0.105474	0	0	0	0.606136	0.8271
	BnaC03g14230D	BnLTP177	0	0	0	0	0.050045	0.126738	0.13167	0	0.322236	0.157068	0.692784	1.30497	0.904215	0.655849	1.11809
	BnaAnng05900D	BnLTP135	0	0	0	0	0	0.097463	0	0.236425	0	0	0	0	0.082972	0	0.084958
	BnaC02g10060D	BnLTP159	0	0	0	0	3.09383	0.09326	0.048744	0	0.199588	4.09847	0	0	0	1.56439	9.95446
	BnaA09g08190D	BnLTP110	0	0.052066	0.073408	12.0977	53.3864	0.06167	0.074856	0.298916	10.2009	52.4536	0	0	1.06314	19.1516	89.2437
	BnaC01g07530D	BnLTP146	0	0.296819	0	0	0	0	0.046139	0	0	0	0.517762	0.264303	0	0	0
	BnaA07g13050D	BnLTP086	0	0	0.409398	3.19631	6.87398	0	0.092059	0	1.92632	2.9565	0.295299	0	0.483955	2.55272	4.88346
	BnaC09g49450D	BnLTP267	0	0.16967	0	0	1.73739	0	0.294201	0	0	2.04739	0.173003	0.84587	0	0	2.68445
	BnaC03g15620D	BnLTP179	0	0	0	0	0	0	0	0	0	0	0.15217	0	0	0	0
	BnaC02g22460D	BnLTP166	0	0	0	3.78677	6.98104	0	0.158492	0.885965	0.703479	2.55903	0.1398	0	0	5.4517	5.9543
	BnaAnng31360D	BnLTP144	0	0.013087	0.086985	0.346736	0.079664	0	0	0.165607	0.17346	0.081927	0.123933	0	0.128425	0.51816	0.26547
	BnaC07g37310D	BnLTP236	0	0	0	9.53982	49.0541	0	0	0	6.30593	34.7917	0.112522	0	0	5.73003	20.1997
	BnaA03g45330D	BnLTP052	0	0	0	13.6018	66.5732	0	0	0	9.30438	43.3289	0.111614	0	0	13.2148	46.4499
	BnaC08g22920D	BnLTP246	0	0	0.310895	2.02109	6.98621	0	0.063247	0.120267	2.21864	8.73632	0.111018	0	0.504188	2.36056	11.7581
	BnaA04g22080D	BnLTP060	0	0	0	0.066514	0.139193	0	0.037969	0	0.570429	2.05739	0.099636	0.335948	0.890949	3.85141	15.7471
	BnaA04g29620D	BnLTP062	0	0.376006	0.198691	0	0.275184	0	0	0	0	0.552363	0.037162	0	0	0	0.398237
	BnaC03g24010D	BnLTP180	0	0	0	0	0.011541	0	0	0	0	0	0.013124	0	0	0	0.042731
	BnaC01g13940D	BnLTP148	0	0	0	136.361	250.703	0	0	0	81.0005	103.794	0	0	0	98.726	205.298
	BnaC09g08390D	BnLTP252	0	0	0.240038	26.5445	100.424	0	0	0.357788	25.951	81.9211	0	0	0.533656	40.031	130.292
	BnaC03g29610D	BnLTP185	0	0	0	0.732172	62.643	0	0	0	0.762665	41.7997	0	0	0	2.59214	80.3883
	BnaA02g30210D	BnLTP028	0	0	0.505084	52.501	67.342	0	0.051128	0	27.1266	46.4415	0	0	1.42626	68.3746	69.8128
	BnaA03g25150D	BnLTP043	0	0	0	25.9495	59.2113	0	0	0	29.2985	32.1454	0	0	0	62.6126	69.7932
	BnaA08g05650D	BnLTP094	0	0	0	99.324	66.4224	0	0.082175	0.313151	60.5767	38.0141	0	0	0.288138	122.467	58.0892
	BnaC03g29590D	BnLTP184	0	0	0	14.0231	43.0367	0	0	0	21.6247	27.8353	0	0	0	37.156	58.032
	BnaA03g25180D	BnLTP044	0	0	0	0.423065	34.3515	0	0	0	0.460409	24.3496	0	0	0	1.16525	54.8589
	BnaCnng37610D	BnLTP270	0	0	0	20.2458	38.3465	0	0	0	26.126	25.2784	0	0	0	42.2205	53.4358
	BnaA03g21100D	BnLTP039	0	0.117185	0.027076	16.3235	29.2361	0	0	0	10.1108	24.3274	0	0	0.241972	14.3092	48.9759
	BnaC08g15350D	BnLTP242	0	0	0.51236	53.8942	34.1415	0	0.104319	0.396735	27.6649	17.8261	0	0	2.98137	37.7341	46.366
	BnaAnng07290D	BnLTP138	0	0	0.097716	84.2531	38.6337	0	0	0	76.4027	21.4541	0	0	0.246237	126.404	42.9557
	BnaC03g71570D	BnLTP195	0	0	0.090421	7.38138	25.4695	0	0	0	8.6608	28.7226	0	0	0.352759	15.9032	42.4921
	BnaA03g25140D	BnLTP042	0	0	0.034738	44.9754	29.6485	0	0	0	39.7905	11.1124	0	0	0	57.109	23.938
	BnaC06g41560D	BnLTP228	0	0	0	6.16331	16.9134	0	0.059062	0	7.32855	11.7148	0	0	0.25662	10.9008	18.343
	BnaAnng07280D	BnLTP137	0	0	0	6.75799	20.0075	0	0	0	7.45613	10.9652	0	0	0	19.2833	17.3681
	BnaC03g45300D	BnLTP191	0	0	0	4.96049	11.0656	0	0.12176	0.120589	9.17393	10.271	0	0.132027	0.08648	13.2658	14.5363
	BnaA04g04450D	BnLTP057	0	0	0	0.578314	15.3324	0	0	0.178692	0.382073	8.70574	0	0.168184	0	2.37637	14.2706
	BnaC02g38640D	BnLTP173	0	0.527335	0	7.62189	13.9813	0	0.130402	0	2.39731	9.00957	0	0	0	5.17779	14.0258
	BnaA06g35760D	BnLTP081	0	0	0	2.84834	7.14746	0	0	0	5.87918	3.02501	0	0	0	16.2339	12.7773
	BnaC04g45500D	BnLTP203	0	0	0	0	6.64516	0	0	0	0.352693	7.94833	0	0	0	0.678913	12.3128
	BnaA06g35770D	BnLTP082	0	0	0	2.14307	5.15748	0	0	0	5.05978	1.78522	0	0	0	10.6327	10.6694
	BnaC09g19800D	BnLTP259	0	0	0	21.3607	7.74523	0	0	0	12.786	2.26058	0	0	0	38.2352	10.6279
	BnaC04g45800D	BnLTP205	0	0	0	2.90509	11.7246	0	0	0	1.97014	6.84458	0	0.163614	0.511763	2.77445	10.5171
	BnaC04g26730D	BnLTP201	0	0	0	0.741897	8.13652	0	0.077176	0	0.461453	7.09774	0	0	0	0.38085	8.49825
	BnaA06g35750D	BnLTP080	0	0	0	1.71855	3.7023	0	0	0	4.56407	2.72078	0	0	0	7.89479	8.21417
	BnaA03g38500D	BnLTP049	0	0	0	4.32479	7.75819	0	0	0.121567	3.70139	6.82798	0	0	0	8.69494	7.96435
	BnaA02g16570D	BnLTP020	0	0.131567	0.125383	3.26513	6.51019	0	0	0	2.41078	2.94989	0	0	0	10.6045	7.6196
	BnaA05g06750D	BnLTP064	0	0	0	0	2.30624	0	0.063354	0	0	3.0932	0	0	0	0.623019	7.03179
	BnaA08g10380D	BnLTP098	0	0	0	1.89988	4.41956	0	0	0	3.20107	2.39894	0	0	0.102714	7.73773	6.55245
	BnaC08g10150D	BnLTP241	0	0	0	18.8241	8.4402	0	0.023123	0	7.44528	4.37247	0	0	0.033545	15.3792	6.39671
	BnaA03g09540D	BnLTP031	0	0	0	6.94113	25.613	0	0.082563	0	9.68477	21.7587	0	0	0	2.3052	5.79988
	BnaA03g25130D	BnLTP041	0	0	0	1.18831	1.20194	0	0	0	1.41236	1.54939	0	0	0	3.69502	5.33339
	BnaA10g24560D	BnLTP132	0	0.146899	0	0	3.92492	0	0.108594	0	0	3.04849	0	0	0	0	5.01162
	BnaC02g28150D	BnLTP168	0	0	0	0.738292	2.27439	0	0	0	2.23885	2.03792	0	0	0	4.73228	4.65847
	BnaC01g34380D	BnLTP156	0	0	0	0.886205	3.31533	0	0	0	0.817445	2.93542	0	0	0	2.40698	4.29126
	BnaC02g17350D	BnLTP164	0	0	0	0	1.33769	0	0	0	0	3.0674	0	0	0	0	4.10156
	BnaA02g21360D	BnLTP025	0	0	0.163673	0	2.21849	0	0	0	2.50748	0.398867	0	0	0	4.59524	3.90715
	BnaC03g42900D	BnLTP190	0	0	0	0.097992	2.59455	0	0	0	0.112239	3.92494	0	0	0	0	3.5989
	BnaA06g35800D	BnLTP083	0	0	0	0.630073	3.14269	0	0	0	1.28994	1.03647	0	0	0	3.42448	3.45186
	BnaA01g12350D	BnLTP005	0	0	0	0.598235	4.18736	0	0	0	1.58042	2.58133	0	0	0	1.58282	3.22101
	BnaA02g21270D	BnLTP024	0	0	0	0.518601	1.68614	0	0	0	1.2379	1.34447	0	0	0	2.06758	2.95195
	BnaA01g19350D	BnLTP008	0	0	0.462859	1.73367	3.79476	0	0	0	0	2.38551	0	0	0	0.860065	2.89298
	BnaUnng01640D	BnLTP281	0	0	0	0.269873	0.927732	0	0	0	0.816592	1.08803	0	0	0	2.28015	2.63783
	BnaC01g14060D	BnLTP150	0	0	0	0.32559	1.84098	0	0	0	0.760113	1.08857	0	0	0	1.35418	2.31658
	BnaC01g31230D	BnLTP154	0	0	0	0.175978	0.615703	0	0	0	0.550907	1.05134	0	0.101697	0	0.241034	2.19536
	BnaC01g23300D	BnLTP152	0	0	0	0.452933	1.49815	0	0	0	0.653425	1.74469	0	0	0	0.346914	2.00626
	BnaA04g29630D	BnLTP063	0	0	0	0.283652	0.760203	0	0.091297	0.157135	0	1.58632	0	0	0	0.112643	1.97963
	BnaA08g24910D	BnLTP103	0	0	0	6.28095	3.14099	0	0	0	2.65127	1.3902	0	0	0.188102	1.03711	1.93241
	BnaA03g36710D	BnLTP048	0	0	0	0	1.60493	0	0	0	0	1.59461	0	0	0	0	1.93049
	BnaC07g19660D	BnLTP231	0	0	0	0.316483	0.415657	0	0	0	1.25122	0.883118	0	0	0	2.57512	1.83997
	BnaCnng47750D	BnLTP275	0	0	0	0.124134	1.35929	0	0	0	0	1.87541	0	0	0	0.536621	1.83746
	BnaC04g44630D	BnLTP202	0	0	0	0.204151	0.572747	0	0	0	0.757614	0.822582	0	0.07264	0	0.386438	1.66523
	BnaAnng26930D	BnLTP141	0	0	0	0	0.879008	0	0	0	0	0.553184	0	0	0	0	1.60498
	BnaA01g12230D	BnLTP002	0	0	0	23.3837	30.4511	0	0	0	0.71498	0.906183	0	0	0	1.78598	1.34638
	BnaUnng03480D	BnLTP283	0	0	0	0	0.544905	0	0	0	0	0.968793	0	0	0	0	1.32558
	BnaA06g12430D	BnLTP076	0	0	0	0	0	0	0	0	0	0.238754	0	0	0	0.95446	1.08552
	BnaC04g07620D	BnLTP197	0	0	0	0	0.422889	0	0	0	0	0.260133	0	0	0	0.048128	1.06446
	BnaA07g39070D	BnLTP091	0	0	0	0.424967	1.92499	0	0	0	0.649002	1.20511	0	0	0	2.32529	0.901626
	BnaA02g09020D	BnLTP014	0	0	0.059586	0	0.140218	0	0.032339	0	0.146549	0.225946	0	0	0	0	0.889353
	BnaC08g15360D	BnLTP243	0	0	0.129302	19.0281	1.57764	0	0	0.165715	2.49507	0.495638	0	0	0	2.6687	0.886348
	BnaA05g34760D	BnLTP071	0	0	0	0	0	0	0	0	0	0	0	0	0	0	0.753776
	BnaA02g21250D	BnLTP023	0	0	0	1.23445	3.47444	0	0	0	4.04021	6.53737	0	0	0	1.2082	0.68253
	BnaC09g19810D	BnLTP260	0	0	0	0.265808	0.518914	0	0	0	0.12326	0.195414	0	0	0	0.249251	0.565506
	BnaA09g52860D	BnLTP127	0	0	0	0.075998	0.12826	0	0	0	0.043523	0.34328	0	0	0	0.0599	0.556572
	BnaA02g09030D	BnLTP015	0	0	0	0	0	0	0	0	0	0	0	0	0	0	0.550196
	BnaC05g03540D	BnLTP208	0	0	0	0	0.407617	0	0	0	0	0.35367	0	0	0	0	0.461042
	BnaA02g09040D	BnLTP016	0	0.078797	0	0	0	0	0	0	0.110573	0.14886	0	0.131475	0	0	0.459198
	BnaA08g22710D	BnLTP102	0	0	0	0.064469	0.339011	0	0	0	0.12875	0	0	0	0	0.287489	0.391758
	BnaA08g10370D	BnLTP097	0	0	0	0.676051	1.08601	0	0	0	0.205754	0.112588	0	0	0	0.551966	0.377547
	BnaA10g03620D	BnLTP128	0	0	0	0	0.420689	0	0.067638	0	0	0.219203	0	0	0	0	0.37199
	BnaA03g09710D	BnLTP032	0	0	0	0	0.212283	0	0	0	0	0.216543	0	0	0	0	0.369782
	BnaA09g02040D	BnLTP109	0	0	0	0.342099	0.416201	0	0	0	0.417153	0.548807	0	0	0	0.143551	0.345073
	BnaA08g10330D	BnLTP096	0	0	0	0.217646	0.103143	0	0	0	0	0.620596	0	0	0	0.094619	0.333311
	BnaC02g13050D	BnLTP161	0	0	0	0	0	0	0	0	0	0	0	0	0	0	0.301628
	BnaC01g10180D	BnLTP147	0	0	0	0.17294	0.206286	0	0	0	0	0.212562	0	0	0	0.176938	0.25843
	BnaC05g14030D	BnLTP211	0	0	0	0	0.292004	0	0	0	0.306335	0	0	0	0	0.241274	0.214935
	BnaC08g09910D	BnLTP240	0	0.192183	0	0	0.340556	0	0.351413	0.327484	0	0	0	0.315096	0	0	0.20084
	BnaC06g27820D	BnLTP226	0	0	0	0	0.415201	0	0	0	0	0.160973	0	0.055383	0	0.190444	0.184723
	BnaC09g09750D	BnLTP253	0	0	0	0	0.067124	0	0	0	0	0.152778	0	0	0	0	0.097959
	BnaA02g20630D	BnLTP022	0	0	0	0.055529	0.091654	0	0	0	0.064576	0.275234	0	0	0	0.034407	0.083565
	BnaA03g17860D	BnLTP037	0	0	0	0	0	0	0	0	0	0	0	0	0	0	0.078084
	BnaC08g40620D	BnLTP250	0	0.161396	0.12395	0	0.233947	0	0	0	0	0	0	0	0	0	0.048169
	BnaC03g28170D	BnLTP182	0	0	0	0	0	0	0	0	0	0	0	0	0	0	0.039094
	BnaA03g23710D	BnLTP040	0	0	0	0	0	0	0	0	0	0	0	0	0	0	0.037816
	BnaA09g02030D	BnLTP108	0	0	0	0.330943	1.07691	0	0	0	1.36456	1.02334	0	0	0	0	0.018601
	BnaC08g37340D	BnLTP247	0	0	0	0	0	0	0	0	0	0	0	0	0	0.24253	0
	BnaA09g44630D	BnLTP123	0	0	0	0	0	0	0	0	0.128328	0	0	0	0	0.105734	0
	BnaA04g04250D	BnLTP056	0	0	0	0	0	0	0	0	0	0	0	0	0	0.085182	0
	BnaC02g37710D	BnLTP171	0	0	0	0.259952	0	0	0	0	0	0	0	0	0.158123	0	0
	BnaCnng64280D	BnLTP277	0	0	0	0	0	0	0	0	0	0	0	0	0.123358	0	0
	BnaA03g52460D	BnLTP054	0	0	0	0	0	0	0	0	0	0	0	0	0.105058	0	0
	BnaA08g12850D	BnLTP100	0	0	0	0	0	0	0	0	0	0	0	0.290129	0	0	0
	BnaA03g49210D	BnLTP053	0	0	0	0	0	0	0	0	0	0	0	0.10271	0	0	0
	BnaC04g19970D	BnLTP199	0	0	0	0	0	0	0	0	0.249168	0.28118	0	0	0	0	0
	BnaC09g11980D	BnLTP255	0	0	0	0	0	0	0	0.22861	0	0	0	0	0	0	0
	BnaA08g06190D	BnLTP095	0	0	0.160612	0	0	0	0	0.090485	0	0	0	0	0	0	0
	BnaA02g16470D	BnLTP019	0	0	0	0	0	0	0.103719	0	0	0	0	0	0	0	0
	BnaC05g14110D	BnLTP212	0	0	0	0	0	0	0.065616	0	0	0	0	0	0	0	0
	BnaC02g22260D	BnLTP165	0	0	0	0	0	0	0.034241	0	0	0	0	0	0	0	0
	BnaC09g11970D	BnLTP254	0	0	0.16128	0.298543	0	0	0	0	0	0	0	0	0	0	0
	BnaC08g37360D	BnLTP248	0	0	0	0.165265	0	0	0	0	0	0	0	0	0	0	0
	BnaA09g11520D	BnLTP111	0	0	0	0.149272	0	0	0	0	0	0	0	0	0	0	0
	BnaA02g18990D	BnLTP021	0	0.139905	0	0	0	0	0	0	0	0	0	0	0	0	0
	BnaC09g28270D	BnLTP263	0	0.076644	0	0	0	0	0	0	0	0	0	0	0	0	0
	BnaA01g12250D	BnLTP003	0	0	0	0	0	0	0	0	0	0	0	0	0	0	0
	BnaA01g12830D	BnLTP006	0	0	0	0	0	0	0	0	0	0	0	0	0	0	0
	BnaA01g19360D	BnLTP009	0	0	0	0	0	0	0	0	0	0	0	0	0	0	0
	BnaA01g24860D	BnLTP010	0	0	0	0	0	0	0	0	0	0	0	0	0	0	0
	BnaA02g09050D	BnLTP017	0	0	0	0	0	0	0	0	0	0	0	0	0	0	0
	BnaA02g12590D	BnLTP018	0	0	0	0	0	0	0	0	0	0	0	0	0	0	0
	BnaA02g25990D	BnLTP026	0	0	0	0	0	0	0	0	0	0	0	0	0	0	0
	BnaA02g29710D	BnLTP027	0	0	0	0	0	0	0	0	0	0	0	0	0	0	0
	BnaA03g20020D	BnLTP038	0	0	0	0	0	0	0	0	0	0	0	0	0	0	0
	BnaA03g30020D	BnLTP045	0	0	0	0	0	0	0	0	0	0	0	0	0	0	0
	BnaA03g41380D	BnLTP050	0	0	0	0	0	0	0	0	0	0	0	0	0	0	0
	BnaA04g21650D	BnLTP058	0	0	0	0	0	0	0	0	0	0	0	0	0	0	0
	BnaA05g26610D	BnLTP068	0	0	0	0	0	0	0	0	0	0	0	0	0	0	0
	BnaA05g30180D	BnLTP070	0	0	0	0	0	0	0	0	0	0	0	0	0	0	0
	BnaA06g04220D	BnLTP074	0	0	0	0	0	0	0	0	0	0	0	0	0	0	0
	BnaA06g12550D	BnLTP077	0	0	0	0	0	0	0	0	0	0	0	0	0	0	0
	BnaA07g30930D	BnLTP088	0	0	0	0	0	0	0	0	0	0	0	0	0	0	0
	BnaA07g30940D	BnLTP089	0	0	0	0	0	0	0	0	0	0	0	0	0	0	0
	BnaA07g31060D	BnLTP090	0	0	0	0	0	0	0	0	0	0	0	0	0	0	0
	BnaA08g11810D	BnLTP099	0	0	0	0	0	0	0	0	0	0	0	0	0	0	0
	BnaA08g29110D	BnLTP105	0	0	0	0	0	0	0	0	0	0	0	0	0	0	0
	BnaA08g29120D	BnLTP106	0	0	0	0	0	0	0	0	0	0	0	0	0	0	0
	BnaA09g11530D	BnLTP112	0	0	0	0	0	0	0	0	0	0	0	0	0	0	0
	BnaA09g13990D	BnLTP116	0	0	0	0	0	0	0	0	0	0	0	0	0	0	0
	BnaA09g14000D	BnLTP117	0	0	0	0	0	0	0	0	0	0	0	0	0	0	0
	BnaA09g32100D	BnLTP120	0	0	0	0	0	0	0	0	0	0	0	0	0	0	0
	BnaA09g44640D	BnLTP124	0	0	0	0	0	0	0	0	0	0	0	0	0	0	0
	BnaA09g44650D	BnLTP125	0	0	0	0	0	0	0	0	0	0	0	0	0	0	0
	BnaA09g50330D	BnLTP126	0	0	0	0	0	0	0	0	0	0	0	0	0	0	0
	BnaA10g10730D	BnLTP130	0	0	0	0	0	0	0	0	0	0	0	0	0	0	0
	BnaA10g23670D	BnLTP131	0	0	0	0	0	0	0	0	0	0	0	0	0	0	0
	BnaAnng03360D	BnLTP133	0	0	0	0	0	0	0	0	0	0	0	0	0	0	0
	BnaAnng04370D	BnLTP134	0	0	0	0	0	0	0	0	0	0	0	0	0	0	0
	BnaAnng06900D	BnLTP136	0	0	0	0	0	0	0	0	0	0	0	0	0	0	0
	BnaAnng40940D	BnLTP145	0	0	0	0	0	0	0	0	0	0	0	0	0	0	0
	BnaC01g13980D	BnLTP149	0	0	0	0	0	0	0	0	0	0	0	0	0	0	0
	BnaC01g31700D	BnLTP155	0	0	0	0	0	0	0	0	0	0	0	0	0	0	0
	BnaC02g13060D	BnLTP162	0	0	0	0	0	0	0	0	0	0	0	0	0	0	0
	BnaC02g16970D	BnLTP163	0	0	0	0	0	0	0	0	0	0	0	0	0	0	0
	BnaC02g28260D	BnLTP169	0	0	0	0	0	0	0	0	0	0	0	0	0	0	0
	BnaC02g29440D	BnLTP170	0	0	0	0	0	0	0	0	0	0	0	0	0	0	0
	BnaC02g37720D	BnLTP172	0	0	0	0	0	0	0	0	0	0	0	0	0	0	0
	BnaC02g42150D	BnLTP174	0	0	0	0	0	0	0	0	0	0	0	0	0	0	0
	BnaC03g35270D	BnLTP186	0	0	0	0	0	0	0	0	0	0	0	0	0	0	0
	BnaC03g35280D	BnLTP187	0	0	0	0	0	0	0	0	0	0	0	0	0	0	0
	BnaC03g67860D	BnLTP194	0	0	0	0	0	0	0	0	0	0	0	0	0	0	0
	BnaC04g26440D	BnLTP200	0	0	0	0	0	0	0	0	0	0	0	0	0	0	0
	BnaC05g05390D	BnLTP209	0	0	0	0	0	0	0	0	0	0	0	0	0	0	0
	BnaC05g05400D	BnLTP210	0	0	0	0	0	0	0	0	0	0	0	0	0	0	0
	BnaC05g33290D	BnLTP214	0	0	0	0	0	0	0	0	0	0	0	0	0	0	0
	BnaC05g40650D	BnLTP217	0	0	0	0	0	0	0	0	0	0	0	0	0	0	0
	BnaC05g44510D	BnLTP219	0	0	0	0	0	0	0	0	0	0	0	0	0	0	0
	BnaC06g08400D	BnLTP221	0	0	0	0	0	0	0	0	0	0	0	0	0	0	0
	BnaC06g23540D	BnLTP225	0	0	0	0	0	0	0	0	0	0	0	0	0	0	0
	BnaC06g43950D	BnLTP229	0	0	0	0	0	0	0	0	0	0	0	0	0	0	0
	BnaC07g25590D	BnLTP232	0	0	0	0	0	0	0	0	0	0	0	0	0	0	0
	BnaC07g25600D	BnLTP233	0	0	0	0	0	0	0	0	0	0	0	0	0	0	0
	BnaC07g32300D	BnLTP234	0	0	0	0	0	0	0	0	0	0	0	0	0	0	0
	BnaC07g41240D	BnLTP237	0	0	0	0	0	0	0	0	0	0	0	0	0	0	0
	BnaC08g17860D	BnLTP244	0	0	0	0	0	0	0	0	0	0	0	0	0	0	0
	BnaC08g22910D	BnLTP245	0	0	0	0	0	0	0	0	0	0	0	0	0	0	0
	BnaC08g37370D	BnLTP249	0	0	0	0	0	0	0	0	0	0	0	0	0	0	0
	BnaC08g44290D	BnLTP251	0	0	0	0	0	0	0	0	0	0	0	0	0	0	0
	BnaC09g14300D	BnLTP258	0	0	0	0	0	0	0	0	0	0	0	0	0	0	0
	BnaC09g25390D	BnLTP262	0	0	0	0	0	0	0	0	0	0	0	0	0	0	0
	BnaC09g48400D	BnLTP266	0	0	0	0	0	0	0	0	0	0	0	0	0	0	0
	BnaCnng29890D	BnLTP268	0	0	0	0	0	0	0	0	0	0	0	0	0	0	0
	BnaCnng37660D	BnLTP271	0	0	0	0	0	0	0	0	0	0	0	0	0	0	0
	BnaCnng37670D	BnLTP272	0	0	0	0	0	0	0	0	0	0	0	0	0	0	0
	BnaCnng60800D	BnLTP276	0	0	0	0	0	0	0	0	0	0	0	0	0	0	0
