# Supplementary material for: Genome-Wide Identification and Expression Analysis of nsLTP Gene Family in Rapeseed (Brassica napus) Reveals Their Critical Roles in Biotic and Abiotic Stress Responses
Source: Int J Mol Sci. 2022 Jul 28;23(15):8372. doi: 10.3390/ijms23158372 (PMC9368849; doi:10.3390/ijms23158372)
Supplement: Supplementary file 1 [file ijms-23-08372-s001.zip › ijms-1829603-supplementary/Table S22.xlsx]

## Sheet: Table S22 
	Table S22. The RPKM values of BnLTP family genes expressed in brown seeds and yellow mutation
	Gene ID	Gene name	Brown_L07_26d	Yellow_L08_26d
	BnaA04g22080D	BnLTP060	3.39207	1.20455
	BnaA09g32590D	BnLTP122	1.80429	0.823783
	BnaC04g26730D	BnLTP201	21.998	10.9409
	BnaA02g09030D	BnLTP015	0.727912	0.369269
	BnaC08g17860D	BnLTP244	5.11979	2.90507
	BnaA08g05650D	BnLTP094	76.7412	45.2663
	BnaA08g29110D	BnLTP105	190.455	114.726
	BnaA06g31040D	BnLTP079	22.8683	14.307
	BnaA08g03050D	BnLTP093	5.22751	3.53587
	BnaC08g10150D	BnLTP241	17.0742	12.4151
	BnaA01g18740D	BnLTP007	3.75551	2.82702
	BnaA09g14000D	BnLTP117	26.235	19.776
	BnaA02g07120D	BnLTP013	859.106	679.051
	BnaC02g13020D	BnLTP160	75.1454	60.2237
	BnaC02g00930D	BnLTP157	185.863	150.434
	BnaC02g22260D	BnLTP165	0.706681	0.573597
	BnaC09g49450D	BnLTP267	1.47964	1.31171
	BnaC02g22460D	BnLTP166	0.855623	0.771656
	BnaC02g22510D	BnLTP167	0.900405	0.830498
	BnaC05g14030D	BnLTP211	2.10765	1.95224
	BnaC03g14230D	BnLTP177	500.393	467.567
	BnaAnng06900D	BnLTP136	6.6748	6.57874
	BnaA07g13050D	BnLTP086	19.6689	19.6833
	BnaA05g13220D	BnLTP065	56.814	57.4708
	BnaC05g05400D	BnLTP210	239.565	269.911
	BnaA09g12710D	BnLTP113	51.7248	58.9007
	BnaA05g29430D	BnLTP069	8.38265	9.60189
	BnaA07g08700D	BnLTP085	0.56107	0.650583
	BnaA01g06260D	BnLTP001	86.2975	100.226
	BnaA05g21260D	BnLTP066	30.4465	36.0465
	BnaC06g16630D	BnLTP224	1.96245	2.35312
	BnaA03g09530D	BnLTP030	8.93145	11.6373
	BnaA09g44630D	BnLTP123	0.954361	1.24495
	BnaC03g36390D	BnLTP188	4.21291	5.65324
	BnaAnng07290D	BnLTP138	0.415695	0.56235
	BnaCnng36210D	BnLTP269	58.8472	84.192
	BnaA02g07110D	BnLTP012	2.07131	3.0905
	BnaA08g24910D	BnLTP103	2.62138	3.91168
	BnaC06g41560D	BnLTP228	8.512	13.8809
	BnaA01g35710D	BnLTP011	8.01517	13.0984
	BnaC02g42910D	BnLTP175	96.6478	158.307
	BnaC05g33290D	BnLTP214	1.99377	3.37146
	BnaC02g38640D	BnLTP173	8.70237	14.747
	BnaC03g50130D	BnLTP192	35.8977	63.6016
	BnaC04g45790D	BnLTP204	64.4949	122.66
	BnaA06g12550D	BnLTP077	1.01367	2.14168
	BnaC03g45300D	BnLTP191	1.76925	3.96154
	BnaC02g37710D	BnLTP171	2.25359	5.08108
	BnaA02g09040D	BnLTP016	0.360859	0.915315
	BnaC05g49400D	BnLTP220	56.0663	142.664
	BnaA03g09540D	BnLTP031	1.16344	3.01663
	BnaCnng68070D	BnLTP278	435.554	1206.15
	BnaA03g21100D	BnLTP039	2.20172	7.85454
	BnaA09g08190D	BnLTP110	47.6756	194.207
	BnaC09g13410D	BnLTP257	0.800017	3.43409
	BnaA07g30940D	BnLTP089	0.329968	1.50653
	BnaCnng71030D	BnLTP280	0	0.33741
	BnaC09g11970D	BnLTP254	0	0.467607
	BnaC07g32300D	BnLTP234	1.18982	0
	BnaA04g29620D	BnLTP062	0.401904	0
	BnaA10g09640D	BnLTP129	0	1.66472
	BnaC02g37720D	BnLTP172	0.597196	0
	BnaA01g12260D	BnLTP004	0.548879	0
	BnaA06g04240D	BnLTP075	0.706681	0
