# Supplementary material for: Genome-Wide Identification and Expression Analysis of nsLTP Gene Family in Rapeseed (Brassica napus) Reveals Their Critical Roles in Biotic and Abiotic Stress Responses
Source: Int J Mol Sci. 2022 Jul 28;23(15):8372. doi: 10.3390/ijms23158372 (PMC9368849; doi:10.3390/ijms23158372)
Supplement: Supplementary file 1 [file ijms-23-08372-s001.zip › ijms-1829603-supplementary/Table S23.xlsx]

## Sheet: Table S23
	Table S23. The RNA-seq data of BnLTP family DEGs expressed in 20 DAP seeds of transgenic rapeseeds (Westar cultivar) overexpressing pBAN::BnTT1
	gene_id*	BTT1_1	BTT1_2	WT_1	WT_2	BOE	WT	log2FoldChange	pvalue	gene_chr	gene_description	BTT1_1_count	BTT1_2_count	WT_1_count	WT_2_count	BTT1_1_fpkm	BTT1_2_fpkm	WT_1_fpkm	WT_2_fpkm
	BnaC04G0618000ZS	254.077	277.807	0.839612	0	265.942	0.419806	9.29764	2.79526e-10	scaffoldC04	- && - && PF14368:Probable lipid transfer	206	255	1	0	30.0497	32.7485	0.0987219	0
	BnaC01G0370600ZS	72.7695	62.098	0	0	67.4338	0	8.75961	2.05471e-08	scaffoldC01	- && - && PF14368:Probable lipid transfer	59	57	0	0	10.3995	8.8453	0	0
	BnaA03G0372900ZS	22.2009	18.5205	0	0	20.3607	0	7.03182	9.86861e-05	scaffoldA03	- && - && PF14368:Probable lipid transfer	18	17	0	0	3.23041	2.68604	0	0
	BnaA10G0037500ZS	28.3678	10.8944	0	0	19.6311	0	6.97638	0.000153992	scaffoldA10	- && - && PF14368:Probable lipid transfer	23	10	0	0	3.35507	1.28425	0	0
	BnaC05G0038000ZS	81.4032	108.944	0	1.70264	95.1735	0.851322	6.81485	2.30787e-09	scaffoldC05	- && - && PF14368:Probable lipid transfer	66	100	0	2	9.72338	12.9703	0	0.20208
	BnaA09G0116900ZS	159.106	188.473	1.67922	2.55397	173.79	2.1166	6.36193	1.64771e-17	scaffoldA09	- && Q9ZPW9.1 RecName: Full=Non-specific lipid-transfer protein 8; Short=LTP 8; Flags: Precursor && PF00234:Protease inhibitor/seed storage/LTP family	129	173	2	3	32.6493	38.5485	0.342573	0.520745
	BnaA07G0342200ZS	20.9675	4.35775	0	0	12.6626	0	6.34236	0.00203237	scaffoldA07	- && - && PF14368:Probable lipid transfer	17	4	0	0	2.60832	0.540318	0	0
	BnaC06G0214400ZS	312.046	408.54	5.87728	3.40529	360.293	4.64129	6.27725	1.06549e-33	scaffoldC06	- && - && PF14368:Probable lipid transfer	253	375	7	4	42.0891	54.9235	0.788111	0.456384
	BnaC09G0120600ZS	720.295	835.599	13.4338	11.0672	777.947	12.2505	5.98849	1.90594e-71	scaffoldC09	- && - && PF00234:Protease inhibitor/seed storage/LTP family	584	767	16	13	147.807	170.906	2.74059	2.25656
	BnaA04G0301300ZS	86.3367	95.8706	1.67922	2.55397	91.1037	2.1166	5.42976	3.08956e-11	scaffoldA04	- && - && PF14368:Probable lipid transfer	70	88	2	3	10.2111	11.3014	0.197444	0.300134
	BnaC09G0380300ZS	22.2009	17.431	2.51884	0	19.8159	1.25942	3.9692	0.00366137	scaffoldC09	- && - && PF14368:Probable lipid transfer	18	16	3	0	4.59498	3.59591	0.51829	0
	BnaA05G0334600ZS	938.603	812.721	54.5748	72.3624	875.662	63.4686	3.78641	5.89653e-63	scaffoldA05	- && - && PF14368:Probable lipid transfer	761	746	65	85	131.016	113.073	7.57346	10.0365
	BnaA07G0097200ZS	1625.6	2092.81	498.73	529.523	1859.2	514.126	1.85512	9.39815e-31	scaffoldA07	- && - && PF14368:Probable lipid transfer	1318	1921	594	622	198.116	254.219	60.4268	64.1231
	BnaC07G0148200ZS	1792.1	2261.67	708.633	688.72	2026.89	698.676	1.5371	5.61283e-24	scaffoldC07	- && - && PF14368:Probable lipid transfer	1453	2076	844	809	219.522	276.133	86.297	83.8267
	BnaC02G0540400ZS	5740.16	5373.11	2545.7	2715.72	5556.63	2630.71	1.07867	4.45006e-22	scaffoldC02	- && - && PF14368:Probable lipid transfer	4654	4932	3032	3190	769.915	718.318	339.458	361.933
	BnaC09G0167500ZS	106.071	106.765	223.337	219.641	106.418	221.489	-1.05743	0.000283514	scaffoldC09	- && - && PF14368:Probable lipid transfer	86	98	266	258	10.1191	10.1519	21.1819	20.8202
	BnaA02G0031300ZS	161.573	96.96	287.987	296.26	129.267	292.124	-1.18074	5.99736e-05	scaffoldA02	- && - && PF14368:Probable lipid transfer	131	89	343	348	22.423	13.4119	39.7335	40.8529
	BnaC03G0380700ZS	103.604	52.2931	209.903	217.939	77.9486	213.921	-1.46313	3.88803e-05	scaffoldC03	- && - && PF00234:Protease inhibitor/seed storage/LTP family	84	48	250	256	21.8195	10.977	43.9485	45.6063
	BnaA01G0250300ZS	23.4343	52.2931	130.14	127.698	37.8637	128.919	-1.75813	9.50178e-05	scaffoldA01	- && - && PF14368:Probable lipid transfer	19	48	155	150	2.94571	6.55171	16.2633	15.9495
	BnaC03G0646900ZS	49.3353	29.4148	169.602	126.847	39.3751	148.224	-1.91952	4.61944e-06	scaffoldC03	- && Q9C7F7.1 RecName: Full=Non-specific lipid transfer protein GPI-anchored 1; Short=AtLTPG-1; Short=Protein LTP-GPI-ANCHORED 1; Flags: Precursor && PF14368:Probable lipid transfer	40	27	202	149	6.04329	3.59132	20.654	15.439
	BnaA04G0099500ZS	2754.14	2800.95	11475	12054.7	2777.54	11764.9	-2.08254	1.21416e-89	scaffoldA04	- && - && PF14368:Probable lipid transfer	2233	2571	13667	14160	641.979	650.746	2659.17	2792
	BnaC04G0080200ZS	11.1004	8.71551	44.4994	42.5661	9.90797	43.5328	-2.13964	0.00325293	scaffoldC04	- && - && PF00234:Protease inhibitor/seed storage/LTP family	9	8	53	50	1.31285	1.0274	5.23226	5.00223
	BnaA05G0450600ZS	50.5686	50.1142	230.054	243.478	50.3414	236.766	-2.23377	9.08932e-12	scaffoldA05	- && - && PF00234:Protease inhibitor/seed storage/LTP family	41	46	274	286	10.8402	10.7075	49.0277	51.8607
	BnaC04G0382400ZS	1761.27	1777.96	9485.1	9848.1	1769.62	9666.6	-2.44952	1.32532e-117	scaffoldC04	- && - && PF14368:Probable lipid transfer	1428	1632	11297	11568	317.941	319.901	1702.24	1766.43
	BnaA07G0153600ZS	12.3338	16.3416	78.0839	80.0243	14.3377	79.0541	-2.45774	1.56422e-05	scaffoldA07	- && - && PF14368:Probable lipid transfer	10	15	93	94	1.68251	2.2219	10.5896	10.8469
	BnaC02G0159200ZS	81.4032	86.0657	554.144	527.82	83.7344	540.982	-2.69069	4.72474e-29	scaffoldC02	- && - && PF14368:Probable lipid transfer	66	79	660	620	16.4235	17.3072	111.149	105.812
	BnaA02G0127600ZS	150.473	186.294	1074.7	1173.97	168.383	1124.34	-2.73599	1.2752e-47	scaffoldA02	- && - && PF14368:Probable lipid transfer	122	171	1280	1379	29.8568	36.8432	211.999	231.456
	BnaC05G0409000ZS	14.8006	10.8944	107.47	131.104	12.8475	119.287	-3.22195	6.91138e-10	scaffoldC05	- && - && PF14368:Probable lipid transfer	12	10	128	154	3.48378	2.55592	25.1489	30.6627
	BnaC03G0809300ZS	4.93353	0	17.6319	30.6476	2.46676	24.1397	-3.33709	0.00650918	scaffoldC03	- && - && PF14368:Probable lipid transfer	4	0	21	36	0.598225	0	2.12551	3.69256
	BnaA02G0106000ZS	1.23338	4.35775	27.7072	31.4989	2.79557	29.6031	-3.37687	0.00145526	scaffoldA02	- && - && PF00234:Protease inhibitor/seed storage/LTP family	1	4	33	37	0.146595	0.516245	3.27395	3.71998
	BnaC09G0379200ZS	1.23338	3.26832	24.3487	24.6884	2.25085	24.5185	-3.42235	0.00323125	scaffoldC09	- && - && PF14368:Probable lipid transfer	1	3	29	29	0.287496	0.759331	5.64248	5.71809
	BnaA10G0113800ZS	54.2688	56.6508	745.575	736.394	55.4598	740.985	-3.73887	2.43808e-54	scaffoldA10	- && - && PF14368:Probable lipid transfer	44	52	888	865	12.6498	13.1617	172.777	170.557
	BnaA01G0065500ZS	0	5.44719	100.753	74.0651	2.7236	87.4092	-4.93881	5.39438e-09	scaffoldA01	- && - && PF14368:Probable lipid transfer	0	5	120	87	0	1.10468	20.3802	14.9736
	BnaA08G0007000ZS	1.23338	0	15.113	26.391	0.616691	20.752	-5.15274	0.00343239	scaffoldA08	- && - && PF14368:Probable lipid transfer	1	0	18	31	0.149556	0	1.82187	3.1797
	BnaC02G0128900ZS	0	3.26832	92.3573	78.3217	1.63416	85.3395	-5.63353	1.28921e-08	scaffoldC02	- && - && PF00234:Protease inhibitor/seed storage/LTP family	0	3	110	92	0	0.390405	11.004	9.32663
	BnaC06G0086300ZS	0	0	10.915	17.8778	0	14.3964	-6.07703	0.00170371	scaffoldC06	- && - && PF14368:Probable lipid transfer	0	0	13	21	0	0	1.32247	2.16493
	BnaA02G0361800ZS	0	0	16.7922	13.6212	0	15.2067	-6.15627	0.001251	scaffoldA02	- && - && PF14368:Probable lipid transfer	0	0	20	16	0	0	3.81725	3.09472
	BnaA03G0317300ZS	0	0	37.7825	7.6619	0	22.7222	-6.73599	0.000238355	scaffoldA03	- && - && PF00234:Protease inhibitor/seed storage/LTP family	0	0	45	9	0	0	7.91074	1.60335
	BnaC01G0078600ZS	0	0	67.169	37.4582	0	52.3136	-7.93887	7.29112e-07	scaffoldC01	- && - && PF14368:Probable lipid transfer	0	0	80	44	0	0	14.5749	8.12363
	BnaC02G0486100ZS	0	0	74.7255	72.3624	0	73.5439	-8.43011	5.38898e-08	scaffoldC02	- && - && PF14368:Probable lipid transfer	0	0	89	85	0	0	17.1501	16.5988
	*The assembly and annotation of RNA-seq adopted rapeseed genome (ZS11) from BnPIR (http://cbi.hzau.edu.cn/bnapus/index.php), and here the dientification of BnLTP genes also adopted the same method shown in "4. Materials and Methods-4.1. Sequence retrival and structural analysis".
