# Supplementary material for: Genome-Wide Identification and Expression Analysis of nsLTP Gene Family in Rapeseed (Brassica napus) Reveals Their Critical Roles in Biotic and Abiotic Stress Responses
Source: Int J Mol Sci. 2022 Jul 28;23(15):8372. doi: 10.3390/ijms23158372 (PMC9368849; doi:10.3390/ijms23158372)
Supplement: Supplementary file 1 [file ijms-23-08372-s001.zip › ijms-1829603-supplementary/Table S24.xlsx]

## Sheet: Sheet1
	Table S24. The RNA-seq data of BnLTP family DEGs expressed in 20 DAP seeds of transgenic rapeseeds (Westar cultivar) overexpressing pNapA::BnTT1
	gene_id*	NTT1_1	NTT1_2	WT_1	WT_2	NOE	WT	log2FoldChange	pvalue	gene_chr	gene_start	gene_end	gene_strand	gene_length	gene_description	NTT1_1_count	NTT1_2_count	WT_1_count	WT_2_count	NTT1_1_fpkm	NTT1_2_fpkm	WT_1_fpkm	WT_2_fpkm
	BnaC02G0128700ZS	2414.62	2876.69	2.2801	0	2645.66	1.14005	11.1713	1.40073e-27	scaffoldC02	8940774	8941106	-	333	- && - && PF00234:Protease inhibitor/seed storage/LTP family	2745	3439	2	0	386.375	461.184	0.361091	0
	BnaC04G0558300ZS	705.474	1054.82	11.4005	16.1658	880.145	13.7831	5.99844	2.06091e-64	scaffoldC04	67348019	67348378	+	360	- && - && PF14368:Probable lipid transfer	802	1261	10	14	104.42	156.422	1.67004	2.36939
	BnaA02G0105900ZS	1756.65	2022.64	26.2211	38.1051	1889.64	32.1631	5.87814	3.54689e-146	scaffoldA02	5617265	5617597	-	333	- && - && PF00234:Protease inhibitor/seed storage/LTP family	1997	2418	23	33	281.09	324.264	4.15254	6.03783
	BnaA02G0031300ZS	3699.78	5069.97	391.036	401.836	4384.88	396.436	3.46743	4.42697e-48	scaffoldA02	1835230	1836305	-	519	- && - && PF14368:Probable lipid transfer	4206	6061	343	348	379.851	521.511	39.7335	40.8529
	BnaC02G0159200ZS	2803.42	2609.85	752.432	715.914	2706.64	734.173	1.88215	1.59258e-78	scaffoldC02	12141011	12141439	-	357	- && - && PF14368:Probable lipid transfer	3187	3120	660	620	418.432	390.277	111.149	105.812
	BnaC04G0382400ZS	43214.2	49532.8	12879.1	13357.6	46373.5	13118.3	1.82174	4.84298e-151	scaffoldC04	50679803	50680201	-	399	- && - && PF14368:Probable lipid transfer	49127	59215	11297	11568	5771.1	6627.43	1702.24	1766.43
	BnaA05G0334600ZS	271.81	240.909	74.1031	98.1495	256.36	86.1263	1.57382	8.07085e-09	scaffoldA05	33780446	33781148	+	516	- && - && PF14368:Probable lipid transfer	309	288	65	85	28.0685	24.9247	7.57346	10.0365
	BnaC02G0034600ZS	2809.58	2937.76	1140.05	1090.04	2873.67	1115.04	1.36581	6.45205e-50	scaffoldC02	2252231	2253824	-	519	- && - && PF14368:Probable lipid transfer	3194	3512	1000	944	288.455	302.186	115.841	110.819
	BnaA04G0099500ZS	32013.7	38286.2	15581	16350.6	35150	15965.8	1.13857	5.94256e-49	scaffoldA04	11805431	11805739	+	309	- && - && PF14368:Probable lipid transfer	36394	45770	13667	14160	5520.55	6614.68	2659.17	2792
	BnaA02G0127600ZS	3279.31	3313.34	1459.26	1592.33	3296.33	1525.8	1.11139	4.9247e-37	scaffoldA02	6898518	6898952	-	363	- && - && PF14368:Probable lipid transfer	3728	3961	1280	1379	481.372	487.287	211.999	231.456
	BnaA07G0097200ZS	1390.72	1464.7	677.188	718.224	1427.71	697.706	1.03317	2.60938e-19	scaffoldA07	14691472	14694225	-	591	- && - && PF14368:Probable lipid transfer	1581	1751	594	622	125.388	132.308	60.4268	64.1231
	BnaC05G0056400ZS	196.16	304.483	540.383	518.461	250.322	529.422	-1.07941	2.23865e-07	scaffoldC05	3193498	3193797	-	300	- && - && PF14368:Probable lipid transfer	223	364	474	449	34.8413	54.1834	94.9921	91.1877
	BnaC03G0380700ZS	133.706	125.474	285.012	295.603	129.59	290.308	-1.16389	4.98485e-07	scaffoldC03	25634601	25634942	+	342	- && - && PF00234:Protease inhibitor/seed storage/LTP family	152	150	250	256	20.8319	19.5863	43.9485	45.6063
	BnaA05G0043900ZS	36.945	35.1326	72.9631	101.614	36.0388	87.2884	-1.27623	0.00302521	scaffoldA05	2365783	2366976	-	609	- && - && PF14368:Probable lipid transfer	42	42	64	88	3.23253	3.07977	6.3182	8.80393
	BnaC02G0486100ZS	39.584	39.3151	101.464	98.1495	39.4495	99.8069	-1.33919	0.00071663	scaffoldC02	59078944	59079255	-	312	- && - && PF14368:Probable lipid transfer	45	47	89	85	6.76035	6.72713	17.1501	16.5988
	BnaA06G0044700ZS	103.798	165.625	359.115	334.863	134.712	346.989	-1.36337	4.54253e-08	scaffoldA06	2955400	2955699	-	300	- && - && PF14368:Probable lipid transfer	118	198	315	290	18.4362	29.4734	63.1277	58.8963
	BnaC08G0317800ZS	83.5661	77.7937	205.209	220.548	80.6799	212.878	-1.40004	4.3985e-07	scaffoldC08	40170290	40170640	-	351	- && Q9XFS7.1 RecName: Full=Non-specific lipid-transfer protein 5; Short=LTP 5; Flags: Precursor && PF00234:Protease inhibitor/seed storage/LTP family	95	93	180	191	12.6861	11.8321	30.8316	33.1541
	BnaA08G0141200ZS	21.9911	28.4407	86.6436	96.9948	25.2159	91.8192	-1.8629	2.92177e-05	scaffoldA08	19006550	19006927	-	378	- && - && PF14368:Probable lipid transfer	25	34	76	84	3.09998	4.01674	12.0879	13.5394
	BnaA10G0113800ZS	215.513	177.336	1012.36	998.816	196.424	1005.59	-2.35716	1.68238e-51	scaffoldA10	16357090	16357398	-	309	- && - && PF14368:Probable lipid transfer	245	212	888	865	37.1637	30.6382	172.777	170.557
	BnaC03G0809300ZS	11.4354	0.836491	23.941	41.5692	6.13593	32.7551	-2.4258	0.00819083	scaffoldC03	78559859	78561253	+	594	- && - && PF14368:Probable lipid transfer	13	1	21	36	1.02581	0.0751796	2.12551	3.69256
	BnaA08G0007000ZS	7.03715	2.50947	20.5209	35.7957	4.77331	28.1583	-2.56695	0.00437004	scaffoldA08	544414	545785	-	594	- && - && PF14368:Probable lipid transfer	8	3	18	31	0.631269	0.225539	1.82187	3.1797
	BnaA06G0005500ZS	5.27786	5.01895	30.7813	34.641	5.1484	32.7112	-2.66791	0.000989413	scaffoldA06	508372	509686	-	591	- && - && PF14368:Probable lipid transfer	6	6	27	30	0.475855	0.453367	2.74667	3.09275
	BnaA02G0407100ZS	295.56	251.784	1857.14	1994.17	273.672	1925.65	-2.81582	2.10364e-110	scaffoldA02	35124371	35125395	-	540	- && - && PF14368:Probable lipid transfer	336	301	1629	1727	29.1646	24.892	181.367	194.854
	BnaA09G0427500ZS	80.0476	60.2273	584.845	668.572	70.1375	626.708	-3.16176	7.38574e-49	scaffoldA09	48800160	48804450	-	585	- && - && PF14368:Probable lipid transfer	91	72	513	579	7.29116	5.49621	52.722	60.3023
	BnaC03G0646900ZS	17.5929	25.0947	230.29	172.05	21.3438	201.17	-3.23364	4.07724e-18	scaffoldC03	62337544	62340459	+	588	- && Q9C7F7.1 RecName: Full=Non-specific lipid transfer protein GPI-anchored 1; Short=AtLTPG-1; Short=Protein LTP-GPI-ANCHORED 1; Flags: Precursor && PF14368:Probable lipid transfer	20	30	202	149	1.59428	2.2784	20.654	15.439
	BnaA01G0250300ZS	20.2318	13.3839	176.707	173.205	16.8078	174.956	-3.38368	1.30901e-17	scaffoldA01	21462580	21464156	+	573	- && - && PF14368:Probable lipid transfer	23	16	155	150	1.88141	1.24696	16.2633	15.9495
	BnaC05G0409000ZS	14.9539	11.7109	145.926	177.824	13.3324	161.875	-3.60423	2.16275e-17	scaffoldC05	46261720	46262025	+	306	- && - && PF14368:Probable lipid transfer	17	14	128	154	2.60399	2.04312	25.1489	30.6627
	BnaC01G0312000ZS	3.51857	0.836491	28.5012	28.8675	2.17753	28.6844	-3.73256	0.000267076	scaffoldC01	33648726	33650326	+	573	- && - && PF14368:Probable lipid transfer	4	1	25	25	0.327202	0.0779349	2.62311	2.65826
	BnaA03G0317300ZS	1.75929	1.67298	51.3022	10.3923	1.71613	30.8472	-4.16903	0.000233818	scaffoldA03	16761035	16761376	+	342	- && - && PF00234:Protease inhibitor/seed storage/LTP family	2	2	45	9	0.274104	0.26115	7.91074	1.60335
	BnaA08G0141300ZS	0	0	9.12038	9.2376	0	9.17899	-5.86228	0.00457271	scaffoldA08	19007795	19008145	-	351	- && - && PF14368:Probable lipid transfer	0	0	8	8	0	0	1.37029	1.38865
	*The assembly and annotation of RNA-seq adopted rapeseed genome (ZS11) from BnPIR (http://cbi.hzau.edu.cn/bnapus/index.php), and here the dientification of BnLTP genes also adopted the same method shown in "4. Materials and Methods-4.1. Sequence retrival and structural analysis".
