# Supplementary material for: Genome-Wide Identification and Expression Analysis of nsLTP Gene Family in Rapeseed (Brassica napus) Reveals Their Critical Roles in Biotic and Abiotic Stress Responses
Source: Int J Mol Sci. 2022 Jul 28;23(15):8372. doi: 10.3390/ijms23158372 (PMC9368849; doi:10.3390/ijms23158372)
Supplement: Supplementary file 1 [file ijms-23-08372-s001.zip › ijms-1829603-supplementary/Table S25.xlsx]

## Sheet: Table S25
	Table S25. The RNA-seq data of BnLTP family DEGs expressed in 25 DAP seeds of transgenic rapeseeds (Westar cultivar) overexpressing pNapA::BnbZIP67
	gene_id*	B67O_1	B67O_2	B67O_3	WT_1	WT_2	WT_3	B67O	WT	log2FoldChange	pvalue	gene_name	gene_chr	gene_start	gene_end	gene_strand	gene_length	gene_biotype	gene_description	B67O_1_count	B67O_2_count	B67O_3_count	WT_1_count	WT_2_count	WT_3_count	B67O_1_fpkm	B67O_2_fpkm	B67O_3_fpkm	WT_1_fpkm	WT_2_fpkm	WT_3_fpkm
	106353597	61.6301	42.054	47.0022	0.910599	1.71468	0.835196	50.2288	1.15349	5.44139	1.04975e-11	LOC106353597	NC_027775.2	34398964	34399645	-	586	protein_coding	putative lipid-transfer protein DIR1 && - && PF14368:Probable lipid transfer	54	39	40	1	2	1	7.59707	5.17934	5.80161	0.111078	0.209226	0.101705
	106356219	2.2826	4.31323	1.17505	20.9438	10.2881	12.5279	2.59029	14.5866	-2.47371	0.00233563	LOC106356219	NC_027775.2	8278117	8279111	-	607	protein_coding	non-specific lipid-transfer protein 8 && - && PF00234:Protease inhibitor/seed storage/LTP family	2	4	1	23	12	15	0.271638	0.512836	0.140022	2.46641	1.21193	1.47279
	106358043	1117.33	930.58	1099.85	227.65	237.483	270.603	1049.25	245.245	2.09464	3.99745e-113	LOC106358043	NC_027763.2	7436642	7439628	-	823	protein_coding	non-specific lipid transfer protein GPI-anchored 1-like && - && PF14368:Probable lipid transfer	979	863	936	250	277	324	98.0692	81.6052	96.6634	19.7727	20.6331	23.463
	106360266	53.641	85.1863	61.1028	213.08	169.753	177.897	66.6434	186.91	-1.48226	1.55628e-14	LOC106360266	NC_027764.2	27353494	27353981	+	488	protein_coding	non-specific lipid-transfer protein 2 && - && PF14368:Probable lipid transfer	47	79	52	234	198	213	7.94013	12.5984	9.05669	31.212	24.8731	26.0135
	106360267	54.7823	49.6022	41.1269	180.299	195.473	166.204	48.5038	180.659	-1.89517	1.44095e-21	LOC106360267	NC_027764.2	27350692	27351204	+	513	protein_coding	non-specific lipid-transfer protein 2 && - && PF14368:Probable lipid transfer	48	46	35	198	228	199	7.71389	6.97827	5.79878	25.1231	27.2459	23.1193
	106361839	54.7823	54.9937	92.8293	421.607	475.823	409.246	67.5351	435.559	-2.69591	1.25882e-63	LOC106361839	NC_027759.2	31830558	31831370	+	670	protein_coding	non-specific lipid-transfer protein 4-like && - && PF00234:Protease inhibitor/seed storage/LTP family	48	51	79	463	555	490	5.90631	5.92383	10.0216	44.9813	50.7811	43.5873
	106367665	619.725	659.925	619.254	91.0599	123.457	111.916	632.968	108.811	2.53757	2.46916e-105	LOC106367665	NC_027765.2	31139093	31139855	-	662	protein_coding	non-specific lipid-transfer protein 5 && - && PF00234:Protease inhibitor/seed storage/LTP family	543	612	527	100	144	134	67.6226	71.945	67.661	9.83258	13.3349	12.0638
	106367749	68.4779	54.9937	69.3282	10.0166	12.8601	8.35196	64.2666	10.4095	2.6257	9.90179e-13	LOC106367749	NC_027774.2	24437653	24439427	+	978	protein_coding	non-specific lipid-transfer protein 5%2C transcript variant X3 && - && PF00234:Protease inhibitor/seed storage/LTP family	60	51	59	11	15	10	5.05781	4.05825	5.12742	0.732115	0.940235	0.609396
	106371418	1466.57	1371.61	1401.84	316.888	356.653	339.925	1413.34	337.822	2.06355	1.25761e-178	LOC106371418	NC_027762.2	16322462	16323112	-	563	protein_coding	putative lipid-transfer protein DIR1 && - && PF14368:Probable lipid transfer	1285	1272	1193	348	416	407	188.167	175.827	180.102	40.2343	45.297	43.0848
	106376070	236.249	193.017	279.663	1585.35	1472.91	1449.06	236.31	1502.44	-2.67285	1.83258e-195	BNAA01G06260D	NC_027757.2	4243179	4243805	-	529	protein_coding	uncharacterized BNAA01G06260D && - && PF14368:Probable lipid transfer	207	179	238	1741	1718	1735	32.26	26.3332	38.2391	214.224	199.091	195.471
	106376871	214.564	203.8	172.733	475.333	522.119	470.215	197.032	489.222	-1.31075	8.06391e-32	LOC106376871	NC_027759.2	35164872	35165633	-	660	protein_coding	non-specific lipid-transfer protein 5-like && - && PF00234:Protease inhibitor/seed storage/LTP family	188	189	147	522	609	563	23.4835	22.2856	18.9304	51.4816	56.5663	50.8397
	106378476	4.5652	1.07831	5.87527	198.511	202.332	198.777	3.83959	199.873	-5.72811	1.82506e-32	LOC106378476	NC_027769.2	76122880	76123469	-	482	protein_coding	uncharacterized LOC106378476 && - && PF14368:Probable lipid transfer	4	1	5	218	236	238	0.684168	0.161458	0.881676	29.4398	30.0157	29.4285
	106380003	21.6847	32.3492	28.2013	10.0166	9.43072	13.3631	27.4117	10.9368	1.32457	0.0040818	LOC106380003	NC_027757.2	28010951	28011539	-	589	protein_coding	non-specific lipid-transfer protein 2-like && - && PF14368:Probable lipid transfer	19	30	24	11	11	16	2.65943	3.96381	3.46324	1.21563	1.14488	1.61899
	106385955	566.084	489.552	494.698	1081.79	1006.51	1043.99	516.778	1044.1	-1.01477	3.82974e-42	LOC106385955	NC_027768.2	12693013	12693695	-	602	protein_coding	putative lipid-transfer protein DIR1%2C transcript variant X1 && - && PF14368:Probable lipid transfer	496	454	421	1188	1174	1250	67.9258	58.6903	59.439	128.453	119.552	123.752
	106387148	349.237	361.233	359.567	5216.82	5135.45	5498.93	356.679	5283.73	-3.88879	0	LOC106387148	NC_027768.2	9668952	9669834	+	744	protein_coding	non-specific lipid-transfer protein 3-like && - && PF00234:Protease inhibitor/seed storage/LTP family	306	335	306	5729	5990	6584	33.9077	35.0412	34.957	501.224	493.558	527.419
	106387931	29.6738	35.5842	55.2275	2.7318	2.57201	0.835196	40.1618	2.04634	4.30683	1.732e-10	LOC106387931	NC_027769.2	15600675	15601457	-	650	protein_coding	non-specific lipid-transfer protein 3 && - && PF00234:Protease inhibitor/seed storage/LTP family	26	33	47	3	3	1	3.29769	3.95101	6.14569	0.300423	0.282939	0.0916907
	106389644	1134.45	1053.51	1101.03	209.438	226.337	224.668	1096.33	220.148	2.31481	2.09786e-168	LOC106389644	NW_019168773.1	105680	107309	+	837	protein_coding	non-specific lipid transfer protein GPI-anchored 1 && - && PF14368:Probable lipid transfer	994	977	937	230	264	269	97.9063	90.8398	95.1481	17.8866	19.3358	19.1543
	106392895	2.2826	2.15662	0	14.5696	11.1454	8.35196	1.47974	11.3556	-2.91886	0.00341825	LOC106392895	NC_027758.2	3497247	3498283	-	480	protein_coding	non-specific lipid-transfer protein-like protein At5g64080 && - && PF14368:Probable lipid transfer	2	2	0	16	13	10	0.343509	0.324262	0	2.16972	1.6603	1.24164
	106404633	34.239	37.7408	24.6761	3.6424	2.57201	2.50559	32.2186	2.90667	3.47909	1.67918e-08	LOC106404633	NC_027770.2	65002924	65003587	+	578	protein_coding	non-specific lipid-transfer protein 1 && - && PF14368:Probable lipid transfer	30	35	21	4	3	3	4.27901	4.71246	3.088	0.450462	0.318183	0.309337
	106404679	57.0649	62.5419	52.8774	136.59	138.889	136.137	57.4947	137.205	-1.25288	3.0252e-10	LOC106404679	NC_027762.2	15479189	15479919	-	646	protein_coding	uncharacterized LOC106404679 && - && PF14368:Probable lipid transfer	50	58	45	150	162	163	6.38098	6.98719	5.9206	15.1142	15.3733	15.0381
	106404948	3926.07	3535.77	3903.53	1470.62	1521.77	1439.88	3788.46	1477.42	1.35819	2.13146e-159	LOC106404948	NC_027758.2	34027545	34028903	-	874	protein_coding	non-specific lipid-transfer protein-like protein At5g64080 && Q8VYI9.1 RecName: Full=Non-specific lipid-transfer protein-like protein At5g64080; Flags: Precursor && PF14368:Probable lipid transfer	3440	3279	3322	1615	1775	1724	324.487	291.969	323.053	120.278	124.501	117.561
	106406388	120.978	76.5599	90.4792	26.4074	17.1468	23.3855	96.0056	22.3132	2.10653	2.6354e-13	LOC106406388	NC_027770.2	65400425	65401371	+	710	protein_coding	non-specific lipid-transfer protein A && - && PF00234:Protease inhibitor/seed storage/LTP family	106	71	77	29	20	28	12.3083	7.78228	9.21761	2.65868	1.72685	2.35038
	106423777	76.467	77.6382	66.9781	8.19539	3.42935	8.35196	73.6944	6.6589	3.47142	9.21921e-18	LOC106423777	NC_027774.2	2234733	2235344	-	612	protein_coding	non-specific lipid-transfer protein 2 && - && PF14368:Probable lipid transfer	67	72	57	9	4	10	9.02554	9.15563	7.91607	0.957231	0.400675	0.973839
	106434442	211.14	182.234	190.359	1772.94	1607.51	1668.72	194.578	1683.06	-3.1134	9.94136e-286	BNAC01G07530D	NC_027774.2	26216749	26217508	-	657	protein_coding	uncharacterized BNAC01G07530D && - && PF14368:Probable lipid transfer	185	169	162	1947	1875	1998	23.2143	20.0184	20.9573	192.897	174.952	181.246
	106440095	0	0	0	7.28479	0.857338	5.84637	0	4.66283	-4.48459	0.0106255	LOC106440095	NC_027773.2	48258736	48260071	-	606	protein_coding	non-specific lipid-transfer protein 12-like && - && PF00234:Protease inhibitor/seed storage/LTP family	0	0	0	8	1	7	0	0	0	0.859296	0.101161	0.688437
	106447675	60.4888	33.4276	44.6521	1.8212	3.42935	1.67039	46.1895	2.30698	4.31988	6.53971e-12	LOC106447675	NC_027760.2	19903352	19904233	+	645	protein_coding	non-specific lipid-transfer protein A-like && - && PF00234:Protease inhibitor/seed storage/LTP family	53	31	38	2	4	2	6.77432	3.74032	5.00737	0.201835	0.380176	0.184803
	106447676	6295.4	6112.93	6208.99	916.063	836.762	867.768	6205.77	873.531	2.82938	0	LOC106447676	NC_027760.2	19900533	19904228	+	1010	protein_coding	non-specific lipid-transfer protein B%2C transcript variant X2 && - && PF00234:Protease inhibitor/seed storage/LTP family	5516	5669	5284	1006	976	1039	450.249	436.81	444.659	64.8339	59.2397	61.3102
	106451951	133.532	174.686	185.659	61.0101	45.4389	55.1229	164.625	53.8573	1.61363	1.03527e-15	LOC106451951	NC_027761.2	25428944	25429546	-	603	protein_coding	non-specific lipid-transfer protein 2-like && - && PF14368:Probable lipid transfer	117	162	158	67	53	66	15.9963	20.9076	22.2703	7.23241	5.38819	6.52327
	106454694	34.239	30.1926	45.8271	1.8212	0	0	36.7529	0.607066	5.98468	5.19802e-08	LOC106454694	NC_027759.2	5844923	5845641	-	621	protein_coding	non-specific lipid-transfer protein 1-like && - && PF14368:Probable lipid transfer	30	28	39	2	0	0	3.98272	3.50892	5.33776	0.209635	0	0
	111198562	100.434	67.9334	79.9037	230.382	242.627	210.469	82.7571	227.826	-1.46305	3.68922e-18	LOC111198562	NW_019169276.1	22411	22950	-	540	protein_coding	non-specific lipid-transfer protein 2-like && - && PF14368:Probable lipid transfer	88	63	68	253	283	252	13.435	9.07933	10.7029	30.4967	32.1275	27.8128
	111213648	281.901	267.42	386.593	1278.48	1638.37	1546.78	311.971	1487.88	-2.25474	1.75456e-29	LOC111213648	NW_019169660.1	6725	7274	+	550	protein_coding	non-specific lipid-transfer protein 2-like && - && PF14368:Probable lipid transfer	247	248	329	1404	1911	1852	37.0241	35.091	50.8416	166.161	213.001	200.686
	111213827	82.1735	88.4213	75.2035	209.438	204.904	236.36	81.9327	216.901	-1.40323	1.76343e-17	LOC111213827	NW_019169799.1	2381	3145	-	604	protein_coding	putative lipid-transfer protein DIR1 && - && PF14368:Probable lipid transfer	72	82	64	230	239	283	9.82755	10.5654	9.00594	24.7866	24.2575	27.9247
	*The assembly and annotation of RNA-seq adopted rapeseed genome from NCBI (https://www.ncbi.nlm.nih.gov/), and here the dientification of BnLTP genes also adopted the same method shown in "4. Materials and Methods-4.1. Sequence retrival and structural analysis".
