# Supplementary material for: Genome-Wide Identification and Expression Analysis of nsLTP Gene Family in Rapeseed (Brassica napus) Reveals Their Critical Roles in Biotic and Abiotic Stress Responses
Source: Int J Mol Sci. 2022 Jul 28;23(15):8372. doi: 10.3390/ijms23158372 (PMC9368849; doi:10.3390/ijms23158372)
Supplement: Supplementary file 1 [file ijms-23-08372-s001.zip › ijms-1829603-supplementary/Table S26.xlsx]

## Sheet: Table S26
	Table S26. Primers for the qRT-PCR used in this study
	Name	Sequence (5'-3')	Application
	FBnLTP129q	GCCGCTAATCTTGAATGTCTCTG	Sense primer of BnLTP129
	FBnLTP129q	TCCCTATGTTCAACCAGTTTCCA	Antisense primer of BnLTP129
	FBnLTP161q	CGCAGTGATGATGATCCAAGAAG	Sense primer of BnLTP161
	FBnLTP161q	ACGGGCAGAGACATTCAAGAT	Antisense primer of BnLTP161
	FBnACT7q	TGGGTTTGCTGGTGACGAT	Sense primer of BnACT7
	RBnACT7q	TGCCTAGGACGACCAACAATACT	Antisense primer of BnACT7
