# Supplementary material for: Genome-Wide Identification and Expression Analysis of nsLTP Gene Family in Rapeseed (Brassica napus) Reveals Their Critical Roles in Biotic and Abiotic Stress Responses
Source: Int J Mol Sci. 2022 Jul 28;23(15):8372. doi: 10.3390/ijms23158372 (PMC9368849; doi:10.3390/ijms23158372)
Supplement: Supplementary file 1 [file ijms-23-08372-s001.zip › ijms-1829603-supplementary/Table S3.xlsx]

## Sheet: Table S3
	Table S3. Basic information of BoLTP family genes identified in Brassica oleracea and their encoding proteins
	Gene name	Gene ID	Protein GPI prediction	Protein signal peptide prediction
	BoLTP001	Bo1g017530.1	No	Yes
	BoLTP002	Bo1g017670.1	No	Yes
	BoLTP003	Bo1g027300.1	No	Yes
	BoLTP004	Bo1g028360.1	No	Yes
	BoLTP005	Bo1g028500.1	Yes	Yes
	BoLTP006	Bo1g057110.1	No	Yes
	BoLTP007	Bo1g059060.1	No	Yes
	BoLTP008	Bo1g059070.1	No	Yes
	BoLTP009	Bo1g085960.1	Yes	Yes
	BoLTP010	Bo1g101500.1	No	Yes
	BoLTP011	Bo1g104990.1	Yes	Yes
	BoLTP012	Bo1g105000.1	Yes	Yes
	BoLTP013	Bo1g105450.1	No	Yes
	BoLTP014	Bo1g118820.1	No	Yes
	BoLTP015	Bo2g009310.1	Yes	Yes
	BoLTP016	Bo2g026820.1	No	Yes
	BoLTP017	Bo2g026830.1	No	Yes
	BoLTP018	Bo2g038930.1	No	Yes
	BoLTP019	Bo2g038940.1	No	Yes
	BoLTP020	Bo2g038950.1	No	Yes
	BoLTP021	Bo2g055670.1	No	Yes
	BoLTP022	Bo2g080630.1	No	Yes
	BoLTP023	Bo2g080770.1	No	Yes
	BoLTP024	Bo2g104800.1	Yes	Yes
	BoLTP025	Bo2g104910.1	No	Yes
	BoLTP026	Bo2g104950.1	No	Yes
	BoLTP027	Bo2g105060.1	No	Yes
	BoLTP028	Bo2g111860.1	Yes	Yes
	BoLTP029	Bo2g123290.1	No	Yes
	BoLTP030	Bo2g134650.1	No	Yes
	BoLTP031	Bo2g147700.1	No	Yes
	BoLTP032	Bo2g147710.1	No	Yes
	BoLTP033	Bo2g147810.1	No	Yes
	BoLTP034	Bo2g149980.1	No	Yes
	BoLTP035	Bo2g161450.1	No	Yes
	BoLTP036	Bo2g166030.1	Yes	Yes
	BoLTP037	Bo3g018250.1	No	Yes
	BoLTP038	Bo3g021570.1	No	Yes
	BoLTP039	Bo3g023320.1	No	Yes
	BoLTP040	Bo3g023690.1	No	Yes
	BoLTP041	Bo3g036350.1	No	Yes
	BoLTP042	Bo3g037620.1	No	Yes
	BoLTP043	Bo3g045740.1	No	Yes
	BoLTP044	Bo3g045750.1	No	Yes
	BoLTP045	Bo3g045810.1	No	Yes
	BoLTP046	Bo3g045820.1	No	Yes
	BoLTP047	Bo3g047220.1	Yes	Yes
	BoLTP048	Bo3g061260.1	No	Yes
	BoLTP049	Bo3g062440.1	No	Yes
	BoLTP050	Bo3g071470.1	No	Yes
	BoLTP051	Bo3g071810.1	No	Yes
	BoLTP052	Bo3g079960.1	No	Yes
	BoLTP053	Bo3g081310.1	Yes	Yes
	BoLTP054	Bo3g081320.1	No	Yes
	BoLTP055	Bo3g101670.1	Yes	Yes
	BoLTP056	Bo3g142970.1	Yes	Yes
	BoLTP057	Bo3g164510.1	Yes	Yes
	BoLTP058	Bo3g170670.1	No	Yes
	BoLTP059	Bo3g170680.1	No	Yes
	BoLTP060	Bo3g170820.1	No	Yes
	BoLTP061	Bo3g175350.1	No	Yes
	BoLTP062	Bo3g184900.1	Yes	Yes
	BoLTP063	Bo4g021530.1	Yes	Yes
	BoLTP064	Bo4g027240.1	No	Yes
	BoLTP065	Bo4g030080.1	No	Yes
	BoLTP066	Bo4g050950.1	No	Yes
	BoLTP067	Bo4g050960.1	No	Yes
	BoLTP068	Bo4g077070.1	Yes	Yes
	BoLTP069	Bo4g084930.1	No	Yes
	BoLTP070	Bo4g094220.1	Yes	Yes
	BoLTP071	Bo4g120190.1	Yes	Yes
	BoLTP072	Bo4g120460.1	No	Yes
	BoLTP073	Bo4g187220.1	No	Yes
	BoLTP074	Bo4g187660.1	No	Yes
	BoLTP075	Bo4g200870.1	Yes	Yes
	BoLTP076	Bo5g005630.1	Yes	Yes
	BoLTP077	Bo5g008460.1	No	Yes
	BoLTP078	Bo5g008470.1	No	Yes
	BoLTP079	Bo5g008480.1	No	Yes
	BoLTP080	Bo5g017210.1	No	Yes
	BoLTP081	Bo5g025250.1	Yes	Yes
	BoLTP082	Bo5g025420.1	Yes	Yes
	BoLTP083	Bo5g052440.1	Yes	Yes
	BoLTP084	Bo5g094620.1	Yes	Yes
	BoLTP085	Bo5g098320.1	No	Yes
	BoLTP086	Bo5g116920.1	No	Yes
	BoLTP087	Bo5g118890.1	No	Yes
	BoLTP088	Bo5g133390.1	No	Yes
	BoLTP089	Bo5g139760.1	No	Yes
	BoLTP090	Bo5g141510.1	No	Yes
	BoLTP091	Bo6g033370.1	Yes	Yes
	BoLTP092	Bo6g043920.1	Yes	Yes
	BoLTP093	Bo6g074900.1	No	Yes
	BoLTP094	Bo6g087710.1	Yes	Yes
	BoLTP095	Bo6g101330.1	No	Yes
	BoLTP096	Bo6g116830.1	Yes	Yes
	BoLTP097	Bo6g116840.1	Yes	Yes
	BoLTP098	Bo6g118080.1	No	Yes
	BoLTP099	Bo6g118200.1	Yes	Yes
	BoLTP100	Bo7g048540.1	Yes	Yes
	BoLTP101	Bo7g075990.1	No	Yes
	BoLTP102	Bo7g077010.1	No	Yes
	BoLTP103	Bo7g077020.1	No	Yes
	BoLTP104	Bo7g087290.1	No	Yes
	BoLTP105	Bo7g087300.1	No	Yes
	BoLTP106	Bo7g101000.1	No	Yes
	BoLTP107	Bo7g101010.1	No	Yes
	BoLTP108	Bo7g101440.1	No	Yes
	BoLTP109	Bo7g107960.1	No	Yes
	BoLTP110	Bo7g112070.1	No	Yes
	BoLTP111	Bo8g010770.1	No	Yes
	BoLTP112	Bo8g010780.1	No	Yes
	BoLTP113	Bo8g012900.1	No	Yes
	BoLTP114	Bo8g040600.1	No	Yes
	BoLTP115	Bo8g062550.1	No	Yes
	BoLTP116	Bo8g062560.1	No	Yes
	BoLTP117	Bo8g067740.1	Yes	Yes
	BoLTP118	Bo8g081440.1	No	Yes
	BoLTP119	Bo8g081450.1	No	Yes
	BoLTP120	Bo8g104460.1	Yes	Yes
	BoLTP121	Bo8g104480.1	Yes	Yes
	BoLTP122	Bo8g104490.1	Yes	Yes
	BoLTP123	Bo8g115060.1	Yes	Yes
	BoLTP124	Bo9g008830.1	No	Yes
	BoLTP125	Bo9g022280.1	No	Yes
	BoLTP126	Bo9g026030.1	No	Yes
	BoLTP127	Bo9g030790.1	No	Yes
	BoLTP128	Bo9g036810.1	No	Yes
	BoLTP129	Bo9g037220.1	No	Yes
	BoLTP130	Bo9g037240.1	No	Yes
	BoLTP131	Bo9g043440.1	No	Yes
	BoLTP132	Bo9g066800.1	No	Yes
	BoLTP133	Bo9g079580.1	No	Yes
	BoLTP134	Bo9g079600.1	No	Yes
	BoLTP135	Bo9g083170.1	Yes	Yes
	BoLTP136	Bo9g104870.1	No	Yes
	BoLTP137	Bo9g120390.1	No	Yes
	BoLTP138	Bo9g120550.1	No	Yes
	BoLTP139	Bo9g126030.1	No	Yes
	BoLTP140	Bo9g137220.1	No	Yes
	BoLTP141	Bo9g166330.1	No	Yes
	BoLTP142	Bo9g174070.1	No	Yes
	BoLTP143	Bo9g176690.1	No	Yes
	BoLTP144	Bo01010s010.1	No	Yes
	BoLTP145	Bo01083s010.1	No	Yes
	BoLTP146	Bo01158s030.1	No	Yes
	BoLTP147	Bo02331s010.1	No	Yes
	BoLTP148	Bo02928s010.1	No	Yes
	BoLTP149	Bo04728s010.1	No	Yes
	BoLTP150	Bo07665s010.1	No	Yes
	BoLTP151	Bo16361s010.1	No	Yes
