# Supplementary material for: Genome-Wide Identification and Expression Analysis of nsLTP Gene Family in Rapeseed (Brassica napus) Reveals Their Critical Roles in Biotic and Abiotic Stress Responses
Source: Int J Mol Sci. 2022 Jul 28;23(15):8372. doi: 10.3390/ijms23158372 (PMC9368849; doi:10.3390/ijms23158372)
Supplement: Supplementary file 1 [file ijms-23-08372-s001.zip › ijms-1829603-supplementary/Table S4.xlsx]

## Sheet: Table S4
	Table S4. Basic information of AtLTP family genes identified in Arabidopsis thaliana and their encoding proteins
	Gene name	Gene ID	Chromosome number	Start	End	Strand1	Protein signal peptide prediction	Protein GPI prediction
	AtLTP001	AT1G03103.1	Chr1	747197	748057	+	Yes	Yes
	AtLTP002	AT1G05450.2	Chr1	1599876	1601214	+	Yes	Yes
	AtLTP003	AT1G07747.1	Chr1	2403558	2403845	+	Yes	No
	AtLTP004	AT1G12090.1	Chr1	4089664	4090857	-	Yes	No
	AtLTP005	AT1G12100.1	Chr1	4095246	4095883	+	Yes	No
	AtLTP006	AT1G18280.1	Chr1	6294160	6295372	+	Yes	Yes
	AtLTP007	AT1G27950.1	Chr1	9740508	9742159	+	Yes	Yes
	AtLTP008	AT1G32280.1	Chr1	11646189	11647001	+	Yes	No
	AtLTP009	AT1G36150.1	Chr1	13528257	13529470	+	Yes	Yes
	AtLTP010	AT1G43666.1	Chr1	16461072	16461734	-	Yes	No
	AtLTP011	AT1G43667.1	Chr1	16465056	16465565	-	Yes	No
	AtLTP012	AT1G48750.1	Chr1	18035967	18036510	+	Yes	No
	AtLTP013	AT1G52415.1	Chr1	19526153	19526888	+	Yes	No
	AtLTP014	AT1G62500.1	Chr1	23131928	23133507	+	Yes	No
	AtLTP015	AT1G62510.1	Chr1	23136366	23137254	-	Yes	No
	AtLTP016	AT1G62790.1	Chr1	23252140	23253743	+	Yes	Yes
	AtLTP017	AT1G66850.1	Chr1	24936876	24937434	+	Yes	No
	AtLTP018	AT1G73550.1	Chr1	27647756	27648709	-	Yes	Yes
	AtLTP019	AT1G73560.1	Chr1	27649695	27650471	-	Yes	Yes
	AtLTP020	AT1G73780.1	Chr1	27743685	27744453	+	Yes	No
	AtLTP021	AT1G73890.1	Chr1	27787903	27788658	-	Yes	Yes
	AtLTP022	AT2G10940.1	Chr2	4310321	4312162	-	Yes	No
	AtLTP023	AT2G13295.1	Chr2	5514094	5514641	-	Yes	No
	AtLTP024	AT2G13820.1	Chr2	5774089	5776302	-	Yes	Yes
	AtLTP025	AT2G14846.1	Chr2	6382368	6382810	+	Yes	No
	AtLTP026	AT2G15050.1	Chr2	6518749	6521549	+	Yes	No
	AtLTP027	AT2G15325.1	Chr2	6669654	6670381	-	Yes	No
	AtLTP028	AT2G16592.1	Chr2	7196147	7196777	+	Yes	No
	AtLTP029	AT2G16594.1	Chr2	7197774	7198082	+	Yes	No
	AtLTP030	AT2G18370.1	Chr2	7980532	7981868	+	Yes	No
	AtLTP031	AT2G27130.1	Chr2	11595076	11596548	+	Yes	Yes
	AtLTP032	AT2G37870.1	Chr2	15859204	15859942	+	Yes	No
	AtLTP033	AT2G38530.1	Chr2	16128176	16129399	+	Yes	No
	AtLTP034	AT2G38540.1	Chr2	16130290	16131240	+	Yes	No
	AtLTP035	AT2G44290.1	Chr2	18305080	18306395	-	Yes	Yes
	AtLTP036	AT2G44300.1	Chr2	18307223	18308494	-	Yes	No
	AtLTP037	AT2G45180.1	Chr2	18626188	18627157	+	Yes	No
	AtLTP038	AT2G48130.1	Chr2	19682509	19686056	-	Yes	Yes
	AtLTP039	AT2G48140.1	Chr2	19686333	19687664	+	Yes	Yes
	AtLTP040	AT3G07450.1	Chr3	2383442	2383937	-	Yes	No
	AtLTP041	AT3G08770.1	Chr3	2664069	2664888	-	Yes	No
	AtLTP042	AT3G18280.1	Chr3	6267045	6267648	+	Yes	No
	AtLTP043	AT3G22120.1	Chr3	7794951	7796310	-	Yes	No
	AtLTP044	AT3G22142.1	Chr3	7803492	7808046	-	Yes	No
	AtLTP045	AT3G22570.1	Chr3	7999707	8001238	-	Yes	No
	AtLTP046	AT3G22580.1	Chr3	8002762	8003145	-	Yes	No
	AtLTP047	AT3G22600.1	Chr3	8006249	8007836	-	Yes	Yes
	AtLTP048	AT3G22620.1	Chr3	8008534	8009590	+	Yes	Yes
	AtLTP049	AT3G29152.1	Chr3	11114052	11114491	-	Yes	No
	AtLTP050	AT3G43720.1	Chr3	15615386	15617309	-	Yes	Yes
	AtLTP051	AT3G51590.1	Chr3	19135619	19136675	-	Yes	No
	AtLTP052	AT3G51600.1	Chr3	19138338	19139423	-	Yes	No
	AtLTP053	AT3G53980.1	Chr3	19987562	19988463	-	Yes	No
	AtLTP054	AT3G57310.1	Chr3	21208117	21208642	-	Yes	No
	AtLTP055	AT3G58550.1	Chr3	21649364	21650347	-	Yes	No
	AtLTP056	AT4G00165.1	Chr4	69230	69957	-	Yes	No
	AtLTP057	AT4G08670.1	Chr4	5536545	5538310	-	Yes	Yes
	AtLTP058	AT4G12360.1	Chr4	7327992	7329192	-	Yes	Yes
	AtLTP059	AT4G12470.1	Chr4	7401087	7401951	-	Yes	No
	AtLTP060	AT4G12480.1	Chr4	7406065	7406994	-	Yes	No
	AtLTP061	AT4G12490.1	Chr4	7409621	7410406	-	Yes	No
	AtLTP062	AT4G12500.1	Chr4	7413990	7414955	-	Yes	No
	AtLTP063	AT4G12510.1	Chr4	7417068	7417873	-	Yes	No
	AtLTP064	AT4G12520.1	Chr4	7420951	7421828	-	Yes	No
	AtLTP065	AT4G12530.1	Chr4	7427834	7428563	-	Yes	No
	AtLTP066	AT4G12545.1	Chr4	7434199	7434858	+	Yes	No
	AtLTP067	AT4G12550.1	Chr4	7439115	7439805	+	Yes	No
	AtLTP068	AT4G12825.1	Chr4	7529471	7529892	+	Yes	No
	AtLTP069	AT4G14805.1	Chr4	8502373	8503199	-	Yes	Yes
	AtLTP070	AT4G14815.1	Chr4	8505043	8505952	+	Yes	Yes
	AtLTP071	AT4G15160.1	Chr4	8646150	8647252	+	Yes	No
	AtLTP072	AT4G22485.1	Chr4	11844506	11846476	-	Yes	No
	AtLTP073	AT4G22490.1	Chr4	11849653	11850436	-	Yes	No
	AtLTP074	AT4G22505.1	Chr4	11851155	11853018	-	Yes	No
	AtLTP075	AT4G22513.1	Chr4	11854809	11855439	+	Yes	No
	AtLTP076	AT4G22517.1	Chr4	11856743	11857362	+	Yes	No
	AtLTP077	AT4G22630.1	Chr4	11908673	11910013	+	Yes	Yes
	AtLTP078	AT4G22640.1	Chr4	11911600	11912107	+	Yes	No
	AtLTP079	AT4G22650.1	Chr4	11913557	11914027	+	Yes	No
	AtLTP080	AT4G22666.1	Chr4	11917057	11917959	+	Yes	Yes
	AtLTP081	AT4G30880.1	Chr4	15035207	15035843	+	Yes	No
	AtLTP082	AT4G33355.1	Chr4	16066987	16067820	+	Yes	No
	AtLTP083	AT4G33550.1	Chr4	16134440	16135056	+	Yes	No
	AtLTP084	AT5G01870.1	Chr5	337128	337914	+	Yes	No
	AtLTP085	AT5G05960.1	Chr5	1789538	1790833	+	Yes	No
	AtLTP086	AT5G07230.1	Chr5	2270948	2271610	+	Yes	Yes
	AtLTP087	AT5G09370.1	Chr5	2909239	2910554	-	Yes	Yes
	AtLTP088	AT5G13900.1	Chr5	4481122	4481950	-	Yes	Yes
	AtLTP089	AT5G38160.1	Chr5	15225767	15226208	+	Yes	No
	AtLTP090	AT5G38170.1	Chr5	15227638	15228081	+	Yes	No
	AtLTP091	AT5G38180.1	Chr5	15229810	15230243	+	Yes	No
	AtLTP092	AT5G38195.1	Chr5	15246910	15247329	+	Yes	No
	AtLTP093	AT5G44265.1	Chr5	17832779	17833316	-	Yes	No
	AtLTP094	AT5G46890.1	Chr5	19036296	19036938	-	Yes	No
	AtLTP095	AT5G46900.1	Chr5	19039701	19040456	-	Yes	No
	AtLTP096	AT5G48485.1	Chr5	19646028	19646840	-	Yes	No
	AtLTP097	AT5G52160.1	Chr5	21195044	21195763	+	Yes	No
	AtLTP098	AT5G55410.1	Chr5	22460550	22461385	+	Yes	No
	AtLTP099	AT5G55450.1	Chr5	22467337	22468306	+	Yes	No
	AtLTP100	AT5G55460.1	Chr5	22468579	22469304	+	Yes	No
	AtLTP101	AT5G56480.1	Chr5	22870259	22870817	-	Yes	No
	AtLTP102	AT5G59310.1	Chr5	23924990	23925957	-	Yes	No
	AtLTP103	AT5G59320.1	Chr5	23928954	23929816	+	Yes	No
	AtLTP104	AT5G62065.1	Chr5	24929207	24929778	+	Yes	No
	AtLTP105	AT5G62080.1	Chr5	24933471	24934484	-	Yes	No
	AtLTP106	AT5G64080.1	Chr5	25645209	25646845	-	Yes	Yes
