# Supplementary material for: Genome-Wide Identification and Expression Analysis of nsLTP Gene Family in Rapeseed (Brassica napus) Reveals Their Critical Roles in Biotic and Abiotic Stress Responses
Source: Int J Mol Sci. 2022 Jul 28;23(15):8372. doi: 10.3390/ijms23158372 (PMC9368849; doi:10.3390/ijms23158372)
Supplement: Supplementary file 1 [file ijms-23-08372-s001.zip › ijms-1829603-supplementary/Table S5.xlsx]

## Sheet: Table S5
	Table S5. The sequences of eight cysteine motif (8CM) of nsLTP proteins from B. napus, B. rapa, B. oleracea and A. thaliana
	Name	Sequences of eight cysteine motif (8CM)
	BnLTP001	CQGDIEGLMRECAVYVQRPGPKVNPSAACCKVVKRSDIPCACGRITPSVQKMIDMNKVVLVTSFCGRPLAHGTKC
	BnLTP002	CPKDTLKLGVCVNALNLLNDDGPALGTPPVTPCCSLIKGLVDLEAAVCLCTALKASVLGININLPINLSLLLNVCKRKSPPGFQC
	BnLTP003	CPRNAAQQRACANVVRRYGNFLDFGRAQPCCSLIRDLSDREAAACLCGFVQPPGQRRSLLLAIFLFSVGLVVAGSPEASCAHNLFHVPFELPPYTIIHTC
	BnLTP004	CPRSSTQVQACVNRLTSIVGLNVLPLTQCCSLVAGLAPSVASVCICNALKLSVLDILGITVTLGQVLGSCGVSPPAGFIC
	BnLTP005	CTILITDIMTKCYLSGNLAPSTECCDDLKSANSKQVTCLCDNFIAHPSNNNVTQALLEVYHHDCGVADKFVC
	BnLTP006	CVAKLTPCRPYVNSEAPPPLWCCHPLRKIVENDATCLCEAFKHPDMLALIHLTQEAALNLISSCGVSYDASSC
	BnLTP007	CSIDALKLGACVDVLGGLIHIGLGKSYAKATCCPVLGGLVGLDAAVCLCTTIRAKLLNIDLIIPIALELLVDCGKTPPRDFKC
	BnLTP008	CGAVASNLGQCINYLTRGGFVPRGCCSGVQRLHSMARTTRDRQQACRCIQGAARALGSRLNPGRAARLPGACRVRISYPISARTNC
	BnLTP009	CGTVTSTMTQCISYLTNGGPLPSSCCVAVKSLNQMAQTTPDRRQVCECLKSAGKEIKGLNIDLVAALPTTCGVSLSYPIGFNTNC
	BnLTP010	CVDILGGCIHMGIGKSYAKETCCPVLGGLFSMDAAICLCTTIEAKFFNMDLIIPIAIEILLDCGKPPPPGFKC
	BnLTP011	CMTNLLNMTDCLSYVQVGNGGGAANPDKACCPELAGLVDSSPQCLCYLLGGDMAAQYGIKIDKAKALKLPRVCGVVTPDPSLC
	BnLTP012	CGTVTSSLAPCATYLSSGGEVPPPCCAGVKKLNGMAQTTADRQQACKCLKAAAQGINPSLASSLPGKCSVSIPYPISMSTNC
	BnLTP013	CGTVTSSLAPCATYLSKGGAVVPGPCCAGVKKLNDMAQTTPDRQQACKCLKAAAKSINPSLASGLPGKCSVSIPYPISMSTNC
	BnLTP014	CKVNTNDLQKCRPAVTGNYPPPPTPACCTVAKTANLECLCPFLSRSGIDPAKLKALFANCGVNNPSC
	BnLTP015	CNVDTNDLQKCRPAVTGNYPPPPTPACCTVAKTANLECLCPFLSRSGIDPSKLKALLANCGVNNPSC
	BnLTP016	CNVDTNDLQKCRPAVTGNYPPPPTPACCTVAKTANLECLCPFLSRSGIDPSKLKALLANCGVNNPSC
	BnLTP017	CKIDINDMQKCRPAVIGINPPPPVNECCVVVRSANLECFCGFKFYLPILGIDPSKVAALVAKCGVTTIPPSC
	BnLTP018	CDPKQLQPCLAAITGGGQPSGDCCAKLKEQQPCLCGFSKNPAFAQYISSPNSRKVLTACGIPYPSC
	BnLTP019	CVEKLIPCHPYINTDSPPPPWCCYPVKEIVEKDETCLCGFLNHPDMLALINISQDDALNLITSCGASYDESLC
	BnLTP020	CDPMQLIPCEEAILKGSKPSDTCCTRLNQQQHCVCQYMKNPNFKSFLDSPNAKKIATDCHCPKPKC
	BnLTP021	CNSTEHITCIPALQSGSQPSAECCGKLKEEESCLCGYIQNPLFSQYVTSANVHMVLVTCGIPYPSC
	BnLTP022	CPRDTVKFGVCGSWLGLVHEVIGTPPSQECCSLVKGLADLEAALCLCTALKTSLLGVAPVKLPVALTLLLNSCGKTLPQGFVC
	BnLTP023	CPRNALQIGACTNVLNAIDLTLGNPPPPVPPCCSLIAGLADLEAAVCLCTALDVNVLGINVHLPIDISVLLNACSRFAPPSFQC
	BnLTP024	CPRNALQIGACTNVLNAIDLTLGNPPPPVPPCCSLIAGLADLEAAVCLCTALDVNVLGINVHLPIDISVLFNACSRFAPPSFLC
	BnLTP025	CAAGLTVCLPAFAQGGTPSKECCTAVKTQQSCLCGFIKAPVLVVPFNITAFSALISKSCGINTDLNLC
	BnLTP026	CPKTVPQIRICGNIVNKLPRIRSVQPCCSIIRDRYDTDALDCLCELVDAPRLSLPPNIIILSGACGRRIPPGYTC
	BnLTP027	CTTIDITECVPAIIFGAQLSPDCCQNLKVQQPCYCGFINNAGLRPYITSPQGHAALASCGIPFPGGIYTLVPDSSSSLSC
	BnLTP028	CGMTQSELNECKPAVSKENPTNPSTLCCDYLKHADISCLCGYKNSPLLGSFGIDPALAAGLPTKCDMPNAPTC
	BnLTP029	CSMLILNMADCLSFVSAGGTEAKPASSCCNGLKTVLKTDAECLCEGFKSSASLGVTLNMTKAATLPAACKLHAPSMAAC
	BnLTP030	CGTVTSSLAPCANYLSKGGDVPPPCCAGVTKLNGMAQTTPDRQQACKCLQSAAKTVSGLDPSLAAGLPGKCGVSIPYPISMSTNC
	BnLTP031	CNTVVGSLGTCYVYLRQGGIVPPSCCRGVRNLNGMAQTTPDRQQACKCVQSFTKSVPGLNQNLASGLPGKCGVSLPYPISISMNC
	BnLTP032	CGTVVQSMSPCITYLSGRMDLTAACCGGVRDLNAIAQTTPDRQQTCKCLQAVAKKIPGFNQTRASDLPGKCRVSFPFPISISTNC
	BnLTP033	CNTDTNDLQKCSPAVTGNNPPAPGPDCCAVAKSADLECLCPYLSLSGIDPSKIKSVLASCGVGNPSC
	BnLTP034	CKIDSNDMEKCRPAVTGNNPPPPVNECCVVVKSADLACFCRYKFYLPILGIDPSKVAALVAKCGVTTIPRNC
	BnLTP035	CNRHLSGLNVCGEFVVPGADKTNPSAECCSALEAVPSECLCNTMRIASRLPTRCSIPTLSC
	BnLTP036	CGTVTSNLVPCAGYLMKGGPVPASCCAGVSKLNSMAKTTPDRQQACKCLKTAAKSVNPSLASSLPGKCGVSIPYPISMSTNC
	BnLTP037	CASVVSNMAPCISYLRGSTGAISSACCSGVKNINGLSRTPSDRQIACGCLKRVVTLPNNINADRAAGLPKACGVSLPYNISKSANC
	BnLTP038	CPRDQLKLSTCANILNLINLNLGAPAMRPCCSVLLGLLDLDIALCFCSALKLSILGITTNTPIHLNLALNACGGTLPDGFRC
	BnLTP039	CPTDTLKLGVCADLLGLVNVLVGSPPKTPCCALLNGLANVEAAVCLCTALKANVLGINLNVPVDLSLLLNYCGKKLPYGFQC
	BnLTP040	CSSVIYGMMDCLSYITPGSNDTIPTKVCCGGILSVLQYNPKCVCVGLASSKDMGIEINSTRAHSMPTTCKLPIAAPHC
	BnLTP041	CPIDALKLGVCGNVLSGLLNIQLGQPSAQRCCSVVQGLVDLEAAVCLCTALRANVLGINLNVPISLSVLLNKCNKKVPSGFEC
	BnLTP042	CPRKTLKLGVCANVLKDLLKIELGSPPVKPCCSLLKGLVDLEAAACLCTALKANVLGVKLNVPVSLSLLLNACGRKTPRGFIC
	BnLTP043	CPRKTLKLGVCANVLKDLLKIELGTPPVKPCCSLLNGLVDLEAAACLCTALKANVLGIKLNVPVSLSLLLNACGRKTPRGFIC
	BnLTP044	CPRDSLQLGVCANVLKLVDLTLGNPPVKPCCSLIAGLADLEAAVCLCTVLKANILGIKLNLPINLSVLLNVCSRKAPKNFQC
	BnLTP045	CGRTFLSALIELVPCTLSVVPFSTLSPNEPCCTAIKTLGQPCLCVIANGPSIPGVDHTLALQLPGKCSANFSPC
	BnLTP046	CNNVVGDLYPCLSYVMQGGNSPSTNCCSGVRTLNSQAQTTADRQSVCRCIKNAIGGASYSSSNLKNALSLPAKCGVNLPFSISPSTNC
	BnLTP047	CNNVVGDLYPCLSYVMQGGNSPSTNCCSGVRTLNSQAQTTADRQSVCRCIKNAIGGASYSSSNLKNALSLPAKCGVNLPFSISPSTNC
	BnLTP048	CTPSMMTTVGPCMSILTNSSTNGTSPSSDCCNSLRSLTTGGMGCLCLIVTGSVPFNIPINRTTAVSLPRACNMPRVPLQC
	BnLTP049	CSSLILNMADCLSFVTNGSTVEKPEGTCCSGLKTVVRSGPECICEGFKNSASLGVTLDLAKAASLPSACKVAAPPSARC
	BnLTP050	CGTVTSTLARCIGYLTNSGSLPSDCCVGVKSLNQMAQTTPDRRQVCECLKSAAKDITGLNTDLVATLPTTCGVSVPYPIRFSTNC
	BnLTP051	CSRTFFSALVQLIPCRAAVAPFSPIPPTESCCSAVVTLGRPCLCLLANGPPLSGIDRSMALQLPQRCFANFPPC
	BnLTP052	CPRDPLQLGVCANVLGLANVIAGDTRARPCCSAITGLTNVQVADCLCFVFRPLPLVYGIDKAVRTIFFACNMVFPIGFQC
	BnLTP053	CREVFDSFMPCMGFVEGIFEQPSPQCCRGVSHLNNVVKFKTPGSRKNEQGTGQLERVCECIEMMGKSDHLPFLASAINNLPPLCSLSLSFPISVGMDC
	BnLTP054	CSQVNMFLAPCLSYLRGGGNPSQPCCAGLNSLKAAAPGKAERQTACQCLKSVSNTIPGINDDNAKQLPSKCGVDLGVPFSKSVDC
	BnLTP055	CPRDALKLGVCANVLNGLLNVTLGQPPVEPCCTLIKGLADLEAAACLCTALKANILGNNLNIPISLSLLLNVCSKKVPPGFQC
	BnLTP056	CSSIIYDMMDCLSYLTPGSNDTKPTKVCCGGILSVLQYNPKCICVGLESSKTMGFAVNNTRARAMPTTCKLTIVAPHC
	BnLTP057	CGRSTPDNEAMKLAPCVGAAQDANAAVPGGCCAQIKRFSQNPKCLCAVLLSDTAKASGVQPEVALTIPKRCNFANRPVGYKC
	BnLTP058	CGRMPIGQAAASLSPCLAATKNPRGKVPPVCCAKVGALIRTNPRCLCAVMLSPLAKNAGINPGVAIAIPKRCNIRNRPAGKRC
	BnLTP059	CGTVSGNLAACIGYLTQNGPLPRGCCTGVTNLNNMARTTPDRQQACRCLVGAANSFPTLNAARAAGLPKACGVNIPYKISKSTNC
	BnLTP060	CGTVNSNVAPCIGYITQGGPLPGACCTGVSKLNSMARTTPDRQQACRCLKTAASALGPNLNAGRAAGIPKACGVSVPFPISTNTNC
	BnLTP061	CSPMQLSPCASAITSSSQPSALCCAKLKEQKPCLCGYMRNRSLRRFVSSPNARKVSNRCKLPIPRC
	BnLTP062	CTSSMISTFTPCLNFITGSSGGSVTPTAGCCDSLKSLTSTGMNCACLILTANVPLPTGFINRTLSLALPRACKMTGVPVQC
	BnLTP063	CVSTLTTLSPCLGYITGNSTTPSQTCCSQLDSVIKSSPQCICSAVNSPIPNIGLNINRTQALQLPKACNIQAPPLSQC
	BnLTP064	CGRMPIGQAAASLSPCLAATKNPRGKVPPVCCAKVGALVRTNPRCLCAVMLSPLAKKAGINPGVAIAIPKRCNIRNRPSGKRC
	BnLTP065	CTEELVMFSPCLPYVSAPPNNISDAPDPLCCSAFSTSVNSGAGNCLCYLLRQPMILGFPLDRSRLLSLSQICSDLSSDESFESIC
	BnLTP066	CGMSVSDLYSCKPYVQSKNPVTSAIDPKGPCCTALSKADFQCLCKQKTKTNPFLSSIDLDLASKLPEKCGLSGATC
	BnLTP067	CSPMQLSPCAQAITSSSPPSALCCAKLKEQKPCLCGYMRNPSLRRFVSSPNARKVSNRCKLPIPRC
	BnLTP068	CDTQLDKCITAMNKNEWSLVQKDCCPRLRKTGPQQCMCLLFKYPSLKAPAMRLIKYCQAPTPKC
	BnLTP069	CNAVVGDLYPCLSYVVQGGNVPANCCNGIRTLNSQAQTPVDRQGVCRCIKNAIGGVSFSSNNVNNAQSLPAKCGVNLPYSISPSTNC
	BnLTP070	CGRTFLSALIQLVPCRPSVAPFSTLSPNGLCCAAIKRLGQPCLCALSKGPPISGVDRALSLQLPGKCSANFPPC
	BnLTP071	CGTVNTNVAACIGYLTQGGPLPRACCTGVSKLNSIARTTPDRQQACRCLKTAASALGSGLNAGRAAGLPKACGVNVPFPISTSINC
	BnLTP072	CSINVLKLGACVDVLGGLIHVGLGKGYAKTKCCPVLDGLVGLDAAVCLCSSIRAKLLNIDLVIPIALELLIDCGKTPPRDFKC
	BnLTP073	CTEELVMFSPCLPYVSAPPNNISDAPDPLCCSAFSTSVHSGAGNCLCYLLRQPMILGFPLDRSRLLSLSQICSDLSSDESFESIC
	BnLTP074	CVPGELKPCIPAVQTGSKPTTECCGVLKKQQSCLCGYIKDPRFGQYVKSKYAHMVLSTCGVPYPKC
	BnLTP075	CVPAELKPCTPAGLTGSNPSTECCGKLKEQESCLCSYMKNPAFGHCFKTPNAHKVIAAC
	BnLTP076	CIQKLMPCQPYLHSVTPPPPASCCLPMKEIVEKDATCLCSVFNNVDMLKSLNLTKENALVLPKACGAKADISLC
	BnLTP077	CASLLLALAPCGPFVQGFVQFPAQPCCSSLSQIYSQQPTCLCLFLNNNSTLSSAFPINQTLALQLPQLCSIPANSSVC
	BnLTP078	CSTLIINMADCLDFVMAGGTSAKPKSSCCAGLKTVLKADAECLCEAFKNSAAFGITLNMTKAATLPTACKLHAPSISNC
	BnLTP079	CDVKDLSPCLLPIAVFPESPTAACCQTLRDQGPCLCVFINNSWIWIGPTLTSPNGHKLFAACQVPFPSC
	BnLTP080	CKNALKFKVCANVLDLVKVSLPTRSKCCGLIKGLVDLEAAVCLCTALKADLLGLKLNVPISLSVILNHCGKKVPSGFKC
	BnLTP081	CKNALKFKVCANVLDLVNVSLPTRSKCCGLIKGLVDLEAAVCLCTALKADLLGLKLNVPISLSVILNHCGKKVPSGFKC
	BnLTP082	CKNALKFKVCANVLDLVKVSLPTRSKCCGLIKGLVDLEAAVCLCTALKADLLGLKLNVPISLSVILNHCGKKVPSGFKC
	BnLTP083	CKNALKFKVCANVLDLVKVSLPQRSKCCGLSKGLVDLEAAVCLCTALKADLLGLKLNVPISLSVILNQCGKKVPSGFKC
	BnLTP084	CPKDTLQLGVCANVLNGLLDLTLGKPPVEPCCSLIQGLADVEAAVCLCTALKANVLGINLNLPISLSLLLNVCSKQVPPGFQC
	BnLTP085	CSQDFQKVTLCLDFATGKAPNPSKKCCDAIEDTKERDPKCLCYVIQQAKTGGQALKDLGVQEDKLIQLPTSCQLHNASISNC
	BnLTP086	CLVSMLNVSDCLSYVQVGSTETKPEAACCPELAGMAQSSPECVCNLLGGGASPRFGVKLDKQRAEELSSLCGVKAPSPSLC
	BnLTP087	CMQKLMSCQPYIHAVNPPPPPSCCGPMKEIVVKDAPCLCAVFNDPAILKTLNLTKENALDLPKACGANPDISLC
	BnLTP088	CVAKLTPCRPYVNSEAPPPLWCCHPLRKIVENDATCLCEAFKHPDMLALIHLTQEAALNLISSCGVSYDASSC
	BnLTP089	CMQKLMPCQNYIHAVNPAPPASCCGPMKEIVEKDSKCLCTVFNNPELLKSLNLTKENALDLPKACGVNPDVSIC
	BnLTP090	CSSMIFSLAPCGPFVQGFVQLPAQPCCDGLNQIYSQQPTCLCLFLNNTSTLSPAFPINQTLALQLPPLCNVPANASSC
	BnLTP091	CNPMQLMPCEDAIMKGSIPSNECCTRLNHQQHCICQYMKNPNFKSFLNSPNAKMVASHCHC
	BnLTP092	CTDQLIALSPCLPYVGGNAKAPTKDCCGGFDQVITKSEKCVCILVKDKDDPNLGLKFNATLAAHIPTLCHITAPNITKC
	BnLTP093	CSPTELTSCSSAFMSASPPSATCCAKLREQNPCLCGYLRNPALSQYVNSPNAKKVASSCNVATPKC
	BnLTP094	CSIDALKLGACVDVLGGLIHIGLGKSYAKATCCPVLGGLVGLDAAVCLCTTIRAKLLNIDLIIPIALELLVDCGKTPPRDFKC
	BnLTP095	CATVIFSMFDCLSFLTVGSTDRSPTKSCCDGVKTVLEYNPNCLCIALESSRDMGFELINRKALAMPSICNIFINPHC
	BnLTP096	CPLTLLQIRGCIRILRIGVILNTRNVGPCCTVLDQLDPPRASVCACDAASINLGILGITVNLRVNQLLRLCRVPTTPDFRC
	BnLTP097	CTTAILEIVQNCYSTLSAVPSEECCNGLKSASKTQVTCLCDNFIAHPVFSNLTRPYYDQVSNACGVLDKYDC
	BnLTP098	CASLIPNLLEKCFSTVRETPTDDCCSDLKSATTTQVTCLCDNYIANPAVVNFTGPYSAGITTKCGVFDKYSC
	BnLTP099	CSQITMYLAPCLSYVKGGGNPPPPCCAGLNNLKSSAPGRPDKQAACQCLKNVANAISGFNDDNAKQLPAKCGVSVGVPFSKSVDC
	BnLTP100	CQGDIEGLMRQCAVFVQRPGPKVNPSAACCKAVKKSDILCACGRITSSVHNATIINMDKVVHVTGFCGKPLAHDTKC
	BnLTP101	CSKDIQTVSLCLDFASGKAPNPSKKCCDAIEDIKEKDPKCLCFVIQQAKSGGQTLKDLGVQEAKLIQLPTSCQLHNASISNC
	BnLTP102	CIQKLMPCQPYLRSVTPPPPASCCMPLKEIVETDVNCLCSVFNNVDMLKSLNLTKENALVLPKACGANADVSQC
	BnLTP103	CPRDALKLGVCAKILDGAVGTVIGNPPDTPCCSFLQGLVDLEAAVCLCTAIKANILGIDIDIPISLSLLINTCGKKLPSDFIC
	BnLTP104	CPKDTLKLGVCANVLSGLLDLTLGKPPVEPCCSLIQGLADVEAAVCLCTALKANVLGINLNLPISLSLLLNVCSKQVPPGFQC
	BnLTP105	CIPTELMTCIPALQTGSQPSADCCGKLKEQESCLCGYIQNPLFSQYVTSENAHKVLATCGISYPTC
	BnLTP106	CIPTELMTCIPALQTGSQPSAECCGKLKEQESCLCGYIQNPLFSQYVTSENAHKILATCGIPYPTC
	BnLTP107	CSEELVMFSPCIPYVSAPPNNISKTPDALCCSVFSTSVHSAAGKCLCYLLRQPMILGFPLDRSRLLSLSQICTEFQSSDESFESLC
	BnLTP108	CPKDSLQISLCANVLNVVELTLGNPSVPPCCSLIHGLVDLEAAACLCSALNVDIPGITSINLPIFLNVLLNVCGRPTPTSYHC
	BnLTP109	CPKDSLQISLCANVLNVVELTLGNPSVPPCCSLIHGLVDLEAAACLCSALKVDILGITSVNLPIFLNVLLNVCGRPTPTSYHC
	BnLTP110	CPIDTLKLGACVDLLGGLVKIGLGDPAANKCCPLLKGLVEVEAAACLCTTLKLKALNLKLYVPVALQLLLTCGKNPPPGYTC
	BnLTP111	CLTSAVKVCFDGIARGAPVKPACCASLKEHHTCLCDIIKSRMVDTSVLSSSLKSCGMPNPKC
	BnLTP112	CATNALQVCFDGIAKRMRMSTACCEQLKEHHSCLCDVIKTRILDSNVLSIYLKSCGITDPKC
	BnLTP113	CVNKLVPCFSALTTTTKPPKDCCDSIKEAVEDELPCLCTVYNTPGLLSQFNVSTAQALNLSRRCDVTTDLSAC
	BnLTP114	CPRDALKLGVCANVLSGLLNITLGKPPVKPCCTLIKGLADLEAAACLCTALKANILGINLNIPISLSLLLNVCSKKVPPGFQC
	BnLTP115	CPINALKLGACVDVLGGLIHIGLGNPVENVCCPVLQGLLELEAAVCLCTTIRLKLLNLNIFIPLALQALITCGINPPPGFIC
	BnLTP116	CVVTELIPCLESSIIGVHPYPECCVTLKAQQSCLCGYIQNPVYGGFFKNAHSVFTGCGVPYPTC
	BnLTP117	CVQTELIPCFVAAFIGSQPSAECCEKLKEQQSCLCGYISNPVFGQFYKNAQNVFKACGVPYPTC
	BnLTP118	CPIDVLKLGVCGNVLSGLLNIQLGQPSAQPCCSLVQGLVDLEAAICLCTALKVNVLGINLNVPISLSVLLNKCNKKVPSGFEC
	BnLTP119	CNQDFQKVTLCLDFATGKAPTPSKKCCDAIEDIKERDPKCLCYVIQQAKTGGQALKDLGVQEAKLIQLPTACQLHNASISNC
	BnLTP120	CGIVTSTLAQCMGYLTNFFPVPSDYCCAEVKGLNQMAQTTPDRRQVCKCLKAVAKENKGFISIELVGTLPTICGVSVPYPFNFSTNC
	BnLTP121	CGAVASNLGQCINYLTRGGFVPRGCCSGVRRLNSMARTTRDRQQACRCIQGAARALGSRLNPGRAARLPGACRVRIAYPISARTNC
	BnLTP122	CSRTFFSALVQLIPCRAAVAPFSPIPPTQSCCSAVVTLGRPCLCLLANGPPLSGIDRSMALQLPQRCSANFPPC
	BnLTP123	CIQKLMPCQPFLHSVIPPPPPSCCLPMKAIVANDATCLCSVFNNVDMLKSLNLTKDNALDLPKACGANPDISLC
	BnLTP124	CIQKLKSCQPYLHSVIPPLPASCCLSMKEMVANDAPCLCSVFNNVDMLKSLNLTRDNALDIPKACDAEPDISLC
	BnLTP125	CIQKLMPCQPFLHSVIPPPPPSCCLPMKAIVANDATCLCSVFNNVDMLKSLNLTKDNALDLPKACGANPDISLC
	BnLTP126	CSPTMLSSATAGCMSFLMGGASSPTSDCCRALKTLTGTSMDCLCLIVTANVPLDLPINRTLAISLPRACGVPVQC
	BnLTP127	CSVVLSDLQPCVSYLTSGSGQPPETCCDGVRSLDAATTTSADKKAACQCIKSVANSVTVKPELAKALASNCNASLPVDASSTVDC
	BnLTP128	CSPTMLSSVTGCMSFLTGGGSSPTSDCCEALKSLTGTGLDCLCLIVTASVPINIPINRTLAISLPRACGMPGVPVKC
	BnLTP129	CGVNTNDLKKCSPAVTGNNPPPPTPQCCKVAKAANLECLCPYFTRSALDPAKIKALGTNCGITKKPSC
	BnLTP130	CDDSGIQALMACGYSIAKELPSPPKPLDGCCTAVRIIGMKCVCEIINKEIESAIDMQKLVNVASACGRPLVPHSQC
	BnLTP131	CLDNLSNMQVCAPLVLPGAVNPAPNSNCCIALQATNKDCICNALRAATTFTTTCNLPSLDC
	BnLTP132	CGRNPPDREAIKLAPCAMAAQDKSAKVSATCCVRIRQMGKNPKCLCAVMLSSTARNSGAKPEISMTIPKRCNIADRPIGYKC
	BnLTP133	CSSVIFDMMDCLSYLTPGSNDTTPTKVCCGGILSVLQYNPKCVCIGLASSKDMGIALNNTRALAMPTICKLPIAAPHC
	BnLTP134	CSSVIYDMMDCLSYITPGSNDTKPTKVCCGGILSVLQYNPTCVCVGLESSKTMGFAVNNTRARAMPTTCKLPIVATHC
	BnLTP135	CSAVIMTMTKCLPFVTIGSHVEKPETACCSVIKTVLDTKAECLCEGLKSSAAAGINLNLTKAGTLPDACQLKAPPMPAC
	BnLTP136	CGMAKDSMRPCLVLAPGQVPTRPCCDALQAIEFQATTKQIRQFYCNCFKNVIHSSPYVKLIPLPELCRIPITGILTPPHGC
	BnLTP137	CKDALKLKVCANVLNLVKVSLPQKTECCALIKGLVNLDAGVCLCTALKANVLGIINLRVPISLTVLFNQCGTKVPSGFQC
	BnLTP138	CKDALKLKVCANVLNLVKVSLPQKAECCALIKGLVNLDAGVCLCTALKANVLGIINLRVPISLSVLFNQCGTKVPSGFQC
	BnLTP139	CSPMQLSPCAAAITSSSPPSALCCAKLKEQKPCICGYMRNPSLRRYISSPNARKVSNTCKFPMPRC
	BnLTP140	CTEQLVGMATCLPYVQGQAKTPTPDCCSGLKQVLKSDKKCLCVIIQDRNDPDLGLQINVSLALALPSVCHAVADVTKC
	BnLTP141	CSVTELSPCLAAFMSSSQPSASCCAKLREQKPCLCGYMRNPGLRQYVTSPNAKKVSNSCKVASPNC
	BnLTP142	CGTVSGYVAPCIGYLAQGAPALPRACCSGVTSLNNLARTTPDRQQACRCLVGAANAFPTLNAARAAGLPKACGVNIPYKISKTTNC
	BnLTP143	CNVSTKDLKKCRPAVTGNNPPPPTPQCCQVAKAANLECLCPFLSRSGIDPSKIKALGANCGITKNPSC
	BnLTP144	CLEVANVMVEECKLFFVEQESPPTAECCGWFSSRREKAKDRRRICRCMEFLTTAFEAIKPSVLSLSDQCHFGGGFPISKNHACAC
	BnLTP145	CTMERRDTEYFNCVDSLKLGTPWVPPSKDCCEYIQIDNMACFCKGANRLFSALFDQNKLFKISHACGDLLVPGSYC
	BnLTP146	CQGDIEGLMRECAVYVQRPGPKVNPSVACCKVVKRSDIPCACGRITPSVQKMIDMNKVVLVTSFCGRPLAHGTKC
	BnLTP147	CPRDASQLKPCVDGIIKLYELNWGNQVVRPCCSLIHDGLSDSNAVACLCTAVKESVRGFVPNPPNVPNFPTTLTFLLNFCGKKVPQDLKC
	BnLTP148	CPKDTLKLGVCVNALNLLNDVTLGTPPVTPCCSLIKGLVDLEAAVCLCTALKASVLGINLNLPINLSLLLNVCKRKSPPGFQC
	BnLTP149	CPRSSTQVQACVNRLTSIVGLNVLPLTQCCSLVAGLAPSVASVCICNALKLSVLDILGITVTLGQVLGSCGVSPPASFIC
	BnLTP150	CTILITDIMTKCYLSGNLAPSTECCNDLKSANSKQVTCLCDNFIAHPSNNNVTQALLEVYHNDCGVADKFAC
	BnLTP151	CSIDALKLGACVDVLGGLIHIGLGKSYAKATCCPVLGGLVGLDAAVCLCTTIGAKLLNIDLIIPIALELLVDCGKTPPRDFKC
	BnLTP152	CGAVASNLGQCINYLTRGGFVPRGCCSGVQRLHSMARTTRDRQQACRCIQGAARALGSRLNPGRAARLPGACRVRISYPISARTNC
	BnLTP153	CMTNLLNMTDCLSYVQVGNGGGAANPDKACCPELAGLVDSSPQCLCYLLGGDMAAQYGIKIDKAKALKLPGVCGVVTPDPSLC
	BnLTP154	CSVTELSPCLAAFMSSSQPSASCCAKLREQKPCLCGYMRNPSLRQYVTSPNAKKVSNSCKVASPHC
	BnLTP155	CVDILGGCIHMGIGKSYAKETCCPVLGGLFSMDAAICLCTTIEAKFFNMDLIIPIAIEILLDCGKPPPPGFKC
	BnLTP156	CSPMQLSPCASAITSSSQPSALCCAKLKEQKPCLCGYMRNRSLRRFVSSPNARKVSNRCKLPIPRC
	BnLTP157	CSAVIMTLTKCLPFVTIGSQVEKPETACCSVLKTVLDTKAECLCEGLKSSAAAGINLNLTKAGTLPDACQVKAPPMPAC
	BnLTP158	CGTVTSSLAPCATYLSSGGEVPPPCCAGVKKLNGMAQTTADRQQACKCLKAAAQGINPSLASSLPGKCSVSIPYPISMSTNC
	BnLTP159	CGTVTSSLAPCATYLSKGGAVVPGPCCAGVKKLNDMAQTTPDRQQACKCLKAAAKSINPSLASGLPGKCSVSIPYPISMSTNC
	BnLTP160	CKVNTNDLQKCRPAVTGNYPPPPTPACCTVAKTANLECLCPFLSRSGIDPAKLKALFANCGVNNPSC
	BnLTP161	CNVDTNDLQKCRPAVTGNHPPPPTSACCTVAKTANLECLCPFLSRSGIDPSKLKALFANCGVNNPSC
	BnLTP162	CQIDINDMQKCRPAVTGINPPPPVSECCVVVRSANLECFCRFKFYLPILGIDPSKVAALVAKCGVIAIPPSC
	BnLTP163	CDPKQLQPCLAAITGGGQPSGDCCAKLKEQQPCLCGFAKNPAFAQYISSPNSRKVLTACGIPYPSC
	BnLTP164	CPRDTLQIGLCANVLNVVDIVLGYPPVQPCCSLVEGLADLEAAACLCAALKVNILGINLNLPIYVNVLLNNCGRITPTYYPC
	BnLTP165	CVEKLIPCHPYINTDSPPPPWCCNPVKEIVEKDETCLCGFLNHPDMLALINISQDDALNLINSCGASYDESLC
	BnLTP166	CDPMQLIPCEEAILKGSKPSDTCCTRLNQQQHCVCQYMKNPNFKSFLDSPNAKKIATDCHC
	BnLTP167	CASMLLSLAPCGPFVQGFVQLPAQPCCNGLNQIYSQQPTCLCLLLNNTSTVSPAFPINQTLALQLAPLCNIPANSSSC
	BnLTP168	CPRNALQIGACTNVLNAIDLTLGNPPPPVPPCCSLIAGLADLEAAVCLCTALEVNVLGFNVHLPIDISVLFNACSRFSPPSFQC
	BnLTP169	CAAGLTVCLPAFAQGGTSPKECCTALETAVKTQQSCLCGFIKAPALVVPFNITAFSALISKSCGINTDLNLC
	BnLTP170	CSSVIYDMMDCLSYLTPGSNDTKPTKVCCGGILSVLQYNPKCVCIGLASSKDMGIALNNTRALAMPTICKLPIAAPHC
	BnLTP171	CTTIDLTGCWPELFDKTKPSAQCCGTLKAQQPCYCDFINNPALRKFATSPEAHLALGFCGIPFPTC
	BnLTP172	CTTIDITGCFPAIIYGAPLSPECCRNLNVQQPCYCDFIKNAGLKPYITSPQGHAALASCGDSKLMFRLIHFWEAC
	BnLTP173	CGMTQSELNECKPAVSKENPTKPSTLCCDYLKHADFSCLCGYRNSPWLGSFGIDPALALGLPSKCDMPNAPAC
	BnLTP174	CGKTKNSVRPCLVLAPGQVPTRPCCDALQAIEFQATTKQIRQFYCNCFKNVIHSSPYVKLIPLPGLCRIPITGILTPPNGC
	BnLTP175	CSMLILNMADCLSFVSAGGTEAKPASSCCNGLKTVLKTDAECLCEAFKSSASLGVTLNMTKAATLPAACKLHAPSMAAC
	BnLTP176	CGTVTSSLAPCANYLSKGGDVPPPCCAGVTKLNGMAQTTPDRQQACKCLQSAAKTVSGLDPSLAASLPGKCGVSIPYSISVSTNC
	BnLTP177	CNTDTNDLQKCSPAVTGNSPPAPGPDCCAVAMSADLECLCRYLSLSGIDPSKIKSVLASCGVGNPSC
	BnLTP178	CKIDTDDMQKCRPAVTGNNPPPPVNECCVVVKSADLACFCRYKFYLPILGIDPSKVAALVAKCGVTTIPRNC
	BnLTP179	CNRHLSGLNVCGEFVVPGADKTNPSAECCSALEAVPSECLCNTMRIASRLPTRCSIPTLSC
	BnLTP180	CPRDQLKLSTCANILNLINLNLGAPAMRPCCSILLGLIDLDIALCFCTALKLSILGITTNTPIHLNLAINACGGTLPDGFRC
	BnLTP181	CPTDTLKLGVCADLLGLINVLVGSPPKTPCCALLNGLANVEAAVCLCTALKANVLGINLNVPVDLSLLLNYCGKKLPYGFQC
	BnLTP182	CSSVIYDMMDCLSYITPGSNDTSPTKVCCGGILSVLQYNPKCVCVGLASTKDMGIEINSTRAHSMPTTCKLPIAAPHC
	BnLTP183	CPIDALKLGVCGNVLSGLLNIQLGQPSAQRCCSVIQGLVDLEAAVCLCTALRANVLGINLNVPISLSVLLNKCNKKVPSGFEC
	BnLTP184	CPRKTLKLGVCANVLKDLLKIELGSPPVKPCCSLLKGLVDLEAAACLCTALKANVLGIKLNVPVSLSLLLNACGRKTPRGFIC
	BnLTP185	CPRDSLQLGVCANVLKLVDLTLGNPPVKPCCSLIAGLADLEAAVCLCTVLKANILGIKLNLPINLSVLLNVCSRKAPKNFQC
	BnLTP186	CGRTFLSALIELVPCTLSVVPFSTLSPNEPCCTAIKTLGQPCLCVIANGPSIPGVDHTLALQLPGKCSANFPPC
	BnLTP187	CGRTFLSALIELVPCTLSVVPFSTLSPNEPCCTAIKTLGQPCLCVIANGPSIPGVDHTLALQLPGKCSANFPPC
	BnLTP188	CNNVVGDLYPCLSYVMQGGNAPSTNCCNGVRTLNSQAQTTADRQSVCRCIKNAIGGASYSSSNLNNALSLPAKCGVNLPFSISPSTNC
	BnLTP189	CSPMQLSPCAAAITSSSPPSALCCAKLKEQKPCICGYMRNPSLRRYISSPNARKVSNTCKFPMPRC
	BnLTP190	CTPSMMTTVGPCMSILTNSSTNGTSPSSDCCNSLRSLTTGGMGCLCLIVTGNVPFNIPINRTTAVSLPRACNMPRVPLQC
	BnLTP191	CSSLILNMADCLSFVTNGSTVEKPEGTCCSGLKTVVRSGPECICEGFKNSASLGVTLDLAKAASLPSACKVAAPPSARC
	BnLTP192	CSTLIINMADCLDFVTAGGTSAKPKSSCCAGLKTVLKADAECLCEAFKNSASFGITLNMTKAATLPTACKLHAPSISNC
	BnLTP193	CSKDIQTVSLCLDFASGKAPNPSKKCCDAIEDIKEKDPKCLCFVIQQAKSGGQTLKDLGVQEAKLIQLPTSCQLHNASISNC
	BnLTP194	CQGDIQGLMRECAVYVQRPGPKVNPSAACCKVVKRSDIHCACGRITASVQKMIDMDKVVHVTAFCGKPLALGTKC
	BnLTP195	CDTVVSSLGPCYFYLRQGGIVPPSCCGGVRNLNGMAQTTPDRQQACKCVQSFTKSVPGFNQNIASGLPGKCGVSLPYPISNSMNC
	BnLTP196	CGTVSGYVAPCIGYLAQNAPAVPTACCSGVTSLNNMARTTPDRQQACRCLVGAANALPTINVARAAGLPKACGVNIPYKISKTTNC
	BnLTP197	CGRMPIGQAAASLSPCLAATKNPRGKVPPVCCAKVGALIRTNPRCLCAVMLSPLAKKAGINPGVAIAIPKRCNIRNRPSGKRC
	BnLTP198	CPRDALKLGVCANVLNGLLNVTLGQPPVEPCCTLIKGLADLEAAACLCTALKANILGNNLNIPISLSLLLNVCSKKVPPGFQC
	BnLTP199	CVSKLVPCFSALKTTTKPPKDCCDSIKEAVEKELTRIAPIRHLLSVLSSSVQDGVDVRSRPPVLVPLRRVSSTSASPHLKPMTAPSRVVLSTFAVVGIKPHCRVSDPLLPVCHCQSSVAAVESEKMFFCHQC
	BnLTP200	CSSIIYDMMDCLSYLTPGSNDTKPTKVCCGGILSVLQYNPKCICVGLESSKTMGFAVNNTRARAMPTTCKLTIVAPHC
	BnLTP201	CGRSTPDNEAMKLAPCVGAAQDANAAVPGGCCAQIKRFSQNPKCLCAVLLSDTAKASGVQPEVALTIPKRCNFANRPVGYKC
	BnLTP202	CSVTELSPCLAAFMSSSQPSASCCAKLREQKPCLCGYMRNPSLRQYVTSPNAKKVSNSCKVASPHC
	BnLTP203	CGRMPIGQAAASLSPCLPATKNPRGKVPPVCCAKVGALIRTNPRCLCAVVLSPLAKNAGINPGVAIAIPKRCNIRNRPAGKRC
	BnLTP204	CGTVSGNLAACIGYLTQNGPLPRGCCTGVTNLNNMARTTPDRQQACRCLVGAANSFPTLNAARAAGLPKACGVNIPYKISKSTNC
	BnLTP205	CGTVNSNVAPCIGYITQGGTLPGACCTGVSKLNSMARTTPDRQQACRCLETAARALGPNLNAGRAAGIPKACGVSVPFPISTNTNC
	BnLTP206	CTSSMISTFTPCLNFITGSSGGSVTPTAGCCDSLKSLSSTGMNCACLILTANVPLPTGFINRTLSLALPRACKMTGVPVQC
	BnLTP207	CTEELVMFSPCLPYVSAPPNSMSDAPDPLCCSAFSTSVNSGAGNCLCYLLRQPMILGFPFNRSRLLSLSQICSDLSSDESFESIC
	BnLTP208	CSPTMLSSVTGCMSFLTGGGSSPTSDCCEALKSLTGTGLDCLCLIVTASVPINIPINRTLAISLPRACGMPGVPVKC
	BnLTP209	CNPKELSPCSPAVKTGSKPSTECCAMLKKEEPCLCGYVNDPVYGQYIKSKNAHKAFSACGIPPLSC
	BnLTP210	CVPGELKPCIPAVQTGSKPTTECCGVLKKQQSCLCGYIKDPRFGQYVKSKYAHMVLSTCGVPYPKC
	BnLTP211	CIQKLMPCQPYLHSVTPPPPASCCLPMKEIVEKDATCLCSVFNNVDMLKSLNLTKENALVLPKACGAKADISLC
	BnLTP212	CASLLLALAPCGPFVQGFVQFPAQPCCSSLSQIYSQQPTCLCLFLNNNSILSSAFPINQTLALQLPQLCSVPANSSVC
	BnLTP213	CSVTELSPCLAAFMSSSPPSASCCAKLREQKPCLCGYMRNPSLRQYVTSPNAKKVSNSCKVASPHC
	BnLTP214	CQGDIQGLMRECAVYVQRPGPKVNPSAACCKVVKRSDIHCACGRITASVQKMIDMDKVVHVTAFCGKPLALGTKC
	BnLTP215	CGMSVADLYSCKPYVQSKNPVTAAIDPKGPCCTALSKADFQCLCKQKTKTNPFLSSIDLDLASKLPEKCGLSGATC
	BnLTP216	CSPMQLSPCAQAITSSSPPSALCCAKLKEQKPCLCGYMRNPSLRRFVSSPNARKVSNRCKLPIPRC
	BnLTP217	CDTQLDKCITAMNKNEWSLVQKDCCPRLRKTGPQQCMCLLFKYPSLKAPAMRLIKYCQAPTPKC
	BnLTP218	CNAVVGDLYPCLSYVVQGGNVPANCCNGIRTLNSQAQTPVDRQGVCRCIKNAIGGVSFSSNNLNNAQSLPAKCGVNLPYSISPSTNC
	BnLTP219	CGRTFLSALIQLVPCRPSVAPFSTLSPNGLCCAAIKRLGQPCLCALSKGPPISGVDRTLSLQLPGKCSANFPPC
	BnLTP220	CPKDTLQLGVCANVLNGLLDLTLGKPPVEPCCSLIQGLADVEAAVCLCTALKANVLGINLNLPISLSLLLNVCSKQVPPSFQC
	BnLTP221	CSTVVYGMFDCLSFLTVGSTDLSPTKTCCEGVKIVLEYNSSCLCVALESSRAMGFDLINNRALAMPSTCNIPIDPHC
	BnLTP222	CSINVLKLSACVDVLGGLIHIGLGKGYAKTKCCPVLDGLVGLDAAVCLCSSIRAKLLNIDLLIPIALELLIDCGKTPPRNFKC
	BnLTP223	CTEELVMFSPCLPYVSAPPNNMSDRPDPLCCSAFSTSAHSGAGNCLCYLLRQPMILGFPLDRSRLLSLSQICSDLSSDESFESIC
	BnLTP224	CQDSMSDLYSCLPFVTSKAKAPDSTCCTTLKEKINKGQTKRCLCTLVKDRDDPGLGFKVDANRAMSLPSTCHVPANISQC
	BnLTP225	CMEKLMSCQPYIHAVNPPPPPSCCGPMKEIVVNDAPCLCAVFNNPAILETLNLTKENALDLPKACGANPDISLC
	BnLTP226	CDAKQLQPCLAAITGGGQPSGDCCAKLKEQQPCLCGFAKNPAFAQYISSPNSRKVLSACGIPYPSC
	BnLTP227	CSSMLLSLAPCGPFVQGFVQLPAQPCCDGLNQIYSQQPTCLCLFLNNTSTLSPAFPINQTLALQLPPLCNIPANSSSC
	BnLTP228	CTNQLIVLSPCLTYVGGNAKAPTKDCCGGFGQVITQSQKCVCILVKDKDDPNLGLKFNASLAAHLPTACHITAPNITKC
	BnLTP229	CVAKLTPCRPYVNSEAPPPLWCCHPLRKIVENDATCLCEAFKHSDMLALIHLTQEAALNLISSCGVSYDASSC
	BnLTP230	CSQDFQKVTLCLDFATGKAPNPSKKCCDAIEDTKERDPKCLCYVIQQAKTGGQALKDLGVQEDKLIQLPTSCQLHNASISNC
	BnLTP231	CKNALKFKVCANVLDLVKVSLPQRSKCCGLIKGLVDLEAAVCLCTALKADLLGLKLNVPISLSVILNQCGKKVPSGFKC
	BnLTP232	CDVIDLQPCLLPIINPPEPPTASCCQALRDQGPCMCYFIKNTWIGPTIQAPNGHKLFADCNVPYPSC
	BnLTP233	CDVKDLSPCLIPIAKLPEPPTAACCQILRDQWPCLCVLINDSRLWIGHTLTSPNGHKLFAACQVPFPSC
	BnLTP234	CGTVTSTLARCIGYLTNSGSLPSDCCVGVKSLNQMAQTTPDRRQVCECLKSAAKDITGLNTDLVATLPTTCGVSVPYPIRFSTNC
	BnLTP235	CSRTFFSALVQLIPCRAAVAPFSPIPPTESCCSAVVTLGRPCLCLLANGPPLSGIDRSMALQLPQRCFANFPPC
	BnLTP236	CPRDPLQLGVCANVLGLANVIAGDTRARPCCSAITGLTNVQVADCLCFVFRPLPLVYGIDKAVRTIFFACNMVFPIGFQC
	BnLTP237	CREVFDSFMPCMGFVEGIFRQPSPQCCRGVSHLNNVVKFKTPRSRKNEQGTGELERVCECIEIMGKADHLPFLASAINNLPPLCSLSLSFPISVGMDC
	BnLTP238	CSQVNMFLAPCLSYLRGGGNPSQPCCAGLNSLKAAAPGKAERQTACQCLKSVSNTIPGINDDNAKQLPSKCGVDLGVPFSKSVDC
	BnLTP239	CSPTELTSCSPAFMSASPPSATCCAKLREQKPCLCGYLRNPTLSQYVNSPNAKKVASSCNVATPKC
	BnLTP240	CSEELVMFSPCIPYVSAPPNNISKTPDALCCSVFSTSVHSTAGKCLCYLLRQPMILGFPLDRSRLLSLSQICTEFKSSDESFESLC
	BnLTP241	CSIDAHKLGACVDVLGGLIHIGLGKSYAKATCCPVLGGLVGLDAAVCLCTTIRAKLLNIDLIIPIALELLVDCGKTPPRDFKC
	BnLTP242	CPKDTLKLGVCANVLNGLLDLTLGKPPVKPCCSLIQGLADVEAAVCLCTALKANVLGINLNLPISLSLLLNVCSKQVPPGFQC
	BnLTP243	CPRDALKLGVCAKILDGAVGTVIGNPPDTPCCSFLQGLVDLEAAVCLCTAIKANILGIDINIPISLSLLINTCGKKLPSDFIC
	BnLTP244	CIQKLMPCQPYLHSATPPPPASCCMPLKEIVETDVNCLCSVFNNVDMLKSLNLTKENALVLPKACGANADVSQC
	BnLTP245	CGIVTSTLAQCMGYLTNFFPVPSDYCCAEVKALNQMAQTTPDRRQVCKCLKAVAKENKGFINIELVGTLPTICGVSVPYPFNFSTNC
	BnLTP246	CGAVASNLGQCINYLTRGGFVPRGCCSGVRRLNSMARTTRDRQQACRCIQGAARALGSRLNPGRAARLPGACRVRIAYPISARTNC
	BnLTP247	CIQKLMPCQPFLHSVIPPPPPSCCLPMKAIVANDATCLCSVFNNVDMLKSLNLTKDNALDLPKACGANPDISLC
	BnLTP248	CIQKLKSCQPYLHSVIPPLPASCCLSMKEMVANDAPCLCSVFNNVDMLKSLNLTKDNALDIPKACDANPDISLC
	BnLTP249	CIQKLMPCQPFLHSVIPPPPPSCCLPMKAIVANDATCLCSVFNNVDMLKSLNLTKDNALDLPKACGANPDISLC
	BnLTP250	CNTDTNDLQKCSPAVTGNSPPAPGPDCCAVAKSADLECLCPYLSLYGIDPSKIKSVLASCGVGNPSC
	BnLTP251	CSPTMLSSVTGCMSFLTGGASSPTSDCCEALISLTGTGMDCLCLIVTANVPLDLPVNRTLAISLPRACGVPVQC
	BnLTP252	CPIDTLKLGACVDLLGGLVKIGLGDPAANKCCPLLKGLVEVEAAACLCTTLKLKALNLKLYVPVALQLLLTCGKNPPPGYTC
	BnLTP253	CSVVLNDLQPCVSYLTSGSGKPPQTCCDGVRRLDAATTTSADKKAACQCIKSVANSVTVKPELAKALASNCNASMPVDASSTVDC
	BnLTP254	CLTSAVKVCFDGIARGAPVKPACCASLKEHHTCLCDIIKSRMVDTSVLSSSLKSCGMPNPKC
	BnLTP255	CATNALQVCFDGIAKRMMMSTTCCEQLKEHHSCLCDVIKTRILDSNVLSIYLKSCGITDPKC
	BnLTP256	CVNKLVPCFSALTTTTKPPKDCCDSIKEAVEDELPCLCTVYNTPGLLSQFNVSTAQALNLSRRCDVTTDLSAC
	BnLTP257	CPRDALKLGVCANVLSGLLNITLGKPPVKPCCTLIKGLADLEAAACLCTALKANILGINLNIPISLSLLLNVCSKKVPPGFQC
	BnLTP258	CVQTELIPCFVAAFIGSQPSAECCGKLKEQQSCLCGYIQNPTFGQFIKNSQNVFTACGVPYPTC
	BnLTP259	CKDALKLKVCANVLNLVKVSLPQKAECCALIKGLVNLDAGVCLCTALKANVLGIINLRVPISLSVLFNQCGTKVPSGFQC
	BnLTP260	CKDALKLKVCANVLNLVKVSLPQKTECCALIKGLVNIDAGVCLCTALKANVFGINLRVPISLSVLFNQCGTKVPSGFQC
	BnLTP261	CPIDVLKLGVCGNVLSGLLNIQLGQPSAQPCCSLVQGLVDVEAAICLCTALKVNVLGINLNVPISLSVLLNKCNKKVPSGFEC
	BnLTP262	CSSVIYDMMDCLSYITPGSNDTKPTKVCCGGILSVLQYNPTCVCVGLESSKTMGFAVNNTRARAMPTTCKLPIVATHC
	BnLTP263	CNTHLSGLNVCGEFVVPGADTTNPSAECCNALEAVPSDCICNTFRIASRLPTRCNIPTLSC
	BnLTP264	CGVNTNDLKKCSPAVTGNNPPPPTPQCCKVAKAANLECLCPYFTRSGLDPAKIKALGTNCGITKNPSC
	BnLTP265	CNVGTKDLKKCRPAVTGNNPPPPTPQCCQVAKAANLECLCPFLSRSGIDPSKIKALGANCGITKNPSC
	BnLTP266	CLDNLSNMQVCAPLVLPGAVNPAPNSNCCIALQATNKDCICNALRAATTFTTTCNLPSLDC
	BnLTP267	CGRNPPDREAIKLAPCAMAAQDKSAKVSATCCVRIKQMGKNPKCLCAVMLSSTARNSGAKPEISMTIPKRCNIADRPIGYKC
	BnLTP268	CTMERRDTEYFNCVDSLKLGTPWVPPSKDCCEYIQIDNMACFCKGANRLFSAVFDQNKLFKISHACGDLLVPGSYC
	BnLTP269	CNQDFQKVTLCLDFATGKAPTPSKKCCDAIEDIKEKDPKCLCYVIQQAKTGGQALKDLGVQEVKLIQLPTACQLHNASISNC
	BnLTP270	CPRKTLKLGVCANVLKDLLKIELGSPPVKPCCSLLKGLVDIEAAACLCTALKANVLGIKLNVPVSLSLLLNACGRKTPRGFIC
	BnLTP271	CIPTELMTCIPALQTGSQPSAECCGKLKEQESCLCGYIQNPLFSQYVTSENAHKVLATCGIPYPTC
	BnLTP272	CIPTELMTCIPALQTGSQPSAECCGKLKEQESCLCGYIQNPLFSQYVTSENAHKVLATCGIPYPTC
	BnLTP273	CGTVTSNLAPCASYLTKGGPVPAPCCAGVSKLNSMAKTTPDRQQACKCLKTAAKNVNPSLASSLPGKCGVSIPYPISMSTNC
	BnLTP274	CGTVTSNLAPCAVYLMKGGPVPAPCCAGVSKLNSMAKTTPDRQQACKCLKTAAKNVNPSLASSLPGKCGVSIPYPISMSTNC
	BnLTP275	CPRDTVKFGVCGSWLGLVHEVIGTPPSQECCSLVKGLADLEAAICLCTALKTSLLGVAPVKLPVALTLHLNSCGKTLPQGFVC
	BnLTP276	CSQITMYLAPCLSYVKGGGNPPPPCCAGLNNLKASAPGKPDKQAACQCLKNVANAISGFNDDNAKQLPAKCGVSVGVPFSKSVDC
	BnLTP277	CGKSVADLYSCKPYVQTKNPLTTRIDPKGSCCSALANADVQCLCKQKTKTNPFLSGINLDLASKLPDKCGLSKATC
	BnLTP278	CPINALKLGACVDVLGGLIHIGLGNPVENVCCPVLQGLLELEAAVCLCTTIRLKLLNLNIFIPLALQALITCGINPPPGFIC
	BnLTP279	CTTIDITGCFPAILIGDKLKPECCKNLKVQEPCFCDFIKNPALKPYFTSEQGRLALASCGIPYPNC
	BnLTP280	CLVSMLNVSDCLSYVQVGSTETKPEAACCPELAGMAQSSPECVCNLLGGGASPRFGVKLDKQRAKELSSLCGVKAPSPSLC
	BnLTP281	CPRNALQIGACTNVLNAIDLTLGNPPPPVPPCCSLIAGLADLEAAVCLCTALDVNVLGINVHLPIDISVLFNACSRFAPPSFQC
	BnLTP282	CGVNTNDLKKCSPAVTGNNPPPPTPQCCKVAKAANLECLCPYFTRSGLDPAKIKALGTNCGITKNPSC
	BnLTP283	CSSIIYDMMDCLSYLTPGSNDTKPTKVCCRGILSVLQYNPKCICVGLESSKTMGFAVNNTRARAMPTTCKLPIVAPHC
	BrLTP001	CQGDIEGLMRECAVYVQRPGPKVNPSAACCKVVKRSDIPCACGRITPSVQKMIDMNKVVLVTSFCGRPLAHGTKC
	BrLTP002	CPKDTLKLGVCVNALNLLNDVTLGTPPVTPCCSLIKGLVDLEAAVCLCTALKASVLGINLNLPINLSLLLNVCKRKSPPGFQC
	BrLTP003	CPRNAAQQRACANVVRRYGNFLDFGRAQPCCSLIRDLSDREAAACLCGFVQPPASFAAHEDDTEAAETFQEPFELSSRSKHRLDCPDRANSSSSSC
	BrLTP004	CPRSSTQVQACVNRLTSIVGLNVLPLTQCCSLVAGLAPSVASVCICNALKLSVLDILGITVTLGQVLGSCGVSPPAGFIC
	BrLTP005	CTILITDIMTKCYLSGNLAPSTECCDDLKSANSKQVTCLCDNFIAHPSNNNVTQALLEVYHHDCGVADKFVC
	BrLTP006	CSIDALKLGACVDVLGGLIHIGLGKSYAKATCCPVLGGLVGLDAAVCLCTTIRAKLLNIDLIIPIALELLVDCGKTPPRDFKC
	BrLTP007	CGAVASNLGQCINYLTRGGFVPRGCCSGVQRLHSMARTTRDRQQACRCIQGAARALGSRLNPGRAARLPGACRVRISYPISARTNC
	BrLTP008	CGTVTSTMTQCISYLTNGGPLPSSCCVAVKSLNQMAQTTPDRRQVCECLKSAGKEIKGLNIDLVAALPTTCGVSLSYPIGFNTNC
	BrLTP009	CMTNLLNMTDCLSYVQVGNGGGAANPDKACCPELAGLVDSSPQCLCYLLGGDMAAQYGIKIDKAKALKLPGVCGVVTPDPSLC
	BrLTP010	CTTALISMSPCLNYITGNTTSPSQQCCSQLGNVVRSSPDCLCQALNGGGSQLGINVNQTQALALPRACNVQTPPVSGC
	BrLTP011	CSPMQLSPCASAITSSSQPSALCCAKLKEQKPCLCGYMRNRSLRRFVSSPNARKVSNRCKLPIPRC
	BrLTP012	CSPMQLSPCASAITSSSQPSALCCAKLKEQKPCLCGYMRNRSLRRFVSSPNARKVSNRCKLPIPRC
	BrLTP013	CSAMIMTLTKCLPFVTIGSQVEKPETACCSVIKTVLDTKAECLCEGLKSSAAAGINLNLTKAGTLPDACQLKAPPMPAC
	BrLTP014	CGTVTSSLAPCATYLSSGGEVPPPCCAGVKKLNGMAQTTADRQQACKCLKAAAQGINPSLASSLPGKCSVSIPYPISMSTNC
	BrLTP015	CGTVTSSLAPCATYLSKGGAVVPGPCCAGVKKLNDMAQTTPDRQQACKCLKAAAKSINPSLASGLPGKCSVSIPYPISMSTNC
	BrLTP016	CNVDTNDLQKCRPAVTGNYPPPPTPACCTVAKTANLECLCPFLSRSGIDPSKLKALLANCGVNNPSC
	BrLTP017	CKIDINDMQKCRPAVIGINPPPPVNECCVVVRSANLECFCGFKFYLPILGIDPSKVAALVAKCGVTTIPPSC
	BrLTP018	CDPKQLQPCLAAITGGGQPSGDCCAKLKEQQPCLCGFSKNPAFAQYISSPNSRKVLTACGIPYPSC
	BrLTP019	CVEKLIPCHPYINTDSPPPPWCCYPVKEIVEKDVTCLCGFLNHPDMLALINITQDDALNFISSCGASYDESLC
	BrLTP020	CDPMQLIPCEEAILKGSKPSDTCCTRLNQQQHCVCQYMKNPNFKSFLDSPNAKKIATDCHCPKPKC
	BrLTP021	CPRNALQIGACTNVLNAIDLTLGNPPPPVPPCCSLIAGLADLEAAVCLCTALDVNVLGINVHLPIDISVLLNACSRFAPPSFQC
	BrLTP022	CPRNALQIGACTNVLNAIDLTLGNPPPPVPPCCSLIAGLADLEAAVCLCTALDVNVLGINVHLPIDISVLLNACSRFAPPSFQC
	BrLTP023	CPRNALQIGACTNVLNAIDLTLGNPPPPVPPCCSLIAGLADLEAAVCLCTALDVNVLGINVHLPIDISVLLNACSRFAPPSFQC
	BrLTP024	CPRNALQIGACTNVLNAIDLTLGNPPPPVPPCCSLIAGLADLEAAVCLCTALDVNVLGNNVHLPIDISVLLNACSRFAPPSFQC
	BrLTP025	CAAGLTVCLPAFAQGGTPSKECCTAVKTQQSCLCGFIKAPVLVVPFNITAFSALISKSCGINTNLNLC
	BrLTP026	CTTIDLTGCWPELFDKTKPSAQCCGTLKAQQPCYCDFIKNPTLRKFATSPEAHLALGFCGCHRGEHREARQTWKQRC
	BrLTP027	CGMTQSELNECKPAVSKENPTNPSTLCCDYLKHADISCLCGYKNSPLLGSFGIDPALAAGLPTKCDMPNAPTC
	BrLTP028	CSMLILNMADCLSFVSAGGTEAKPASSCCNGLKTVLKTDAECLCEGFKSSASLGVTLNMTKAATLPAACKLHAPSMAAC
	BrLTP029	CGTVTSSLAPCANYLSKGGDVPPPCCAGVTKLNGMAQTTPDRQQACKCLQSAAKTVSGLDPSLAAGLPGKCGVSIPYPISMSTNC
	BrLTP030	CGTVVQSMSPCITYLSGRMDLTAACCGGVRDLNAIAQTTPDRQQTCKCLQAVAKKIPGFNQTRASDLPGKCRVSFPFPISISTNC
	BrLTP031	CNTDTNDLQKCSPAVTGNNPPAPGPDCCAVAKSADLECLCPYLSLSGIDPSKIKSVLASCGVGNPSC
	BrLTP032	CKIDSNDMEKCRPAVTGNNPPPPVNECCVVVKSADLACFCRYKFYLPILGIDPSKVAALVAKCGVTTIPRNC
	BrLTP033	CNRHLSGLNVCGEFVVPGADKTNPSAECCSALEAVPSECLCNTMRIASRLPTRCSIPTLSC
	BrLTP034	CGTVTSNLVPCAGYLMKGGPVPASCCAGVSKLNSMAKTTPDRQQACKCLKTAAKSVNPSLASSLPGKCGVSIPYPISMSTNC
	BrLTP035	CPRDQLKLSTCANILNLINLNLGAPAMRPCCSVLLGLIDLDIALCFCSALKLSILGITTNTPIHLNLALNACGGTLPDGFRC
	BrLTP036	CPTDTLKLGVCADLLGLVNVLVGSPPKTPCCALLNGLANVEAAVCLCTALKANVLGINLNVPVDLSLLLNYCGKKLPYGFQC
	BrLTP037	CPIDALKLGVCGNVLSGLLNIQLGQPSAQRCCSVIQGLVDLEAAVCLCTALRANVLGINLNVPISLSVLLNKCNKKVPSGFEC
	BrLTP038	CPRKTLKLGVCANVLKDLLKIELGTPPVKPCCSLLKGLVDLEAAACLCTALKANVLGIKLNVPVSLSLLLNACGRKTPRGFIC
	BrLTP039	CPRKTLKLGVCANVLKDLLKIELGTPPVKPCCSLLNGLVDLEAAACLCTALKANVLGIKLNVPVSLSLLLNACGRKTPRGFIC
	BrLTP040	CPKDTVKLGVCVNALNLLNVTLGAPPVKPCCSLIDGLVDLEAAVCLCTALKASILGININLPINLSLLLNVCSRKAPRGFQC
	BrLTP041	CNNVVGDLYPCLSYVMQGGNSPSTNCCSGVRTLNSQAQTTADRQSVCRCIKNAIGGASYSSSNLKNALSLPAKCGVNLPFSISPSTNC
	BrLTP042	CSPMQLSPCAAAITSSSPPSALCCAKLKEQKPCICGYMRNPSLRRYISSPNARKVSNTCKFPMPRC
	BrLTP043	CPIDTLKLGACVDVLGGLIHIGLGKTHAKEKCCPVLGGLVDLDAAVCLCTTIKAKLLNIDLIIPIALEVLVACGKTPPPGFKC
	BrLTP044	CTSVLISMAPCLNYITGNTTSPSQQCCSQLSSVVQSSPDCLCQALNGGRSQLGLNINQTQALALPRACNVQTPPISRC
	BrLTP045	CTPSMMTTVGPCMSILTNSSTNGTSPSSDCCNSLRSLTTGGMGCLCLIVTGSVPFNIPINRTTAVSLPRACNMPRVPLQC
	BrLTP046	CSSLILNMADCLSFVTNGSTVEKPEGTCCSGLKTVVRSGPECICEGFKNSASLGVTLDLAKAASLPSACKVAAPPSARC
	BrLTP047	CGTVTSTLARCIGYLTNSGSLPSDCCVGVKSLNQMAQTTPDRRQVCECLKSAAKDITGLNTDLVATLPTTCGVSVPYPIRFSTNC
	BrLTP048	CSRTFFSALVQLIPCRAAVAPFSPIPPTESCCSAVVTLGRPCLCLLANGPPLSGIDRSMALQLPQRCFANFPPC
	BrLTP049	CPRDPLQLGVCANVLGLGNVIAGDTRARPCCSAITGLTNVQVADCLCFVFRPLPLVYGIDKAVRTIFFACNMVFPIGFQC
	BrLTP050	CREVFDSFMPCMGFVEGIFEQPSPQCCRGVSHLNNVVKFKTPGSRKNEQGTGQLERVCECIEMMGKSDHLPFLASAINNLPPLCSLSLSFPISVGMDC
	BrLTP051	CSQINMFLAPCLSYLRGGGNPSQPCCAGLNSLKAAAPGKAERQTACQCLKSVSNTIPGINDDNAKQLPSKCGVDLGVPFSKSVDC
	BrLTP052	CPRDALKLGVCANVLNGLLNVTLGQPPVEPCCTLIKGLADLEAAACLCTALKANILGNNLNIPISLSLLLNVCSKKVPPGFQC
	BrLTP053	CGRSTPDNEAMKLAPCVGAAQDANAAVPGGCCAQIKRFSQNPKCLCAVLLSDTAKASGVQPEVALTIPKRCNFANRPVGYKC
	BrLTP054	CVVTELAPCLPAMTTAGDPTTECCDKLVEQKPCLCGYIRNPAYSMYVTSPNGRKVLDFCKVPFPSC
	BrLTP055	CGTVSGNLAACIGYLTQNGPLPRGCCTGVTNLNNMARTTPDRQQACRCLVGAANSFPTLNAARAAGLPKACGVNIPYKISKSTNC
	BrLTP056	CGTVNSNVAPCIGYITQGGPLPGACCTGVSKLNSMARTTPDRQQACRCLKTAASALGPSLNAGRAAGIPKACGVSVPFPISTNTNC
	BrLTP057	CTEQLVGMATCLPYVQGQAKTPTPDCCSGLKQVLKSDKKCLCVIIQDRNDPDLGLQINVSLALALPSVCHAVADVTKC
	BrLTP058	CGTVNTNVAACIGYLTQGGPLPRACCTGVSKLNSIARTTPDRQQACRCLKTAASALGSGLNAGRAAGLPKACGVNVPFPISTSINC
	BrLTP059	CGRMPIGQAAASLSPCLAATKNPRGKVPPVCCAKVGALIRTNPRCLCAVMLSPLAKKAGINPGVAIAIPKRCNIRNRPSGKRC
	BrLTP060	CTEELVMFSPCLPYVSAPPNNISDAPDPLCCSAFSTSVHSGAGNCLCYLLRQPMILGFPLDRSRLLSLSQICSDLSSDESFESIC
	BrLTP061	CSINVLKLGACVDVLGGLIHVGLGKGYAKTKCCPVLDGLVGLDAAVCLCSSIRAKLLNIDLVIPIALELLIDCGKTPPRDFKC
	BrLTP062	CSVTELSPCLAAFMSSSQPSASCCAKLREQKPCLCGYMRNPGLRQYVTSPNAKKVSNSCKVASPNC
	BrLTP063	CTSALISMSPCLNYITGNTTTPSQQCCSQLGNVVRSSPDCLCQVLNGGGSQLGINVNQTQALALPRACNVQTPPVSRC
	BrLTP064	CPIDTLKLGACVDVLGGLIHIGLGGSSAKKECCPVLGGLVDLDAAVCLCTTIKAKLLIVDLIIPIALELLIDCGKTPPPGFKC
	BrLTP065	CGMSVSDLYSCKPYVQSKNPVTSAIDPKGPCCTALSKADFQCLCKQKTKTNPFLSSIDLDLASKLPEKCGLSGATC
	BrLTP066	CSPMQLSPCAQAITSSSPPSALCCAKLKEQKPCLCGYMRNPSLRRFVSSPNARKVSNRCKLPIPRC
	BrLTP067	CNAVVGDLYPCLSYVVQGGNVPANCCNGIRTLNSQAQTPVDRQGVCRCIKNAIGGVSFSSNNVNNAQSLPAKCGVNLPYSISPSTNC
	BrLTP068	CGRTFLSALIQLVPCRPSVAPFSTLSPNGLCCAAIKRLGQPCLCALSKGPPISGVDRALSLQLPGKCSANFPPC
	BrLTP069	CNPKELNPCSPAVKTGSKPSTECCAMLKKEEPCLCGYINDPVYGQYIKSKNAHKAFSSCGIPPLSC
	BrLTP070	CVPAELKPCTPAGLTGSNPSTECCGKLKEQESCLCSYMKNPAFGHCFKTPNAHKVIAACSVAYPAC
	BrLTP071	CPKDTLQLGVCANVLNGLLDLTLGKPPVEPCCSLIQGLADVEAAVCLCTALKANVLGINLNLPISLSLLLNVCSKQVPPGFQC
	BrLTP072	CIQKLMPCQPYLHSVTPPPPASCCLPMKEIVEKDATCLCSVFNNVDMLKSLNLTKENALVLPKACGAKADISLC
	BrLTP073	CASLLLALAPCGPFVQGFVQFPAQPCCSSLSQIYSQQPTCLCLFLNNNSTLSSAFPINQTLALKLPQLCSIPANSSVC
	BrLTP074	CSTLIINMADCLDFVMAGGTSAKPKSSCCAGLKTVLKADAECLCEAFKNSAAFGITLNMTKAATLPTACKLHAPSISNC
	BrLTP075	CDVKDLSPCLLPIAVFPESPTAACCQTLRDQGPCLCVFINNSWIWIGPTLTSPNGHKLFAACQVPFPSC
	BrLTP076	CKNALKFKVCANVLDLVKVSLPTRSKCCGLIKGLVDLEAAVCLCTALKADLLGLKLNVPISLSVILNHCGKKVPSGFKC
	BrLTP077	CKNALKFKVCANVLDLVNVSLPTRSKCCGLIKGLVDLEAAVCLCTALKADLLGLKLNVPISLSVILNHCGKKVPSGFKC
	BrLTP078	CKNALKFKVCANVLDLVNVSLPTRSKCCGLIKGLVDLEAAVCLCTALKADLLGLKLNVPISLSVILNHCGKKVPSGFKC
	BrLTP079	CKNALKFKVCANVLDLVKVSLPTRSKCCGLIKGLVDLEAAVCLCTALKADLLGLKLNVPISLSVILNHCGKKVPSGFKC
	BrLTP080	CKNALKFKVCANVLDLVKVSLPTRSKCCGLIKGLVDLEAAVCLCTALKADLLGLKLNVPISLSVILNHCGKKVPSGFKC
	BrLTP081	CKNALKFKVCANVLDLVKVSLPQRSKCCGLIKGLVDLEAAVCLCTALKADLLGLKLNVPISLSVILNQCGKKVPSGFKC
	BrLTP082	CLVSMLNVSDCLSYVQVGSTETKPEAACCPELAGMAQSSPECVCNLLGSGASPRFGVKLDKQRAEELSSICGVKAPSPSLC
	BrLTP083	CMQKLMSCQPYIHAVNPPPPPSCCGPMKEIVVKDAPCLCAVFNDPAILKTLNLTKENALDLPKACGANPDISLC
	BrLTP084	CDAKQLQPCLAAITGGGQPSGDCCAKLKEQQPCLCGFSKNPAFAQYVSSPNSRKVVSACGVPYPSC
	BrLTP085	CVAKLTPCRPYVNSEAPPPLWCCHPLRKIVENDATCLCEAFKHPDMLALIHLTQEAALNLISSCGVSYDASSC
	BrLTP086	CNPMQLMPCEDAIMKGSTPSNECCTRLKQQQHCICQYMKNPNFKSFLNSPNAKMVASHCQCKPKC
	BrLTP087	CSSMLLSLAPCGPFVQGFVQLPAQPCCDGLNQIYSQQPTCLCLFLNNTSTLSPAFPINQTLALQLPPLCNVPANASSC
	BrLTP088	CTDQLIALSPCLPYVGGNAKAPTKDCCGGFDQVITKSEKCVCILVKDKDDPNLGLKFNATLAAHIPTLCHITAPNITKC
	BrLTP089	CSPTELTSCSSAFMSASPPSATCCAKLREQKPCLCGYLRNPALSQYVNSPNAKKVASSCNVATPKC
	BrLTP090	CSEELVMFSPCIPYVSAPPNNISKTPDALCCSVFSTSVHSAAGKCLCYLLRQPMILGFPLDRSRLLSLSQICTEFQSSDESFESLC
	BrLTP091	CSIDALKLGACVDVLGGLIHIGLGKSYAKATCCPVLGGLVGLDAAVCLCTTIRAKLLNIDLIIPIALELLVDCGKTPPRDFKC
	BrLTP092	CPLTLLQIRGCIRILRIGVILNTRNVGPCCTILDQLDPPRASVCACDAASINLGILGITVNLRVNQLLRLCRVPTTPDFRC
	BrLTP093	CTTAILDIVQNCYSTLSAVPSEECCNGLKSASKTQVTCLCDNFIAHPVFSNLTRPYYDQVSNACGVLDKYAC
	BrLTP094	CASLMPNLLEKCFSTVRETPTDDCCSDLKSATTTQVTCLCDNYIANPAVVNFTGPYSAGITTKCGVFDKYSC
	BrLTP095	CGANVSGLMNECQRYVSNAGPNSPPPSRSCCALIRPIDVPCACRYVSRDVTNYIDMDKVVYVARSCGKKIPSGYKC
	BrLTP096	CGANLSGLVNECQRYVSNAGPNSPPPSRSCCALIRPIDIPCGCRYVTRDVMNTFDMDKLIYVARSCGKKIPSGYKC
	BrLTP097	CSQITMYLAPCLSYVKGGGNPPPPCCAGLNNLKSSAPGRPDKQAACQCLKNVANAISGFNDDNAKQLPAKCGVSVGVPFSKSVDC
	BrLTP098	CSKDIQTVSLCLDFASGKAPNPSKKCCDAIEDIKEKDPKCLCFVIQQAKSGGQTLKDLGVQEAKLIQLPTSCQLHNASISNC
	BrLTP099	CIQKLMPCQPYLRSVTPPPPASCCMPLKEIVETDVNCLCSVFNNVDMLKSLNLTKENALVLPKACGANADVSQC
	BrLTP100	CPRDALKLGVCAKILDGAVGTVIGNPPDTPCCSFLQGLVDLEAAVCLCTAIKANILGIDIDIPISLSLLINTCGKKLPSDFIC
	BrLTP101	CPKDTLKLGVCANVLSGLLDLTLGKPPVEPCCSLIQGLADVEAAVCLCTALKANVLGINLNLPISLSLLLNVCSKQVPPGFQC
	BrLTP102	CIPTELMTCIPALQTGSQPSAECCGKLKEQESCLCGYIQNPLFSQYVTSENAHKILATCGIPYPTC
	BrLTP103	CPKDSLQISLCANVLNVVELTLGNPSVPPCCSLIHGLVDLEAAACLCSALKVDIPGITSINLPIFLNVLLNVCGRPTPTSYHC
	BrLTP104	CPIDTLKLGACVDLLGGLVKIGLGDPAANKCCPLLKGLVEVEAAACLCTTLKLKALNLKLYVPVALQLLLTCGKNPPPGYTC
	BrLTP105	CSVVLSDLQPCVSYLTSGSGQPPETCCDGVRSLDAATTTSADKKAACQCIKSVANSVTVKPELAKALASNCNASLPVDASSTVDC
	BrLTP106	CVNKLVPCFSALTTTTKPPKDCCDSIKEAVEDELPCLCTVYNTPGLLSQFNVSTAQALNLSRRCDVTTDLSAC
	BrLTP107	CPRDALKLGVCANVLSGLLNITLGKPPVKPCCTLIKGLADLEAAACLCTALKANILGINLNIPISLSLLLNVCSKKVPPGFQC
	BrLTP108	CPINALKLGACVDVLGGLIHIGLGNPVENVCCPVLQGLLELEAAVCLCTTIRLKLLNLNIFIPLALQALITCGINPPPGFIC
	BrLTP109	CVVTELIPCLESSIIGVHPYPECCVTLKAQQSCLCGYIQNPVYGGFFKNAHSVFTGCGVPYPTC
	BrLTP110	CVQTELIPCFVAAFIGSQPSAECCEKLKEQQSCLCGYISNPVFGQFYKNAQNVFKACGVPYPTC
	BrLTP111	CKDALKLKVCANVLNLVKVSLPQKAECCALIKGLVNLDAGVCLCTALKANVLGIINLRVPISLSVLFNQCGTKVPSGFQC
	BrLTP112	CKDALKLKVCANVLNLVKVSLPQKTECCALIKGLVNLDAGVCLCTALKANVLGIINLRVPISLTVLFNQCGTKVPSGFQC
	BrLTP113	CPKDTVKLGVCVNALNLLNATLGAPPVKPCCSLIDGLVDLEAAVCLCTALKASILGININLPINLSLLLNVCNRKAPRGFQC
	BrLTP114	CPIDVLKLGVCGNVLSGLLNIQLGQPSAQPCCSLVQGLVDLEAAICLCTALKVNVLGINLNVPISLSVLLNKCNKKVPSGFEC
	BrLTP115	CNQDFQKVTLCLDFATGKAPTPSKKCCDAIEDIKEKDPKCLCYVIQQAKTGGQALKDLGVQEAKLIQLPTACQLRNASISNC
	BrLTP116	CGIVTSTLAQCMGYLTNFFPVPSDYCCAEVKGLNQMAQTTPDRRQVCKCLKAVAKENKGFISIELVGTLPTICGVSVPYPFNFSTNC
	BrLTP117	CGAVASNLGQCINYLTRGGFVPRGCCSGVRRLNSMARTTRDRQQACRCIQGAARALGSRLNPGRAARLPGACRVRIAYPISARTNC
	BrLTP118	CSRTFFSALVQLIPCRAAVAPFSPIPPTQSCCSAVVTLGRPCLCLLANGPPLSGIDRSMALQLPQRCSANFPPC
	BrLTP119	CIQKLMPCQPFLHSVIPPPPPSCCLPMKAIVANDATCLCSVFNNVDMLKSLNLTKDNALDLPKACGANPDISLC
	BrLTP120	CIQKLKSCQPYLHSVIPPLPASCCLSMKEMVANDAPCLCSVFNNVDMLKSLNLTRDNALDIPKACDAEPDISLC
	BrLTP121	CIQKLMPCQPFLHSVIPPPPPSCCLPMKAIVANDATCLCSVFNNVDMLKSLNLTKDNALDLPKACGANPDISLC
	BrLTP122	CSPTMLSSVTGCMSFLTGGATSTTSDCCRALKTLTGTSMDCLCMIVTANVPLDLPINRTLAISLPRACGVPVQC
	BrLTP123	CSPTMLSSVTGCMSFLTGGGSSPTSDCCEALKSLTGTGLDCLCLIVTASVPINIPINRTLAISLPRACGMPGVPVKC
	BrLTP124	CNTHLSGLNVCGEFVVPGADTTNPSAECCNALEAVPSDCICNTFRIASRLPTRCNIPTLSC
	BrLTP125	CGVNTNDLKKCSPAVTGNNPPPPTPQCCKVAKAANLECLCPYFTRSGLDTAKIKALGTNCGITKKPSC
	BrLTP126	CNINANTLEKCRPAVTGNNPPLPGDACCIVLQAADLECVCKFKSHIPILATKSHKVHDLLRKCGIKTIPPAC
	BrLTP127	CGRNPPDREAIKLAPCAMAAQDKSAKVSATCCVRIRQMGKNPKCLCAVMLSSTARNSGAKPEISMTIPKRCNIADRPIGYKC
	BoLTP001	CLEVANVMVEQCKLFFVKQESPPTAECCGWFSSRREKAKDRRRICRCVEFLTTAFEAIKPSVLSLSEQCHFGGGFPISKNHAC
	BoLTP002	CPRDASQLKPCVDGIIKLYDLNWGNQVVRPCCSLIHDGLSDSNAVACLCTAVKESVRGFVPNPPNVPNFPTTLTFLLNFCGKKVPQDLKC
	BoLTP003	CPKDTLKLGVCVNALNLLNDVTLGTPPVTPCCSLIKGLVDLEAAVCLCTALKASVLGINLNLPINLSLLLNVCKRKSPPGFQC
	BoLTP004	CPRSSTQVQACVNRLTSIVGLNVLPLTQCCSLVAGLAPSVASVCICNSLKLSVLDILGITVTLGQVLGSCGVSPPAGFIC
	BoLTP005	CTILITDIMTKCYLSGNLAPSTECCNDLKSANSKQVTCLCDNFIAHPSNNNVTQALLEVYHNDCGVADKFAC
	BoLTP006	CSIDALKLGACVDVLGGLIHIGLGKSYAKATCCPVLGGLVGLDAAVCLCTTIRAKLLNIDLIIPIALELLVDCGKTPPRDFKC
	BoLTP007	CGAVASNLGQCINYLTRGGFVPRGCCSGVQRLHSMARTTRDRQQACRCIQGAARALGSRLNPGRAARLPGACRVRISYPISARTNC
	BoLTP008	CGTVTSTMTQCISYLTNGGPLPSSCCVAVKSLNQMAQTTPDRRQVCECLKSAGKEIKGLNIDLVAALPTTCGVSLSYPIGFNTNC
	BoLTP009	CMTNLLNMTDCLSYVQVGNGGGAANPDKACCPELAGLVDSSPQCLCYLLGGDMAAQYGIKIDKAKALKLPGVCGVVTPDPSLC
	BoLTP010	CTMERRDTEYFNCVDSLKLGTPWVPPSKDCCEYIQIDNMACFCKGANRLFSAVFDQNKLFKISHACGDLLVPGSYC
	BoLTP011	CTPSMMTTVGPCMSILTNSSTNGTSPSSDCCNSLRSLTTGGMGCLCLIVTGSVPFNIPINRTTAVSLPRACNMPRVPLQC
	BoLTP012	CTTALISMSPCLNYITGNTTSPSQQCCSQLGNVVRSSPDCLCQALNGGGSQLGINVNQTQALALPRACNVQTPPVSRC
	BoLTP013	CPIDTLKLGACVDILGGCIHMGIGKSYAKETCCPVLGGLFSMDAAICLCTTIEAKFFNMDLIIPIAIEILLDCGKPPPPGFKC
	BoLTP014	CSPMQLSPCASAITSSSQPSALCCAKLKEQKPCLCGYMRNRSLRRFVSSPNARKVSNRCKLPIPRRITVWRPNLSTKTLECAIHLSSGAKFHEKLC
	BoLTP015	CSAVIMTLTKCLPFVTIGSQVEKPETACCSVLKTVLDTKAECLCEGLKSSAAAGINLNLTKAGTLPDACQVKAPPMPAC
	BoLTP016	CGTVTSSLAPCATYLSSGGEVPPPCCAGVKKLNGMAQTTADRQQACKCLKAAAQGINPSLASSLPGKCSVSIPYPISMSTNC
	BoLTP017	CGTVTSSLAPCATYLSKGGAVVPGPCCAGVKKLNDMAQTTPDRQQACKCLKAAAKSINPSLASGLPGKCSVSIPYPISMSTNC
	BoLTP018	CKVNTNDLQKCRPAVTGNYPPPPTPACCTVAKTANLECLCPFLSRSGIDPAKLKALFANCGVNNPSC
	BoLTP019	CNVDTNDLQKCRPAVTGNHPPPPTSACCTVAKTANLECLCPFLSRSGIDPSKLKALFANCGVNNPSC
	BoLTP020	CQIDINDMQKCRPAVTGINPPPPVSECCVVVRSANLECFCRFKFYLPILGIDPSKVAALVAKCGVIAIPPSC
	BoLTP021	CPRDTLQIGLCANVLNVVDIVLGYPPVQPCCSLVEGLADLEAAACLCAALKVNILGINLNLPIYVNVLLNNCGRITPTYYPC
	BoLTP022	CVEKLIPCHPYINTDSPPPPWCCNPVKEIVEKDETCLCGFLNHPDMLALINISQDDALNLINSCGASYDESLC
	BoLTP023	CDPMQLIPCEEAILKGSKPSDTCCTRLNQQQHCVCQYMKNPNFKSFLDSPNAKKIATDCHCPKPKC
	BoLTP024	CSSIIYDMMDCLSYLTPGSNDTTPTKVCCRDRGILSVLQYNPKCICIGLESSKTMGFAVNNTRARAMPTTCKLSIVAPHC
	BoLTP025	CPRNALQIGACTNVLNAIDFTLRSPPPPVPPCCWLIAGLADLEAAVCLCTALDVNVLGINVHLPIDISILFHACSRFAPQIGARRRGRTSGEFIKGRGSRCFLRSVELHSTPTDNDLARSESKKTDPVTTLSIIGAGCGDSRTCSKFETRSRRGKLPPFHPYTNDLPWRPSTKLPLC
	BoLTP026	CPRNALQIGACTNVLNAIDLTLGNPPPPVPPCCSLIAGLADLEAAVCLCTALDVNVLGINVHLPIDISVLFNACSRFAPPSFQC
	BoLTP027	CAAGLTVCLPAFAQGGTSPKECCTALETAVKTQQSCLCGFIKAPALVVPFNITAFSALISKSCGINTDLNLC
	BoLTP028	CSSVIYDMMDCLSYLTPGSNDTKPTKVCCGGILSVLQYNPKCVCIGLASSKDMGIALNNTRALAMPTICKLPIAAPHC
	BoLTP029	CAYTYDYFSYCLEFLTGNYYKPGKKCCVHIAKLNIIAKHKKENPRLLCNCVEMMTRGYTPPMLADKIQELPPLCNTHLSFPISSSMDC
	BoLTP030	CPKTVPQIRICGSIVNKLPRIRSVQPCCSIVRDRSDTDALDCLCELVDAPRLSLPPNIIILSGACGRRIPPGYTC
	BoLTP031	CTTIDLTGCWPELFDKTKPSAQCCGTLKAQQPCYCDFIKNPALRKFATSPEAHLALGFCGIPFPTC
	BoLTP032	CTTIDITGCFPAIIYGAPLSPECCRNLNVQQPCYCDFIKNAGLKPYITSPQGHAALASCGDSKLMFRLIHFWEACNNSKGGILIGTKMAISQKDMIAYHEHAGEASNSHLPMLDAVSNEFWEQKIVRKSNGADIYRLQRKVKKRDMLGLYKDGFEREKAC
	BoLTP033	CTTIDITGCVPAIIFGAQLSPECCQNLKVQQPCYCGFINNAGLKPYITSPQGHAALASCGIPFPVC
	BoLTP034	CGMTQSELNECKPAVSKENPTNPSTLCCDYLKHADFSCLCGYRNSPWLGSFGIDPALALGLPSKCDMPNAPTC
	BoLTP035	CGMTKDSVRPCLVLAPGQVPTRPCCDALQAIEFQATTKQIRQFYCNCFKNVIHSSPYVKLIPLPGLCRIPITGILTSPNGC
	BoLTP036	CSMLILNMADCLSFVSAGGTEAKPASSCCNGLKTVLKTDAECLCEAFKSSASLGVTLNMTKAATLPAACKLHAPPMAAC
	BoLTP037	CDTVVSSLGPCYFYLRQGGIVPPSCCGGVRNLNGMAQTTPDRQQACKCVQSFTKYVPGFNQNIASGLPGKCGVSLPYPISNSMNC
	BoLTP038	CKIDTDDMQKCRPAVTGNNPPPPVNECCVVVKSADLACFCRYKFYLPILGIDPSKVAALVAKCGVATIPRNC
	BoLTP039	CNRHLSGLNVCGEFVVPGADKTNPSAECCSALEAVPSECLCNTMRIASRLPTRCSIPTLSC
	BoLTP040	CGTVTSNLAPCAVYLMKGGPVPAPCCAGVSKLNSMAKTTPDRQQACKCLKTAAKNVNPSLASSLPGKCGVSIPYPISMSTNC
	BoLTP041	CPRDQLKLSTCANILNLINLNLGAPAMRPCCSILLGLIDLDIALCFCTALKLSILGITTNTPIHLNLAINACGGTLPDGFRC
	BoLTP042	CPTDTLKLGVCADLLGLINVLVGSPPKTPCCALLNGLANVEAAVCLCTALKANVLGINLNVPVDLSLLLNYCGKKLPYGFQC
	BoLTP043	CPIDALKLGVCGNVLSGLLNIQLGQPSAQRCCSVIQGLVDLEAAVCLCTALRANVLGINLNVPISLSVLLNKCNKKVPSGFEC
	BoLTP044	CPRKTLKLGVCANVLKDLLKIELGTPPVKPCCSLLKGLVDLEAAACLCTALKANVLGIKLNVPVSLSLLLNACGRKTPRGFIC
	BoLTP045	CPKDTVKLGVCVNALNLLNVTLGAPPVKPCCSLIAGLVDLEAAVCLCTALKASILGININLPINLSLLLNVCSRKAPRGFQC
	BoLTP046	CPRDSLQLGVCANVLKLVDLTLGNPPVKPCCSLIAGLADLEAAVCLCTVLKANILGIKLNLPINLSVLLNVCSRKAPKNFQC
	BoLTP047	CSSVIYDMMDCLSYITPGSNDTSPTKVCCGGILSVLQYNPKCVCVGLASTKDMGIEINSTRAHSMPTTCKLPIAAPHC
	BoLTP048	CGRTFLSALIELVPCTLSVVPFSTLSPNEPCCTAIKTLGQPCLCVIANGPSIPGVDHTLALQLPGKCSANFPPC
	BoLTP049	CNNVVGDLYPCLSYVMQGGNAPSTNCCNGVRTLNSQAQTTADRQSVCRCIKNAIGGASYSSSNLNNALSLPAKCGVNLPFSISPSTNC
	BoLTP050	CSPMQLSPCAAAITSSSPPSALCCAKLKEQKPCICGYMRNPSLRRYISSPNARKVSNTCKFPMPRC
	BoLTP051	CGMSVADLYSCKPYVQTKNPLTTRIDPKGSCCSALANADVQCLCKQKTKTNPFLSGINLDLASKLPEKCGLSKATC
	BoLTP052	CPIDTLKLGACVDVLGGLIHIGLGKTHAKEKCCPVLGGLVDLDAAVCLCTTIKAKLLNIDLIIPIALEVLVACGKTPPPGFKC
	BoLTP053	CTSALISMAPCLNYITGNTTSPSQQCCSQLRSVVQSSPDCLCQALNGGGSQLGLNINQTQALALPRACNVQTPPISRC
	BoLTP054	CTPSMMTTVGPCMSILTNSSTNGTSPSSDCCNSLRSLTTGGMGCLCLIVTGSVSFNIPINRTTAVSLPRACNMPRVPLQC
	BoLTP055	CSTLIINMADCLDFVTAGGTSAKPKSSCCAGLKTVLKADAECLCEAFKNSASFGITLNMTKAATLPTACKLHAPSISNC
	BoLTP056	CSKDIQTVSLCLDFASGKAPNPSKKCCDAIEDIKEKDPKCLCFVIQQAKSGGQTLKDLGVQEAKLIQLPTSCQLHNASISNC
	BoLTP057	CTTAILDIVQNCYSTLSAVPSEECCNGLKSASKTQVTCLCDNFIAHPVFSNLTRPYYDQVSNACGVLDKYAC
	BoLTP058	CGANVSGLMNECQRYVSNAGPNSPPPSRSCCALIRPIDVPCACRYVSRDVTNYIDMDKVVYVARSCGKKIPSGYKC
	BoLTP059	CGANLSGLVNECQRYVSNAGPNSPPPSRSCCALIRPIDVPCGCRYVTRDVTNDFDMDKLIYVARSCGKKIPSGYKC
	BoLTP060	CSQITMYLAPCLSYVKGGGNPPPPCCAGLNNLKASAPGKPDKQAACQCLKNVANAISGFNDDNAKQLPAKCGVSVGVPFSKSVDC
	BoLTP061	CQGDIQGLMRECAVYVQRPGPKVNPSAACCKVVKRSDIHCACGRITASVQKMIDMDKVVHVTAFCGKPLAHGTKC
	BoLTP062	CTDQLIALSPCLPYVGGNAKAPTKDCCGGFDQVITKSEKCVCILVKDKDDPNLGLKFNATLAAHIPTLCHITAPNITKC
	BoLTP063	CTEQLVGMATCLPYVQGQAKTPTPDCCSGLKQVLKSDKKCLCVIIQDRNDPDLGLQINVSLALALPSVCHAVADVTKC
	BoLTP064	CGTVSGYVAPCIGYLAQNAPAVPTACCSGVTSLNNMARTTPDRQQACRCLVGAANALPTINVARAAGLPKACGVNIPYKISKTTNC
	BoLTP065	CGRMPIGQAASSLSPCLAATKNPRGKVPPVCCAKVGALIRTNPRCLSAVMLSPLAKKAGINPGVAIAIPKRCNIRNRPSGKRC
	BoLTP066	CPIDALKLGVCGNVLSGLLNIQLGQPSAQRCCSVIQGLVDLEAAVCLCTALRANVLGINLNVPISLSVLLNKCNKKVPSGFEC
	BoLTP067	CPRKTLKLGVCANVLKDLLKIELGTPPVKPCCSLLKGLVDLEAAACLCTALKANVLGIKLNVPVSLSLLLNACGRKTPRGFIC
	BoLTP068	CLVSMLNVSDCLSYVQVGSTETKPEAACCPELAGMAQSSPECVCNLLGGGASPRFGVKLDKQRAEELSSLCGVKAPSPSLC
	BoLTP069	CPVDLVDIQVCLNVFTNVINPQDPANILNPQDKAQCCTLLTKLGGPVAALCSCELARTRVPGVVNASIITASASQFLKVCPGVTSPPNFRC
	BoLTP070	CVSKLVPCFSALKTTTKPPKDCCDSIKEAVEKELTRIAPIRHLLSVLSSSVQDGVDVRSRPPVLVPLRRVSSTSASPHLKPMTAPSRVVLSTFAVVGIKPHCRVSDPLLPVCHC
	BoLTP071	CSSIIYDMMDCLSYLTPGSNDTKPTKVCCGGILSVLQYNPMCICVGLESSKTMGFAVNNTRARAMPTTCKLTIVAPHC
	BoLTP072	CGRSTPDNEAMKLAPCVGAAQDANAAVPGGCCAQIKRFSQNPKCLCAVLLSDTAKASGVQPEVALTIPKRCNFANRPVGYKC
	BoLTP073	CGRMPIGQAAASLSPCLPATKNPRGKVPPVCCAKVGALIRTNPRCLCAVMLSPLAKNAGINPGVAIAIPKRCNIRNRPAGKRC
	BoLTP074	CGTVSGNLAACIGYLTQNGPLPRGCCTGVTNLNNMARTTPDRQQACRCLVGAANSFPTLNAARATGLPKACGVNIPYKISKSTNC
	BoLTP075	CTSSMISTFTPCLNFITGSSGGSVTPTAGCCDSLKSLSSTGMNCACLILTANVPLPTGFINRTLSLALPRACKMTGVPVQC
	BoLTP076	CSPTMLSSVTGCMSFLTGGGSSPTSDCCEALKSLTGTGLDCLCLIVTASVPINIPINRTLAISLPRACGMPGVPVKC
	BoLTP077	CNPKELSPCSPAVKTGSKPSTECCAMLKKEKPCLCGYVNDPVYGQYIKSKNAHKAFSACGIPPLSC
	BoLTP078	CVPGELKPCIPAVQTGSKPTTECCGVLKKQQSCLCGYIKDPRFGQYVKSKYAHMVLSTCGVPYPKC
	BoLTP079	CVPAELKPCTPAGLTGGTPSTECCGKLKEQESCLCSYMKNPAFGHCFKTPNAHKVIAACSVAYPAC
	BoLTP080	CPKDTLQLGVCANVLNGLLDLTLGKPPVEPCCSLIQGLADVEAAVCLCTALKANVLGINLNLPISLSLLLNVCSKQVPPGFQC
	BoLTP081	CIQKLMPCQPYLHSVTPPPPASCCLPMKEIVEKDATCLCSVFNNVDMLKSLNLTKENALVLPKACGAKADISLC
	BoLTP082	CASLLLALAPCGPFVQGFVQFPAQPCCSSLSQIYSQQPTCLCLFLNNNSTLSSAFPINQTLALQLPQLCSVPANSSVC
	BoLTP083	CNQDFQKVTLCLDFATGKAPTPSEKCCDAIEDIKEKDPKCLCYVIQQAKTGGQALKNLGVQEAKIIQLPTACQLHNASISNC
	BoLTP084	CTSALISMSPCLNYITGNTTSPSQQCCSQLGNVVRSSPDCLCQVLNGGGSQLGINVNQTQALALPRACNVQTPPVSRC
	BoLTP085	CPIDTLKLGACVDVLGGLIHIGLGGSSAKKECCPVLGGLVDLDAAVCLCTTIKAKLLNLDLIIPIALELLIDCGKTPPPGFKC
	BoLTP086	CGMSVADLYSCKPYVQSKNPVTAAIDPKGPCCTALSKADFQCLCKQKTKTNPFLSSIDLDLASKLPEKCGLSGATC
	BoLTP087	CSPMQLSPCAQAITSSSPPSALCCAKLKEQKPCLCGYMRNPSLRRFVSSPNARKVSNRCKLPIPRC
	BoLTP088	CDTQLDKCITAMNKNEWSLVQKDCCPRLRKTGPQQCMCLLFKYPSLKAPAMRLIKYCQAPTPKC
	BoLTP089	CNAVVGDLYPCLSYVVQGGNVPANCCNGIRTLNSQAQTPVDRQGVCRCIKNAIGGVSFSSNNLNNAQSLPAKCGVNLPYSISPSTNC
	BoLTP090	CGRTFLSALIQLVPCRPSVAPFSTLSPNGLCCAAIKRLGQPCLCALSKGPPISGVDRTLSLQLPGKCSANFPPC
	BoLTP091	CTNQLIVLSPCLTYVGGNAKAPTKDCCGGFGQVITQSQKCVCILVKDKDDPNLGLKFNASLAAHLPTACHITAPNITKC
	BoLTP092	CSTVVYGMFDCLSFLTVGSTDLSPTKTCCEGVKIVLEYNSSCLCVALESSRAMGFDLINNRALAMPSTCNIPIDPHC
	BoLTP093	CQDSMSDLYSCLPFVTSKAKAPDSTCCTTLKEKINKGQTKRCLCTLVKDRDDPGLGFKVDANRAMSLPSTCHVPANISQC
	BoLTP094	CMEKLMSCQPYIHAVNPPPPPSCCGPMKEIVVNNAPCLCAVFNNPAILKTLNLTKENALDLPKACGANPDISLC
	BoLTP095	CDAKQLQPCLAAITGGGQPSGDCCAKLKEQQPCLCGFAKNPAFAQYISSPNSRKVLSACGIPYPSC
	BoLTP096	CVAKLTPCRPYVNSEAPPPLWCCHPLKKIVENDATCLCEAFKHPDMLALIHLTQEAALNLISSCGASYDASSC
	BoLTP097	CMQKLMPCQKYIHAVNPPPPASCCGPMKEIVEKDSQCLCTVFNNPALLKSLNLTKENALDLPKACGANPDVSIC
	BoLTP098	CNPMQLMPCEDAIMKGSTPSNECCTRLNQQQHCICQYMKNPEFKSFLNSPNAKMVASHCHCKPKC
	BoLTP099	CSSMLLSLAPCGPFVQGFVQLPAQPCCDGLNQIYSQQPTCLCLFLNNTSTLSPAFPINQTLALQLPPLCNIPANSSSC
	BoLTP100	CSQDFQKVTLCLDFATGKAPNPSKKCCDAIEDTKERDPKCLCYVIQQAKTGGQALKDLGVQEDKLIQLPTSCQLHNASISNC
	BoLTP101	CKNALKFKVCANVLDLVKVSLPQRSKCCGLIKGLVDLEAAVCLCTALKADLLGLKLNVPISLSVILNQCGKKVPSGFKC
	BoLTP102	CKNALKFKVCANVLDLVKVSLPQRSKCCGLIKGLVDLEAAVCLCTALKADLLGLKLDVPISLSVILNQCGKKVPSGFKC
	BoLTP103	CKNALKFKVCANVLDLVKVSLPQRSKCCGLIKGLVDLEAAVCLCTALKADLLGLKLNVPISLSVILNQCGKKVPSGFKC
	BoLTP104	CDVIDLQPCLLPIINPPEPPTASCCQALRDQGPCMCYFIKNTWIGPTIQAPNGHKLFADCNVPYPSC
	BoLTP105	CDVKDLSPCLIPIAKLPEPPTAACCQILRDQWPCLCVLINDSRLWIGHTLTSPNGHKLFAACQVPFPSC
	BoLTP106	CGTVTSTLARCIGYLTNSGSLPSDCCVGVKSLNQMAQTTPDRRQVCECLKSAAKDITGLNTDLVATLPTTCGVSVPYPIRFSTNC
	BoLTP107	CGAVASNLGQCINYLTKGGYISPGCCSGVRRLNSMARTTTDRQQACRCIQGAAKALGSRLNAGRAAGLPGACRVRISYPISARTNC
	BoLTP108	CSRTFFSALVQLIPCRAAVAPFSPIPPTESCCSAVVTLGRPCLCLLANGPPLSGIDRSMALQLPQRCFANFPPC
	BoLTP109	CPRDPLQLGVCANVLGLANVIAGDTRARPCCSAITGLTNVQVADCLCFVFRPLPLVYGIDKAVRTIFFACNMVFPIGFQC
	BoLTP110	CREVFDSFMPCMGFVEGIFQQPSPQCCRGVSHLNNVVKFKTPRSRKNEQGTGELERVCECIEIMGKADHLPFLASSINNLPPLCSLSLSFPISVGMDC
	BoLTP111	CIPTELMTCIPALQTGSQPSAECCGKLKEQESCLCGYIQNPLFSQYVTSENAHKVLATCGIPYPTC
	BoLTP112	CIPTELMTCIPALQTGSQPSAECCGKLKEQESCLCGYIQNPLFSQYVTSENAHKVLATCGIPYPTC
	BoLTP113	CSPTELASCSPAFMSASPPSATCCAKLREQKPCLCGYLRNPTLSQYVNSPNAKKVASSCNVATPKC
	BoLTP114	CSIDALKLGACVDVLGGLIHIGLGKSYAKATCCPVLGGLVGLDAAVCLCTTIRAKLLNIDLIIPIALELLVDCGKTPPRDFKC
	BoLTP115	CPKDTLKLGVCANVLNGLLDLTLGKPPVKPCCSLIQGLADVEAAGCLCTAIKANVLGINLNLPISLSLLLNVCSKQVPPGFQC
	BoLTP116	CPRDALKLGVCAKILDGAVGTVIGNPPDTPCCSFLQGLVDLEAAVCLCTAIKANILGIDINIPISLSLLINTCGKKLPSDFIC
	BoLTP117	CIQKLMPCQPYLHSATPPPPASCCMPLKEIVETDVNCLCSVFNNVDMLKSLNLTKENALVLPKACGANADVSQC
	BoLTP118	CGAVASNLGQCINYLTRGGFVPRGCCSGVRRLNSMARTTRDRQQACRCIQGAARALGSRLNPGRAARLPGACRVRIAYPISARTNC
	BoLTP119	CGIVTSTLAQCMGYLTNFFPVPSDYCCAEVKALNQMAQTTPDRRQVCKCLKAVAKENKGFINIELVGTLPTICGVSVPYPFNFSTNC
	BoLTP120	CIQKLMPCQPFLHSVIPPPPPSCCLPMKAIVANDATCLCSVFNNVDMLKSLNLTKDNALDLPKACGANPDISLC
	BoLTP121	CIQKLKSCQPYLHSVIPPLPASCCLSMKEMVANDAPCLCSVFNNVDMLKSLNLTKDNALDIPKACDANPDISLC
	BoLTP122	CIQKLMPCQPFLHSVIPPPPPSCCLPMKAIVANDATCLCSVFNNVDMLKSLNLTKDNALDLPKACGANPDISLC
	BoLTP123	CSPTMLSSVTGCMSFLTGGASSPTSDCCEALISLTGTGMDCLCLIVTANVPLDLPVNRTLAISLPRACGVPVQC
	BoLTP124	CTTIDITGCFPAILIGDKLKPECCKNLKVQEPCFCDFIKNPALKPYFTSEQGRLALASCGIPYPNC
	BoLTP125	CPIDTLKLGACVDLLGGLVKIGLGDPAANKCCPLLKGLVEVEAAACLCTTLKIKALNLKLYVPVALQLLLTCGKNPPPGYTC
	BoLTP126	CSVVLNDLQPCVSYLTSGSGKPPQTCCDGVRRLDAATTTSADKKAACQCIKSVANSVTVKPELAKALASNCNASMPVDASSTVDC
	BoLTP127	CATNALQVCFDGIAKRMMMSTTCCEQLKEHHSCLCDVIKTRILDSNVLSIYLKSCGITDPKC
	BoLTP128	CVNKLVPCFSALTTTTKPPKDCCDSIKEAVEDELPCLCTVYNTPGLLSQFNVSTAQALNLSRRCDVTTDLSAC
	BoLTP129	CPRDALKLGVCANVLSGLLNITLGKPPVKPCCILIKGLADLEAAACLCTALKANILGINLNIPISLSLLLNVCSKKVPPGFQC
	BoLTP130	CPINALKLGACVDVLGGLIHIGLGNPVENVCCPVLQGLLELEAAVCLCTTIRLKLLNLNIFIPLALQALITCGINPPPGFIC
	BoLTP131	CVQTELIPCFVAAFIGSQPSAECCGKLKEQQSCLCGYIQNPTFGQFIKNSQNVFTVCGVPYPTC
	BoLTP132	CKDALKLKVCANVLNLVKVSLPQKAECCALIKGLVNLDAGVCLCTALKANVLGIINLRVPISLSVLFNQCGTKVPSGFQC
	BoLTP133	CPIDVLKLGVCGNVLSGLLNIQLGQPSAQPCCSLVQGLVDVEAAICLCTALKVNVLGINLNVPISLSVLLNKCNKKVPSGFEC
	BoLTP134	CPKDTVKLGVCVNALNLLNATLGAPPVKPCCSLIDGLVDLEAAVCLCTALKASILGININLPINLSLLLNVCSRKAPRGFQC
	BoLTP135	CSSVIYDMMDCLSYITPGSNDTKPTKVCCGGILSVLQYNPTCVCVGLESSKTMGFAVNNTRARAMPTTCKLPIVATHC
	BoLTP136	CNTHLSGLNVCGEFVVPGADTTNPSAECCNALEAVPSDCICNTFRIASRLPTRCNIPTLSC
	BoLTP137	CGVNTNDLKKCSPAVTGNNPPPPTPQCCKVAKAANLECLCPYFTRSGIDPAKIKALGTNCGITKNPSC
	BoLTP138	CNVGTKDLKKCRPAVTGNNPPPPTPQCCQVAKAANLECLCPFLSRSGIDPSKIKALGANCGITKNPSC
	BoLTP139	CDDSGIQALMACGYSIAKELSSPPKPLDGCCTAVRIIGMKCVCEIINKEIESAIDMQKLVNVASACGRPLAPHSQC
	BoLTP140	CGTVARQLAPCASYLWRGGMMIPSCCAGVKKLNDMAQTTLDRQQACKCLKAAAQGINPSIASSLPGKCGISIPYTISKNTNC
	BoLTP141	CLNQLAPCLNYLSGTKEMPQVCCNPLKSVIKNNPECLCRMISNRGNSQAEQADINVNDAQMLPARCGEHFNLIAC
	BoLTP142	CSFVVLNMATCLSFVTIGSQVDKPDALCCSGLKKVLDTKAECLCVGLKKSASMGIKVNITKAATLLAVCKLDAPPTTAC
	BoLTP143	CGRNPPDREAIKLAPCAMAAQDKSAKVSATCCVRIKQMGKNPKCLCAVMLSSTARNSGAKPEISMTIPKRCNIADRPIGYKC
	BoLTP144	CPRNVLQIGACTNVLNAIDLTLGNPPPPVPPCCSLIAGLADLEAAVCLCTALDINVLGINVHLPIDISVLFNACSRFSPPSFQC
	BoLTP145	CSINVLKLSACVDVLGGLIHIGLGKGYAKTKCCPVLDGLVGLDAAVCLCSSIRAKLLNIDLLIPIALELLIDCGKTPPRNFKC
	BoLTP146	CPRDTVKFGVCGSWLGLVHEVIGTPPSQECCSLVKGLADLEAAICLCTALKTSLLGVAPVKLPVALTLHLNSCGKTLPQGFVC
	BoLTP147	CNPKELSPCSPAVKTGSKPSTECCAMLKKEKPCLCGYVNDPVYGQYIKSKNAHKAFSACGIPPLSC
	BoLTP148	CPRDALKLGVCANVLNGLLNVTLGQPPVEPCCTLIKGLADLEAAACLCTALKANILGNNLNIPISLSLLLNVCSKKVPPGFQC
	BoLTP149	CGTVNSNVAPCIGYITQGGPLPGACCTGVSKLNSMARTTPDRQQACRCLETAARALGPNLNAGRAAGIPKACGVSVPFPISTNTNC
	BoLTP150	CPRKTLKLGVCANVLKDLLKIELGSPPVKPCCSLLKGLVDLEAAACLCTALKANVLGIKLNVPVSLSLLLNACGRKTPRGFIC
	BoLTP151	CIQKLMPCQPFLHSVIPPPPPSCCLPMKAIVANDATCLCSVFNNVDMLKSLNLTKDNALDLPKACGANPDISLC
	AtLTP001	CRDTLTSLSPCLYYLNGGSSSPSWSCCRQFSTVVQSSPECLCSVVNSNESSFYGFKFNRTLALNLPTACNVQTPSPSLC
	AtLTP002	CSPSMLSSVTGCTSFLTGGGSFPTSDCCGALKSLTGTGMDCLCLIVTAGVPISIPINRTLAISLPRACGIPGVPVQC
	AtLTP003	CVVTDLKACLPDIIGETPPSTKCCTKLKDKKSCFCEYLKNPLIAPYMTSAKQVLEACGVPVPVC
	AtLTP004	CPKDTLKLGVCANVLNGLLDLTLGKPPVEPCCSLIQGLADVEAAVCLCTALKANILGINLNLPISLSLLLNVCSKQLPPGFQC
	AtLTP005	CSRDAIKLGVCAKILDVAVGTVIGNPSDTLCCSVLQGLVDLDAAVCLCTTIKANILGINIDLPISLSLLINTCGKKLPSDCIC
	AtLTP006	CIQKLMPCQPYLHLATPPPATCCMPLNEIVAKDATCLCAVFNNVDMLKSLNLTKENALDLPKACGAKADVSLC
	AtLTP007	CNQDFQKVTLCLDFATGKATIPSKKCCDAVEDIKERDPKCLCFVIQQAKTGGQALKDLGVQEDKLIQLPTSCQLHNASITNC
	AtLTP008	CYDLGITVLMGCPDSIDKKLPAPPTPSEGCCTLVRTIGMKCVCEIVNKKIEDTIDMQKLVNVAAACGRPLAPGSQC
	AtLTP009	CSSVIYSMVDCLSFLTVGSTDPSPTKTCCVGVKTVLNYSPKCLCSALESSREMGFVLDDTKALAMPKICNVPIDPNC
	AtLTP010	CDFTKFQVCKPEIITGSPPSEECCEKLKEQQSCLCAYLISPSISQYIGNAKRVIRACGIPFPNC
	AtLTP011	CTVTELQPCLPSVIDGSQPSTQCCEKLKEQNSCFCDYLQNPQFSQYITAAKQILAACKIPYPNC
	AtLTP012	CSPMQLASCAAAMTSSSPPSEACCTKLREQQPCLCGYMRNPTLRQYVSSPNARKVSNSCKIPSPSC
	AtLTP013	CVEVANVMVEQCKMFFVHQESPPTAECCRWFSSRRKYAKERRRLCRCLEFLTTAFKNLKPDVLALSDQCHFSSGFPMSRDHTC
	AtLTP014	CPINALKLGACVDVLGGLIHIGLGNPVENVCCPVLQGLLELEAAVCLCTTIRLKLLNLNIFIPLALQALITCGINPPSGFVC
	AtLTP015	CPRDALKLGVCANVLNGLLNVTLGKPPVEPCCTLIQGLADLEAAACLCTALKANILGINLNIPLSLSLLLNVCSKKVPRGFQC
	AtLTP016	CVSKLVPCFNDLNTTTTPVKECCDSIKEAVEKELTCLCTIYTSPGLLAQFNVTTEKALGLSRRCNVTTDLSAC
	AtLTP017	CDARQLQPCLAAITGGGQPSGACCAKLTEQQSCLCGFAKNPAFAQYISSPNARKVLLACNVAYPTC
	AtLTP018	CVAKLMPCQPYIHLSIPPPPLCCNPMKQIAEKDVSCLCTAFKHPDLLRFLALTKENAIKILDSCGINHDPSVC
	AtLTP019	CLQKLLPCQPYIHSLNPPPPPSCCGPMKEIVEKDAPCLCIAFNNPEVLKALNLTKENALLLPKACGVNPDVSLC
	AtLTP020	CNPAQLSPCLETIMKGSEPSDLCCSKVKEQQHCICQYLKNPNFKSFLNSPNAKIIATDCHCPYPKC
	AtLTP021	CASRLLSLAPCGPFVQGFAQLPAQPCCDSLNQIYSQEATCLCLFLNNTSTLSPAFPINQTLALQLPPLCNIPANSSTC
	AtLTP022	CPIDTLKLGACVDLLGGLVKIGLGDPAVNKCCPLLKGLVEVEAAACLCTTLKLKALDLNLYVPVALQLLLTCGKNPPPGYTC
	AtLTP023	CTWTEISEEYDYCGDSLTRGVPWVSPLKVCCDTIKLNKMKCICQVVTKTFSQNFDFYKLSKLSHACGDLLVPGSYC
	AtLTP024	CSSLILNMADCLSFVTSGSTVVKPEGTCCSGLKTVVRTGPECLCEAFKNSGSLGLTLDLSKAASLPSVCKVAAPPSARC
	AtLTP025	CIVTDLRVCLPAVEAGSQPSVQCCGKLKEQLSCLCGYLKIPSFTQYVSSGKAQKVLTACAIPIPKC
	AtLTP026	CGEVNSNLKPCTGYLTNGGITSPGPQCCNGVRKLNGMVLTTLDRRQACRCIKNAARNVGPGLNADRAAGIPRRCGIKIPYSTQIRFNTKC
	AtLTP027	CEEATNLLTPCLRYLWAPPEAKPSPECCSGLDKVNKGVKTYDDRHDMCICLSSEAAITSADQYKFDNLPKLCNVALFAPVGPKFDC
	AtLTP028	CNVELLPCVLPFKVRGHGSKLPNGCCEKMKKSTSCMCRFLMAKERDLNAAAHRIFWFCKISVPNC
	AtLTP029	CNLDLLACVQPFLVNGHGGKLPKGCCEKMKKSTSCMCRFLTAKEQNLNAAAHRIFWFCHISVPNC
	AtLTP030	CSVVLQDLQPCVSYLTSGSGNPPETCCDGVKSLAAATTTSADKKAACQCIKSVANSVTVKPELAQALASNCGASLPVDASPTVDC
	AtLTP031	CLVSMLNVSDCFSYVQVGSNEIKPEAACCPELAGMVQSSPECVCNLYGGGASPRFGVKLDKQRAEQLSTICGVKAPSPSLC
	AtLTP032	CGRMPINQAAASLSPCLPATKNPRGKVPPVCCAKVGALIRTNPRCLCAVMLSPLAKKAGINPGIAIGVPKRCNIRNRPAGKRC
	AtLTP033	CGTVNGNLAGCIAYLTRGAPLTQGCCNGVTNLKNMASTTPDRQQACRCLQSAAKAVGPGLNTARAAGLPSACKVNIPYKISASTNC
	AtLTP034	CGSVNSNLAACIGYVLQGGVIPPACCSGVKNLNSIAKTTPDRQQACNCIQGAARALGSGLNAGRAAGIPKACGVNIPYKISTSTNC
	AtLTP035	CTAQLVGMATCLPYVQGKAKSPTPDCCSGLKQVINSDMKCLCMIIQERNDPDLGLQVNVSLALALPSVCHATADITKC
	AtLTP036	CTEQLVGMATCLPYVQGQAKSPTPDCCSGLKQVLNSNKKCLCVIIQDRNDPDLGLQINVSLALALPSVCHAAADVTKC
	AtLTP037	CPTDTLKLGVCADLLGLVNVVVGSPPKTPCCTLLQGLANLEAAVCLCTALKANVLGINLNVPIDLTLLLNYCGKKVPHGFQC
	AtLTP038	CVSTLTTLSPCLSYITGNSTTPSQPCCSRLDSVIKSSPQCICSAVNSPIPNIGLNINRTQALQLPNACNIQTPPLTQC
	AtLTP039	CTSSMISTFTPCLNFITGSSGGSVTPTAGCCDSLKTLTNTGMGCACLILTANVPLPTGFINRTLALALPRACKMGGVPIQC
	AtLTP040	CGRTFLSALIQLVPCRPSVAPFSTLPPNGLCCAAIKTLGQPCLCVLAKGPPIVGVDRTLALHLPGKCSANFLPC
	AtLTP041	CNTVIADLYPCLSYVTQGGPVPTLCCNGLTTLKSQAQTSVDRQGVCRCIKSAIGGLTLSPRTIQNALELPSKCGVDLPYKFSPSTDC
	AtLTP042	CSPMQLSPCATAITSSSPPSALCCAKLKEQRPCLCGYMRNPSLRRFVSTPNARKVSKSCKLPIPRC
	AtLTP043	CPIDTLKLGACVDVLGGLIHIGLGKSHAKAECCPVLGGLLDLDAAVCLCTTIKLKLLNIDLVLPIALELLLDCGKTPPSDFKC
	AtLTP044	CPIDTLKLGSCVDLLGGLVHIGIGKSAKEKCCPVVEGLVDLDAAVCLCTTIKAKLLNIDVILPIALEVLLNCGKNPPPGFKC
	AtLTP045	CLKETGQMQLNCFPYLTDNRIHTPSFACCSEVYTVGKTYVDCFCQFINNGGPSFGIVVSQKLLDLPELCGVYGAC
	AtLTP046	CKNELKKSLKPCFSYLTSSYPSLPDDSDCCPSLLDISKTSVDCFCQYLNSGGSILDINANFIQARRLPEICGVDPYLASVC
	AtLTP047	CTNALISMSPCLNYITGNSTSPNQQCCNQLSRVVQSSPDCLCQVLNGGGSQLGINVNQTQALGLPRACNVQTPPVSRC
	AtLTP048	CTPSMMTTVSPCMGFITNSSSNGTSPSSDCCNSLRSLTTGGMGCLCLIVTGTVPFNIPINRTTAVSLPRACNMPRVPLQC
	AtLTP049	CNPMDVIVPCLLPLTNSKILPTPHCCQVMVEHQTCLCQFIKGVWYVQALFNSPNGQKTCKACNIPFPTC
	AtLTP050	CMANLMNMTGCLSYVTVGEGGGAAKPDKTCCPALAGLVESSPQCLCYLLSGDMAAQLGIKIDKAKALKLPGVCGVITPDPSLC
	AtLTP051	CGTVTSTLAQCLTYLTNSGPLPSQCCVGVKSLYQLAQTTPDRKQVCECLKLAGKEIKGLNTDLVAALPTTCGVSIPYPISFSTNC
	AtLTP052	CGAVTGSLGQCYNYLTRGGFIPRGCCSGVQRLNSLARTTRDRQQACRCIQGAARALGSRLNAGRAARLPGACRVRISYPISARTNC
	AtLTP053	CGRSSPDNEAMKLAPCAGAAQDANSAVPGGCCTQIKRFSQNPKCLCAILLSDTAKASGVDPEVALTIPKRCNFANRPVGYKC
	AtLTP054	CIVTNLMSCLPAILKGSQPPAYCCEMLKEQQSCLCGYIKSPTFGHYVIPQNAHKLLAACGILYPKC
	AtLTP055	CQDAMSDLYSCLPFVTNKAKAPDSTCCSTLKVKIDKGQTRKCLCTLVKDRDDPGLGFKVDANRAMSLPSACHVPANISQC
	AtLTP056	CPRDTLKFGVCGSWLGLVSEVIGTPPSQECCSLIKGLADFEAAVCLCTALKTSILGVAPVKIPVALTLLLNSCGKNVPQGFVC
	AtLTP057	CSTVIYSMMDCLGYLGVGSNETKPEKSCCTGIETVLQYNPQCICAGLVSAGEMGIELNSTRALATPKACKLSIAPPHC
	AtLTP058	CAAGLAVCLPAITQRGPPSQECCTAVETALTTQLSCLCGFIKSPMLLIPFNVTDFNALFSKTCGLTTDPNLC
	AtLTP059	CPIDALKLGVCANVLSSLLNIQLGQPSSQQCCSLIQGLVDVDAAICLCTALRANVLGINLNVPISLSVLLNVCNRKLPSGFQC
	AtLTP060	CPIDALRLGVCANVLSSLLNIQLGQPSAQPCCSLIQGLVDLDAAICLCTALRANVLGINLNVPISLSVLLNVCNRKVPSGFQC
	AtLTP061	CPIDALRLGVCANVLSGLLNVQLGQPSPQPCCSLIQGLVDLDAAVCLCTALRANVLGINLNVPISLSVLLNVCNRRLPSNFQC
	AtLTP062	CPIDALRLGVCANVLSGLLNVQLGQPSAQPCCSLIQGLVDLDAAICLCTALRANVLGINLNVPISLSVLLNVCNRRLPSDFQC
	AtLTP063	CPKDTLKLGVCANVLKDLLKIQLGTPPVKPCCSLLNGLVDLEAAACLCTALKAKVLGINLNVPVSLSLLLNVCGKKVPSGFVC
	AtLTP064	CPKDTLKLGVCANVLKDLLKIQLGTPPVKPCCSLLNGLVDLEAAACLCTALKAKVLGINLNVPVSLSLLLNVCGKKVPSGFVC
	AtLTP065	CPRDVLKLSTCSNVLNLINLKLGAPAMRPCCSILFGLIDLDVAVCLCTALKLSLLGITIDTPIHLNLALNACGGTLPDGFRC
	AtLTP066	CPIQISTCANVLNLVDLTLGNPPVKPCCSLIQGLADLEAAACLCTALKASILGIVNINLPINLSVLLNVCSRNAPKGFQC
	AtLTP067	CPKNSIEIGTCVTVLNLVDLTLGNPPVKPCCSLIQGLADLEAAVCLCTAVKASILGIVNINLPINLSVLLNVCSRNAPKSFQC
	AtLTP068	CVMANLQICKSAVTTGNPHSKECCEKLKEQQSCFCEYLKDPLVVPYITYAKIILAACGLSFPNC
	AtLTP069	CTEELVMFSPCLPYVSSPPNNMSETPDPICCSVFTSSVHSSTGNCLCYLLRQPMILGFPLDRSRLISLSQICTDQNSEESFESLC
	AtLTP070	CTNVLISMAPCLSFITQNTSLPSQQCCNQLAHVVRYSSECLCQVLDGGGSQLGINVNETQALALPKACHVETPPASRC
	AtLTP071	CPIDALKLGACVDVLGGLIHIGLGKSYAKAKCCPLLDDLVGLDAAVCLCTTIRAKLLNIDLIIPIALEVLVDCGKTPPPRGFKC
	AtLTP072	CPRNANQIRTCSNVLRFFGNFLDFRLAQPCCTLIRNLSDAEAAACLCDLVRARRSTLSPNIIILCRACGRRIPRGFTC
	AtLTP073	CPRNPLQLGVCANVLGLANVTAGDPRARQCCTALNGLTNVQVTDCLCFIFRPIPLVFGIDVAVREIFFACNRVFPIGFQC
	AtLTP074	CPRNGIPLQICSTILNMFDGFLGLGTAQPCCSLIRGLSDADALACLCESVRAPSRSLPRNIINLFMTCGRSIPPGFTC
	AtLTP075	CPLNQSELGICVNVLGLISITTSNAAQCCSILAGLNNVSLVSVCACEAVRLNILNLLGITVNLNLRLNGLLGLCRLPVQPGFNC
	AtLTP076	CPLNRSDLGICVNVLGLISLTTSNVARCCSILAGLNNTPLVSVCACEAVRLNILNLLGITVNLNLRLNGLLGLCRLPVQPGFNC
	AtLTP077	CVMMIPDILEECFTHDRLKPTEDCCNDLKNATMTQVDCLCDNFLESLSFSDLSRTFSAGVLKKCDVSHKYMC
	AtLTP078	CALADLPNIVQLCYFNLDLTPSEECCNDLKSSSTIQVNCLCDNFIAHPSNGNISQARYDLVNSACGVADKFAC
	AtLTP079	CPLSIPGIVQNCYATLNAFPSKECCKDLKTASKREVTCLCNNVIAHPDPLYTNTNQVNKACGVLDKYAC
	AtLTP080	CATVMPDLLEKCFATGSVTPTEDCCTDLKSATSTQVTCLCDNYIANPAVSNITGPYSKAITTKCGVFDKYSC
	AtLTP081	CQGDIEGLMKECAVYVQRPGPKVNPSEACCRVVKRSDIPCACGRITASVQQMIDMDKVVHVTAFCGKPLAHGTKC
	AtLTP082	CPQVNMYLAQCLPYLKAGGNPSPMCCNGLNSLKAAAPEKADRQVACNCLKSVANTIPGINDDFAKQLPAKCGVNIGVPFSKTVDC
	AtLTP083	CGANLSGLMNECQRYVSNAGPNSQPPSRSCCALIRPIDVPCACRYVSRDVTNYIDMDKVVYVARSCGKKIPSGYKC
	AtLTP084	CNAVQANLYPCVVYVVQGGAIPYSCCNGIRMLSKQATSASDKQGVCRCIKSVVGRVSYSSIYLKKAAALPGKCGVKLPYKIDPSTNC
	AtLTP085	CGRNPPDREAIKLAPCAMAAQDTSAKVSAICCARVKQMGQNPKCLCAVMLSSTARSSGAKPEISMTIPKRCNIANRPVGYKC
	AtLTP086	CRDELSNVQVCAPLLLPGAVNPAANSNCCAALQATNKDCLCNALRAATTLTSLCNLPSFDC
	AtLTP087	CDTLVITLFPCLPFISIGGTADTPTASCCSSLKNILDTKPICLCEGLKKAPLGIKLNVTKSATLPVACKLNAPPVSAC
	AtLTP088	CLNQLAPCLNYLNGTKEVPQVCCNPLKSVIRNNPECLCRMISNRWSSQAERAGIDVNDAQMLPARCGEHVNPIAC
	AtLTP089	CDATQLSSCVTAVSTGAPPSTDCCGKLKEHETCLCTYIQNPLYSSYVTSPNARKTLAACDVAYPTC
	AtLTP090	CDAVQLSSCATPMLTGVPPSTECCGKLKEQQPCFCTYIKDPRYSQYVGSANAKKTLATCGVPYPTC
	AtLTP091	CVPMELMPCLPAMTKREQPTKDCCENLIKQKTCLCDYIKNPLYSMFTISLVARKVLETCNVPYTSC
	AtLTP092	CIPTELMPCLPAMTTGGQPTKDCCDKLIEQKECLCGYINNPLYSTFVSSPVARKVLEVCNIPYPSC
	AtLTP093	CAYTYDYFSYCLDFLTGYYYKPGKKCCVHIVKLNIIAKHKKENPRLLCNCVEMMTRGYTPPMLADKIQQLPLLCNTHLSFPISSSMDC
	AtLTP094	CKDALKLKVCANVLDVVKVSLPPTSNCCALIKGLVDLEAAVCLCTALKANVLGINLNVPISLNVVLNHCGKKVPSGFKC
	AtLTP095	CKDALKLKVCANVLDLVKVSLPPTSNCCALIKGLVDLEAAVCLCTALKANVLGINLNVPISLNVVLNHCGKKVPSGFKC
	AtLTP096	CGMSQDELNECKPAVSKENPTSPSQPCCTALQHADFACLCGYKNSPWLGSFGVDPELASALPKQCGLANAPTC
	AtLTP097	CNAQLSTLNVCGEFVVPGADRTNPSAECCNALEAVPNECLCNTFRIASRLPSRCNIPTLSC
	AtLTP098	CDMDINDMQKCRPAITGNNPPPPVNDCCVVVRKANFECLCRFKFYLPILRIDPSKVVALVAKCGVTTVPRSC
	AtLTP099	CNIDTNDLAKCRPAVTGNNPPPPGPDCCAVARVANLQCLCPYKPYLPTVGIDPSRVRPLLANCGVNSPSC
	AtLTP100	CNINANHLEKCRPAVIGDNPPSPIKECCELLQAANLKCICRFKSVLPVLAVYPSKVQALLSKCGLTTIPPAC
	AtLTP101	CNDSGIEVLRGCPDSIDKELPTPPRPSQGCCTLVRIIGMECVCEVINKEIEAAIDMQKLVNVAAACGRPLAPGSQC
	AtLTP102	CGTVASSLSPCLGYLSKGGVVPPPCCAGVKKLNGMAQTTPDRQQACRCLQSAAKGVNPSLASGLPGKCGVSIPYPISTSTNC
	AtLTP103	CGTVAGSLAPCATYLSKGGLVPPSCCAGVKTLNSMAKTTPDRQQACRCIQSTAKSISGLNPSLASGLPGKCGVSIPYPISMSTNC
	AtLTP104	CAAVGTLISSCTEFVNYGYPDPIPGSSCCDAMTVIGTYSDSSEKRKWLCNCFMDLINVYNSNATAISTLSGFCGVVLGFTIDPNTDC
	AtLTP105	CGNDLANVQVCAAMVLPGSGRPNSECCAALQSTNRDCLCNALRAATSLPSLCNLPPVDC
	AtLTP106	CSTLILNMADCLSFVSSGGTVAKPEGTCCSGLKTVLKADSQCLCEAFKSSASLGVTLNITKASTLPAACKLHAPSIATC
