# Supplementary material for: Genome-Wide Identification and Expression Analysis of nsLTP Gene Family in Rapeseed (Brassica napus) Reveals Their Critical Roles in Biotic and Abiotic Stress Responses
Source: Int J Mol Sci. 2022 Jul 28;23(15):8372. doi: 10.3390/ijms23158372 (PMC9368849; doi:10.3390/ijms23158372)
Supplement: Supplementary file 1 [file ijms-23-08372-s001.zip › ijms-1829603-supplementary/Table S6.xlsx]

## Sheet: Table S6
	Table S6. Bascic information of BnLTP gene clusters
	No.	Gene ID	Gene name	Cluster number
	1	BnaA01g12230D	BnLTP002	Cluster1
	2	BnaA01g12250D	BnLTP003	Cluster1
	3	BnaA01g12260D	BnLTP004	Cluster1
	4	BnaA01g19350D	BnLTP008	Cluster2
	5	BnaA01g19360D	BnLTP009	Cluster2
	6	BnaA02g07110D	BnLTP012	Cluster3
	7	BnaA02g07120D	BnLTP013	Cluster3
	8	BnaA02g09020D	BnLTP014	Cluster4
	9	BnaA02g09030D	BnLTP015	Cluster4
	10	BnaA02g09040D	BnLTP016	Cluster4
	11	BnaA02g09050D	BnLTP017	Cluster4
	12	BnaA02g21250D	BnLTP023	Cluster5
	13	BnaA02g21270D	BnLTP024	Cluster5
	14	BnaA03g09530D	BnLTP030	Cluster6
	15	BnaA03g09540D	BnLTP031	Cluster6
	16	BnaA03g11410D	BnLTP033	Cluster7
	17	BnaA03g11420D	BnLTP034	Cluster7
	18	BnaA03g25130D	BnLTP041	Cluster8
	19	BnaA03g25140D	BnLTP042	Cluster8
	20	BnaA03g25150D	BnLTP043	Cluster8
	21	BnaA03g25180D	BnLTP044	Cluster8
	22	BnaA03g31050D	BnLTP046	Cluster9
	23	BnaA03g31060D	BnLTP047	Cluster9
	24	BnaA04g22070D	BnLTP059	Cluster10
	25	BnaA04g22080D	BnLTP060	Cluster10
	26	BnaA04g29620D	BnLTP062	Cluster11
	27	BnaA04g29630D	BnLTP063	Cluster11
	28	BnaA06g04220D	BnLTP074	Cluster12
	29	BnaA06g04240D	BnLTP075	Cluster12
	30	BnaA06g35750D	BnLTP080	Cluster13
	31	BnaA06g35760D	BnLTP081	Cluster13
	32	BnaA06g35770D	BnLTP082	Cluster13
	33	BnaA06g35800D	BnLTP083	Cluster13
	34	BnaA07g30930D	BnLTP088	Cluster14
	35	BnaA07g30940D	BnLTP089	Cluster14
	36	BnaA08g10330D	BnLTP096	Cluster15
	37	BnaA08g10370D	BnLTP097	Cluster15
	38	BnaA08g10380D	BnLTP098	Cluster15
	39	BnaA08g24910D	BnLTP103	Cluster16
	40	BnaA08g24920D	BnLTP104	Cluster16
	41	BnaA08g29110D	BnLTP105	Cluster17
	42	BnaA08g29120D	BnLTP106	Cluster17
	43	BnaA09g02030D	BnLTP108	Cluster18
	44	BnaA09g02040D	BnLTP109	Cluster18
	45	BnaA09g11520D	BnLTP111	Cluster19
	46	BnaA09g11530D	BnLTP112	Cluster19
	47	BnaA09g13220D	BnLTP114	Cluster20
	48	BnaA09g13230D	BnLTP115	Cluster20
	49	BnaA09g13990D	BnLTP116	Cluster21
	50	BnaA09g14000D	BnLTP117	Cluster21
	51	BnaA09g32100D	BnLTP120	Cluster22
	52	BnaA09g32110D	BnLTP121	Cluster22
	53	BnaA09g44630D	BnLTP123	Cluster23
	54	BnaA09g44640D	BnLTP124	Cluster23
	55	BnaA09g44650D	BnLTP125	Cluster23
	56	BnaAnng07280D	BnLTP137	Cluster24
	57	BnaAnng07290D	BnLTP138	Cluster24
	58	BnaC01g13940D	BnLTP148	Cluster25
	59	BnaC01g13980D	BnLTP149	Cluster25
	60	BnaC02g10050D	BnLTP158	Cluster26
	61	BnaC02g10060D	BnLTP159	Cluster26
	62	BnaC02g13020D	BnLTP160	Cluster27
	63	BnaC02g13050D	BnLTP161	Cluster27
	64	BnaC02g13060D	BnLTP162	Cluster27
	65	BnaC02g37710D	BnLTP171	Cluster28
	66	BnaC02g37720D	BnLTP172	Cluster28
	67	BnaC03g14230D	BnLTP177	Cluster28
	68	BnaC03g14240D	BnLTP178	Cluster28
	69	BnaC03g29580D	BnLTP183	Cluster29
	70	BnaC03g29590D	BnLTP184	Cluster29
	71	BnaC03g29610D	BnLTP185	Cluster29
	72	BnaC03g35270D	BnLTP186	Cluster30
	73	BnaC03g35280D	BnLTP187	Cluster30
	74	BnaC04g45790D	BnLTP204	Cluster30
	75	BnaC04g45800D	BnLTP205	Cluster30
	76	BnaC07g25590D	BnLTP232	Cluster31
	77	BnaC07g25600D	BnLTP233	Cluster31
	78	BnaC08g15350D	BnLTP242	Cluster32
	79	BnaC08g15360D	BnLTP243	Cluster32
	80	BnaC08g22910D	BnLTP245	Cluster33
	81	BnaC08g22920D	BnLTP246	Cluster33
	82	BnaC08g37340D	BnLTP247	Cluster34
	83	BnaC08g37360D	BnLTP248	Cluster34
	84	BnaC08g37370D	BnLTP249	Cluster34
	85	BnaC09g11970D	BnLTP254	Cluster35
	86	BnaC09g11980D	BnLTP255	Cluster35
	87	BnaC09g19800D	BnLTP259	Cluster36
	88	BnaC09g19810D	BnLTP260	Cluster36
	89	BnaCnng37660D	BnLTP271	Cluster37
	90	BnaCnng37670D	BnLTP272	Cluster37
	91	BnaCnng42980D	BnLTP273	Cluster38
	92	BnaCnng42990D	BnLTP274	Cluster38
