# Supplementary material for: Genome-Wide Identification and Expression Analysis of nsLTP Gene Family in Rapeseed (Brassica napus) Reveals Their Critical Roles in Biotic and Abiotic Stress Responses
Source: Int J Mol Sci. 2022 Jul 28;23(15):8372. doi: 10.3390/ijms23158372 (PMC9368849; doi:10.3390/ijms23158372)
Supplement: Supplementary file 1 [file ijms-23-08372-s001.zip › ijms-1829603-supplementary/Table S7.xlsx]

## Sheet: Table S7
	Table S7. Duplication patterns of BnLTP family genes identified in B. napus
	Gene name	Gene ID	Gene duplication type
	BnLTP001	BnaA01g06260D	Segmental duplication
	BnLTP002	BnaA01g12230D	Segmental duplication
	BnLTP003	BnaA01g12250D	Singleton
	BnLTP004	BnaA01g12260D	Segmental duplication
	BnLTP005	BnaA01g12350D	Segmental duplication
	BnLTP006	BnaA01g12830D	Dispersed
	BnLTP007	BnaA01g18740D	Segmental duplication
	BnLTP008	BnaA01g19350D	Segmental duplication
	BnLTP009	BnaA01g19360D	Segmental duplication
	BnLTP010	BnaA01g24860D	Segmental duplication
	BnLTP011	BnaA01g35710D	Dispersed
	BnLTP012	BnaA02g07110D	Segmental duplication
	BnLTP013	BnaA02g07120D	Tandem duplication
	BnLTP014	BnaA02g09020D	Segmental duplication
	BnLTP015	BnaA02g09030D	Segmental duplication
	BnLTP016	BnaA02g09040D	Tandem duplication
	BnLTP017	BnaA02g09050D	Segmental duplication
	BnLTP018	BnaA02g12590D	Segmental duplication
	BnLTP019	BnaA02g16470D	Segmental duplication
	BnLTP020	BnaA02g16570D	Segmental duplication
	BnLTP021	BnaA02g18990D	Dispersed
	BnLTP022	BnaA02g20630D	Segmental duplication
	BnLTP023	BnaA02g21250D	Segmental duplication
	BnLTP024	BnaA02g21270D	Proximal
	BnLTP025	BnaA02g21360D	Segmental duplication
	BnLTP026	BnaA02g25990D	Singleton
	BnLTP027	BnaA02g29710D	Tandem duplication
	BnLTP028	BnaA02g30210D	Segmental duplication
	BnLTP029	BnaA02g34050D	Segmental duplication
	BnLTP030	BnaA03g09530D	Segmental duplication
	BnLTP031	BnaA03g09540D	Tandem duplication
	BnLTP032	BnaA03g09710D	Singleton
	BnLTP033	BnaA03g11410D	Segmental duplication
	BnLTP034	BnaA03g11420D	Segmental duplication
	BnLTP035	BnaA03g12750D	Segmental duplication
	BnLTP036	BnaA03g13140D	Dispersed
	BnLTP037	BnaA03g17860D	Singleton
	BnLTP038	BnaA03g20020D	Segmental duplication
	BnLTP039	BnaA03g21100D	Segmental duplication
	BnLTP040	BnaA03g23710D	Segmental duplication
	BnLTP041	BnaA03g25130D	Segmental duplication
	BnLTP042	BnaA03g25140D	Segmental duplication
	BnLTP043	BnaA03g25150D	Tandem duplication
	BnLTP044	BnaA03g25180D	Segmental duplication
	BnLTP045	BnaA03g30020D	Segmental duplication
	BnLTP046	BnaA03g31050D	Segmental duplication
	BnLTP047	BnaA03g31060D	Tandem duplication
	BnLTP048	BnaA03g36710D	Segmental duplication
	BnLTP049	BnaA03g38500D	Segmental duplication
	BnLTP050	BnaA03g41380D	Segmental duplication
	BnLTP051	BnaA03g41640D	Segmental duplication
	BnLTP052	BnaA03g45330D	Segmental duplication
	BnLTP053	BnaA03g49210D	Segmental duplication
	BnLTP054	BnaA03g52460D	Segmental duplication
	BnLTP055	BnaA03g54590D	Dispersed
	BnLTP056	BnaA04g04250D	Segmental duplication
	BnLTP057	BnaA04g04450D	Segmental duplication
	BnLTP058	BnaA04g21650D	Segmental duplication
	BnLTP059	BnaA04g22070D	Segmental duplication
	BnLTP060	BnaA04g22080D	Tandem duplication
	BnLTP061	BnaA04g26690D	Dispersed
	BnLTP062	BnaA04g29620D	Dispersed
	BnLTP063	BnaA04g29630D	Dispersed
	BnLTP064	BnaA05g06750D	Segmental duplication
	BnLTP065	BnaA05g13220D	Segmental duplication
	BnLTP066	BnaA05g21260D	Segmental duplication
	BnLTP067	BnaA05g21830D	Segmental duplication
	BnLTP068	BnaA05g26610D	Segmental duplication
	BnLTP069	BnaA05g29430D	Segmental duplication
	BnLTP070	BnaA05g30180D	Segmental duplication
	BnLTP071	BnaA05g34760D	Segmental duplication
	BnLTP072	BnaA05g35360D	Segmental duplication
	BnLTP073	BnaA05g35420D	Segmental duplication
	BnLTP074	BnaA06g04220D	Segmental duplication
	BnLTP075	BnaA06g04240D	Dispersed
	BnLTP076	BnaA06g12430D	Segmental duplication
	BnLTP077	BnaA06g12550D	Segmental duplication
	BnLTP078	BnaA06g23230D	Segmental duplication
	BnLTP079	BnaA06g31040D	Segmental duplication
	BnLTP080	BnaA06g35750D	Segmental duplication
	BnLTP081	BnaA06g35760D	Tandem duplication
	BnLTP082	BnaA06g35770D	Tandem duplication
	BnLTP083	BnaA06g35800D	Tandem duplication
	BnLTP084	BnaA06g38220D	Segmental duplication
	BnLTP085	BnaA07g08700D	Segmental duplication
	BnLTP086	BnaA07g13050D	Dispersed
	BnLTP087	BnaA07g22630D	Segmental duplication
	BnLTP088	BnaA07g30930D	Dispersed
	BnLTP089	BnaA07g30940D	Singleton
	BnLTP090	BnaA07g31060D	Segmental duplication
	BnLTP091	BnaA07g39070D	Dispersed
	BnLTP092	BnaA08g00590D	Segmental duplication
	BnLTP093	BnaA08g03050D	Segmental duplication
	BnLTP094	BnaA08g05650D	Segmental duplication
	BnLTP095	BnaA08g06190D	Singleton
	BnLTP096	BnaA08g10330D	Singleton
	BnLTP097	BnaA08g10370D	Singleton
	BnLTP098	BnaA08g10380D	Segmental duplication
	BnLTP099	BnaA08g11810D	Segmental duplication
	BnLTP100	BnaA08g12850D	Segmental duplication
	BnLTP101	BnaA08g18690D	Segmental duplication
	BnLTP102	BnaA08g22710D	Segmental duplication
	BnLTP103	BnaA08g24910D	Segmental duplication
	BnLTP104	BnaA08g24920D	Segmental duplication
	BnLTP105	BnaA08g29110D	Tandem duplication
	BnLTP106	BnaA08g29120D	Tandem duplication
	BnLTP107	BnaA08g29350D	Segmental duplication
	BnLTP108	BnaA09g02030D	Tandem duplication
	BnLTP109	BnaA09g02040D	Tandem duplication
	BnLTP110	BnaA09g08190D	Segmental duplication
	BnLTP111	BnaA09g11520D	Segmental duplication
	BnLTP112	BnaA09g11530D	Segmental duplication
	BnLTP113	BnaA09g12710D	Segmental duplication
	BnLTP114	BnaA09g13220D	Segmental duplication
	BnLTP115	BnaA09g13230D	Dispersed
	BnLTP116	BnaA09g13990D	Segmental duplication
	BnLTP117	BnaA09g14000D	Tandem duplication
	BnLTP118	BnaA09g20900D	Segmental duplication
	BnLTP119	BnaA09g27660D	Segmental duplication
	BnLTP120	BnaA09g32100D	Segmental duplication
	BnLTP121	BnaA09g32110D	Segmental duplication
	BnLTP122	BnaA09g32590D	Segmental duplication
	BnLTP123	BnaA09g44630D	Segmental duplication
	BnLTP124	BnaA09g44640D	Tandem duplication
	BnLTP125	BnaA09g44650D	Tandem duplication
	BnLTP126	BnaA09g50330D	Segmental duplication
	BnLTP127	BnaA09g52860D	Dispersed
	BnLTP128	BnaA10g03620D	Segmental duplication
	BnLTP129	BnaA10g09640D	Segmental duplication
	BnLTP130	BnaA10g10730D	Dispersed
	BnLTP131	BnaA10g23670D	Segmental duplication
	BnLTP132	BnaA10g24560D	Segmental duplication
	BnLTP133	BnaAnng03360D	Dispersed
	BnLTP134	BnaAnng04370D	Segmental duplication
	BnLTP135	BnaAnng05900D	Segmental duplication
	BnLTP136	BnaAnng06900D	Segmental duplication
	BnLTP137	BnaAnng07280D	Segmental duplication
	BnLTP138	BnaAnng07290D	Tandem duplication
	BnLTP139	BnaAnng11140D	Segmental duplication
	BnLTP140	BnaAnng19280D	Dispersed
	BnLTP141	BnaAnng26930D	Dispersed
	BnLTP142	BnaAnng27610D	Dispersed
	BnLTP143	BnaAnng29910D	Dispersed
	BnLTP144	BnaAnng31360D	Dispersed
	BnLTP145	BnaAnng40940D	Dispersed
	BnLTP146	BnaC01g07530D	Segmental duplication
	BnLTP147	BnaC01g10180D	Dispersed
	BnLTP148	BnaC01g13940D	Segmental duplication
	BnLTP149	BnaC01g13980D	Segmental duplication
	BnLTP150	BnaC01g14060D	Segmental duplication
	BnLTP151	BnaC01g22500D	Segmental duplication
	BnLTP152	BnaC01g23300D	Segmental duplication
	BnLTP153	BnaC01g26640D	Dispersed
	BnLTP154	BnaC01g31230D	Dispersed
	BnLTP155	BnaC01g31700D	Segmental duplication
	BnLTP156	BnaC01g34380D	Segmental duplication
	BnLTP157	BnaC02g00930D	Segmental duplication
	BnLTP158	BnaC02g10050D	Segmental duplication
	BnLTP159	BnaC02g10060D	Tandem duplication
	BnLTP160	BnaC02g13020D	Segmental duplication
	BnLTP161	BnaC02g13050D	Segmental duplication
	BnLTP162	BnaC02g13060D	Segmental duplication
	BnLTP163	BnaC02g16970D	Segmental duplication
	BnLTP164	BnaC02g17350D	Singleton
	BnLTP165	BnaC02g22260D	Segmental duplication
	BnLTP166	BnaC02g22460D	Segmental duplication
	BnLTP167	BnaC02g22510D	Segmental duplication
	BnLTP168	BnaC02g28150D	Segmental duplication
	BnLTP169	BnaC02g28260D	Segmental duplication
	BnLTP170	BnaC02g29440D	Dispersed
	BnLTP171	BnaC02g37710D	Tandem duplication
	BnLTP172	BnaC02g37720D	Segmental duplication
	BnLTP173	BnaC02g38640D	Segmental duplication
	BnLTP174	BnaC02g42150D	Segmental duplication
	BnLTP175	BnaC02g42910D	Segmental duplication
	BnLTP176	BnaC03g12050D	Segmental duplication
	BnLTP177	BnaC03g14230D	Segmental duplication
	BnLTP178	BnaC03g14240D	Segmental duplication
	BnLTP179	BnaC03g15620D	Segmental duplication
	BnLTP180	BnaC03g24010D	Segmental duplication
	BnLTP181	BnaC03g25160D	Segmental duplication
	BnLTP182	BnaC03g28170D	Segmental duplication
	BnLTP183	BnaC03g29580D	Segmental duplication
	BnLTP184	BnaC03g29590D	Segmental duplication
	BnLTP185	BnaC03g29610D	Segmental duplication
	BnLTP186	BnaC03g35270D	Segmental duplication
	BnLTP187	BnaC03g35280D	Tandem duplication
	BnLTP188	BnaC03g36390D	Segmental duplication
	BnLTP189	BnaC03g40460D	Segmental duplication
	BnLTP190	BnaC03g42900D	Segmental duplication
	BnLTP191	BnaC03g45300D	Segmental duplication
	BnLTP192	BnaC03g50130D	Segmental duplication
	BnLTP193	BnaC03g58190D	Segmental duplication
	BnLTP194	BnaC03g67860D	Segmental duplication
	BnLTP195	BnaC03g71570D	Dispersed
	BnLTP196	BnaC04g06760D	Tandem duplication
	BnLTP197	BnaC04g07620D	Segmental duplication
	BnLTP198	BnaC04g19890D	Segmental duplication
	BnLTP199	BnaC04g19970D	Dispersed
	BnLTP200	BnaC04g26440D	Segmental duplication
	BnLTP201	BnaC04g26730D	Segmental duplication
	BnLTP202	BnaC04g44630D	Dispersed
	BnLTP203	BnaC04g45500D	Segmental duplication
	BnLTP204	BnaC04g45790D	Segmental duplication
	BnLTP205	BnaC04g45800D	Tandem duplication
	BnLTP206	BnaC04g50990D	Dispersed
	BnLTP207	BnaC04g53810D	Dispersed
	BnLTP208	BnaC05g03540D	Segmental duplication
	BnLTP209	BnaC05g05390D	Singleton
	BnLTP210	BnaC05g05400D	Segmental duplication
	BnLTP211	BnaC05g14030D	Segmental duplication
	BnLTP212	BnaC05g14110D	Segmental duplication
	BnLTP213	BnaC05g25790D	Dispersed
	BnLTP214	BnaC05g33290D	Dispersed
	BnLTP215	BnaC05g34180D	Segmental duplication
	BnLTP216	BnaC05g35010D	Segmental duplication
	BnLTP217	BnaC05g40650D	Segmental duplication
	BnLTP218	BnaC05g43760D	Segmental duplication
	BnLTP219	BnaC05g44510D	Segmental duplication
	BnLTP220	BnaC05g49400D	Segmental duplication
	BnLTP221	BnaC06g08400D	Dispersed
	BnLTP222	BnaC06g11390D	Segmental duplication
	BnLTP223	BnaC06g11600D	Segmental duplication
	BnLTP224	BnaC06g16630D	Segmental duplication
	BnLTP225	BnaC06g23540D	Segmental duplication
	BnLTP226	BnaC06g27820D	Singleton
	BnLTP227	BnaC06g34730D	Segmental duplication
	BnLTP228	BnaC06g41560D	Dispersed
	BnLTP229	BnaC06g43950D	Dispersed
	BnLTP230	BnaC07g11810D	Segmental duplication
	BnLTP231	BnaC07g19660D	Segmental duplication
	BnLTP232	BnaC07g25590D	Singleton
	BnLTP233	BnaC07g25600D	Segmental duplication
	BnLTP234	BnaC07g32300D	Segmental duplication
	BnLTP235	BnaC07g32710D	Segmental duplication
	BnLTP236	BnaC07g37310D	Segmental duplication
	BnLTP237	BnaC07g41240D	Segmental duplication
	BnLTP238	BnaC07g44200D	Segmental duplication
	BnLTP239	BnaC08g03340D	Segmental duplication
	BnLTP240	BnaC08g09910D	Segmental duplication
	BnLTP241	BnaC08g10150D	Segmental duplication
	BnLTP242	BnaC08g15350D	Segmental duplication
	BnLTP243	BnaC08g15360D	Segmental duplication
	BnLTP244	BnaC08g17860D	Segmental duplication
	BnLTP245	BnaC08g22910D	Segmental duplication
	BnLTP246	BnaC08g22920D	Segmental duplication
	BnLTP247	BnaC08g37340D	Segmental duplication
	BnLTP248	BnaC08g37360D	Tandem duplication
	BnLTP249	BnaC08g37370D	Tandem duplication
	BnLTP250	BnaC08g40620D	Dispersed
	BnLTP251	BnaC08g44290D	Segmental duplication
	BnLTP252	BnaC09g08390D	Segmental duplication
	BnLTP253	BnaC09g09750D	Dispersed
	BnLTP254	BnaC09g11970D	Segmental duplication
	BnLTP255	BnaC09g11980D	Segmental duplication
	BnLTP256	BnaC09g13030D	Segmental duplication
	BnLTP257	BnaC09g13410D	Segmental duplication
	BnLTP258	BnaC09g14300D	Segmental duplication
	BnLTP259	BnaC09g19800D	Segmental duplication
	BnLTP260	BnaC09g19810D	Tandem duplication
	BnLTP261	BnaC09g23220D	Segmental duplication
	BnLTP262	BnaC09g25390D	Segmental duplication
	BnLTP263	BnaC09g28270D	Segmental duplication
	BnLTP264	BnaC09g31850D	Segmental duplication
	BnLTP265	BnaC09g31950D	Segmental duplication
	BnLTP266	BnaC09g48400D	Segmental duplication
	BnLTP267	BnaC09g49450D	Segmental duplication
	BnLTP268	BnaCnng29890D	Dispersed
	BnLTP269	BnaCnng36210D	Dispersed
	BnLTP270	BnaCnng37610D	Tandem duplication
	BnLTP271	BnaCnng37660D	Tandem duplication
	BnLTP272	BnaCnng37670D	Tandem duplication
	BnLTP273	BnaCnng42980D	Tandem duplication
	BnLTP274	BnaCnng42990D	Tandem duplication
	BnLTP275	BnaCnng47750D	Segmental duplication
	BnLTP276	BnaCnng60800D	Dispersed
	BnLTP277	BnaCnng64280D	Dispersed
	BnLTP278	BnaCnng68070D	Dispersed
	BnLTP279	BnaCnng69950D	Singleton
	BnLTP280	BnaCnng71030D	Dispersed
	BnLTP281	BnaUnng01640D	Dispersed
	BnLTP282	BnaUnng02650D	Dispersed
	BnLTP283	BnaUnng03480D	Dispersed
