# Supplementary material for: Genome-Wide Identification and Expression Analysis of nsLTP Gene Family in Rapeseed (Brassica napus) Reveals Their Critical Roles in Biotic and Abiotic Stress Responses
Source: Int J Mol Sci. 2022 Jul 28;23(15):8372. doi: 10.3390/ijms23158372 (PMC9368849; doi:10.3390/ijms23158372)
Supplement: Supplementary file 1 [file ijms-23-08372-s001.zip › ijms-1829603-supplementary/Table S8.xlsx]

## Sheet: Table S8
	Table S8. Promoter sequences of BnLTP family genes identified in B. napus
	Gene ID	Gene name	Promoter sequence (1.5 kb region upstream of ATG start codon)
	BnaA01g06260D	BnLTP001	ggtatattaataacccggtttgagtttcttaatttcattatggtttcttttgcttgttctctcttcttaattgcagggtttcttcagagtctttataggaatgttgagtggctagtccagatcttgttttaagtttttctttgtggttttcaggtttagttttagacttagtatagacaacgggtacaccaacttcacatgttttaaaaaacacgattaatcagatgtgcagataacagtaattatattttgaaattttatttaagaaatatgaacttgtatgataaaatatttaaatcataaaacttctagttacaccgctctattatattgttatcgtatgtatgaaaatggacaaaagctttgaaatatactagtattacattgttaacgtaaaca…
	BnaA01g12230D	BnLTP002	cagacgacttcctggaagtccagacgacttcctggaagtccagacgacttcctggaagtccagacgactttgtcagaagacttccaagaagtccagacgacttccagacgactaacaggtaagtnnnnnnnnnnnnnnnnnnnnnnnnnnnnnnnnnnnnnnnnnnnnnnnnnnnnnnnnnnnnnnnnnnnnnnnnnnnnnnnnnnnnnnnnnnnnnnnnnnnnnnnnnnnnnnnnnnnnnnnnnnnnnnnnnnnnnnnnnnnnnnnnnnnnnnnnnnnnnnnnnnnnnnnnnnnnnnnnnnnnnnnnnnnnnnnnnnnnnnnnnnnnnnnnnnnnnnnnnnnnnnnnnnnnnnnnnnnnnnnnnnnnnnnnnnnnnnnnnnnnnnnnnnnnnnnnnnn…
	BnaA01g12250D	BnLTP003	gtatataaattaatcatgtttatgcatatatatatggattttcatgtatatatatagtaatagtagtataggggcttgattgtaagtttagttatgcaaacgaaaatatcgtaaaaggtctaaaactatcttaagaaagttgacatttcataatataaaactttaatccgctttcgcctttatgaaaattaattttttttataatataataaaatatataattctataaaaagatattgcaatgtaaattatgtaatcttacaaacataatgaacatttaggagtatattttacttattttgttttggaaatatttttttaaaatactatattttgtgaacaaatttgtcatgacaaagataaacttaatgaaaatgttacaaattttcagtgtaatat…
	BnaA01g12260D	BnLTP004	aagatgatttctttgttgttttcccattttagaaaaagggtatagagaaatatgtgaaatcccttaccaagattcgtcgtaatctggatatattgggtcacatgcaattaacaaacgtccaaaagtggattgcaagaaaatctttgacaaaattttggcgttttgtatattgaattggattgaagtccaggctttttctatctactgataacttctgagacggaagtgagtattaattttaagaaaattgacagtctagctacagatttataacgttcaaatcgcaaagtttgttatcagttaagtaatatgtcgattttgatacttgggtaaatgggcatgctccatgagtttcattttcctatatttttcatatagatggggtttagggttaggaat…
	BnaA01g12350D	BnLTP005	acttcatggaatcgaattattgttatttagttttgcttgcttcaagatattaaccactttcttgcacctaatgtgttttggagtctttctatggttggccgtatatttttggtcaaccgagtcatgttaactctcggaaagcttttacagagcaatgttacttttgaaagcaactttgaagaatttgaatgattctgagaaagtcaagaagactaaactttgatcaattcgcttttataaatttattaagcttgtgcgaccaaaaccgtgcatacggcaaaaattgttattagaaaatagcacaatagtttataacaatttgtgaaataaagcattgtgaacaaaaaaaaaaatcaaattgctaataatttcacttaagaaacagtgttcatcataatc…
	BnaA01g12830D	BnLTP006	aaaatgacaagctacaagtcttatacattgactggaatgttcttttagctgggttttggtccataaaatttggcttaaactgtataaatgaattctagatttgcagtgcatgcaatttaattgttagactaggtgataacccgcgccttgcgcggagtgaattgactcggtgatttaatgtttgacatccaaaataaagtctgtatttgcaatatatgattgataaagtaggactttataacaccagaagaaagtttcaagaacggtaaaaacatatttaaacaataaaataagtcttttataacttaaaagctcatttattattaagatgcataattaaagaatttatcataatagttcttaagtaagatattgaaagccaaaacaaaaatataaatg…
	BnaA01g18740D	BnLTP007	atgctcactgagaattttttttttagtagcaaagtatctgcgtggactattttttgcaatttgccatgtttgattttattagtgaaaacttctggagaagttttctaaaaatgtatgctctcaaaaccaatgggttgaccaaaatcttggaataaaaatagaacatacttatgtgtaccaagaataaaaatatccaatataggagtttttgatactcactcgctattgaccaagaataataaaacacgagtaataataaacatgcgtaactctaatgaaaatgtaatattgaaatccaaaattttaagtatttaggatgaaatgacagagtatatttaagataaacagatgtgtgtgtgtgtaagaaataaaataagaaaatgtataaattgttttcta…
	BnaA01g19350D	BnLTP008	gttattttctgtgtttcattgatatatatatatatatatatatatatatacatatcaagctcttgttttttgcattaacaaaagttgcatctaaaatgtcaaaataacaactaaattagtgtctttctataaagttttatcttcaaacctattaatagtttaatcttttaaaaattaaaaaaccagttaagttaaaaatatatttaactacaaaaaaacttaaaaatgaataatttatttattttttcttcaaaatttaaatatctgaacccaaccaaaaatatatgaacccaaacataaaatacccgaacccgacccaaagtgtagaaatccgaacggtttctatacctttatactgaaatacccaaaaatcttaaatacccgatacgaacccgaacg…
	BnaA01g19360D	BnLTP009	caacctatttaattctctttttattacagcaatatattattagatgtacataattttaaaaatataatattccatcaatatataattatatttgcatataaccagttataatctacttaataataataaaatttaattattctagagtttatacttttatatgatttaattaatattaataataaaatttattatgcaaatacaataatgttagaattttaccttgcaaataataaaattgaatcaaatattaaaaatcctagcactattgtatttgcgtaataaatgttattattattagttatattatacatgtatcgatttttatatagaaatatattatatttaaatacaatactatagattcaatcatatactgttttataataaattgcttaa…
	BnaA01g24860D	BnLTP010	tacggatttttatcgtttctttctttgattctgtttttttttaactcattgaacggactttgtgatatagtggtagtggaggggcaacacattccggattcgatctttctactacggaaactaagtcacattattctgcctaccacggctgcggatacatccgtatgattacccagaaaaaaacctgtcatggactgcaccttccgcccagagattaggtatgtgtcttttaatagacccggtttaatcttttatttttacaaagaaaaagtttcatctcatgatgaagtttacataatattttatttgactagttttatatcatatttatttatctttaaaaattagtggtttttttttgtttttaatggtttttttttaagaaaaaagagacaattt…
	BnaA01g35710D	BnLTP011	gttcgaaacatgatccgtctctgtgaatcgagtctttttgagagtcttgtttgtttattattatttttgattgttaaactgaaaataggataatagaggattcaacgattgtgtgaaatgattgatgttaaagactgttatatatatatatatatatatatatatagtaggaactatgtgatgagtgcgggtatagttaagtaactgttatatatatatatatatatatatatatagtaggaactatgtgatgagtgcgggggcccagagagatttgggctagcgacgcatatgagtacgaggaccagagaaatctgagctagcgacgtatatagtacgggggccagataaatctgagctagcgacgtatagagtgcgggggcacagagacatctgagc…
	BnaA02g07110D	BnLTP012	gagaacctgaatgaaaatgtaactgatctagataaattagttccaagtcaaggtgtaaatcaagcaataaacaagtctctataggtttagacacaagcaatagactaatcctttttttaacacaaaatcaatagactaatccacttccatgaaaacatatctattcagtcaagcaacaaacatcagatttctaataccatcaaacatacattggaatcaagtctagcatttaacaaccgcaacatcaaatcctgtaggttattcaaactaaagcaatatttaagttcactcaaacattttaagaccatctctaatagttttttctattatttttttcaaaaatagagtaattatataatagatttgattgttactccagtgatatgatattttatagtg…
	BnaA02g07120D	BnLTP013	tcagcaataacgtaaagtaacggtgtttgtgtgaatttggttaagtccttgttttggcatcgtatataaaaacgagcatatacataaagaagttgattaattagttgattgattcaatttgaaatgtggaagttgttcgtcggtgaaatacttttctttttctgtctctaacaagtaataacattttattatagtaatgcataattattttaaaaatcaaaatatgtatatcaataaaattatttttacactgtgacggcagaggttagtgtagtgaaattgtgatattcaattgcgtactatacacatgggcagatttatcgaaatcttgtacgatgtccttgacggttcttgtccgatagtctctagtatcaacaccatacatcaaccttcacaccc…
	BnaA02g09020D	BnLTP014	taaaagaaataaacaatcaaatgaagcatataataaaaaaatttagatttttgtatacgttatattttgaatttttgaaatgactataaattactaaaagttgaaaagtctcacattgaaaattttgtgatcaatgatttaactttttttcttctattcaagcaagatacaaatgatcataaatcatatgaatatcaagtctcattaataaatattcatattatatatatatatattaatattaatattaatattattatcatttaaattaaattatatactatataaaatataaaaatatgttaacttcaaaatttgctttgaaaaattattgatatcttaatattagatgataactaatagagagtcattagtaaacaaatcgagagaagaaaacat…
	BnaA02g09030D	BnLTP015	tatcaactatttggtatcaaactatgtataaactaacacaacatataccatgtaacaaattatttatcaaataactaataatttatcaaaaaatgtattaattcataaaccatgtaacaaccaagttgtcaagtaacaaatcatgtatgaaacaatgtataagtcgacaaatcatttatcaaaaaatgtatatatcagctagtaaaccatgtagggattaacagcaagtatttataacattttacttatttcaaatatttacataagtttgtgtgaaaggtgtttactggcaaatttgatcaaacagtaagaatccacttcattttcttcttcacatggctctcttttcgctttgaagaggctctagtctccatagctgtccagaaattgttaattaaa…
	BnaA02g09040D	BnLTP016	tatcaactatttggtatcaaactatgtataaactaacacaacatataccatgtaacaaattatttatcaaataactaataatttatcaaaaaatgtattaattcataaaccatgtaacaaccaagttgtcaagtaacaaatcatgtatgaaacaatgtataagtcgacaaatcatttatcaaaaaatgtatatatcagctagtaaaccatgtagggattaacagcaagtatttataacattttacttatttcaaatatttacataagtttgtgtgaaaggtgtttactggcaaatttgatcaaacagtaagaatccacttcattttcttcttcacatggctctcttttcgctttgaagaggctctagtctccatagctgtccagaaattgttaattaaa…
	BnaA02g09050D	BnLTP017	aaaggttcctctcaagtacaaaccagctgcacttccgtccactttctccttgtggctccactgaattggcaggcacgcgaatgacacaggttccttatcgtcatcctcgaagtagtaattggtggctgattgaggaacagagtcttcctcttcatcatcgtcaatgaacgccatcaatttccctgaactaagagacacacaaaacgatcacaagcgagctaatcttcctaatgtaaacggagacgaaaaggggcaaattgcaaaattacacctctctcctaaaccctaatcggaaaaatcgaaattgggaattagggttcgtcttagacaaaggagtcgaagaactaaacgaaataacgatcacgaagaagaagaagcaagaacctttgagaattctcc…
	BnaA02g12590D	BnLTP018	agattcagcagagaagatggacacatattgcttcagtacataagacaatattgttgaacacataccactatatatgggaattggaaatctctcatgaagcaatcaattcgagaaaataaatgaggatgagtgaaccaatgtgaaaattagatgggatgagcctaccataatcatgtcatatgaaaatgagtctaaaccaaaagttgaatgaacagaagcagagagaagtgtgctaaagtataacgtaaaaggtttgtaagcgattattgatgttgttgttccaactgatttataaaagtgtgtcttctaaagaagcatataagatcatgcttaattcatttgaaggatatgatactgtcaagatgatgcggcttaaccatcttcccttggtgtctgaga…
	BnaA02g16470D	BnLTP019	ttagcctcccgtgtcatccccatcccatacacgaaccccatcaccgactgtgctggggggtctcctgccgatgcagaagcgttcacctcggtaacagcttcctccatcaaactaacgtttcctttgctcgctgccgagaccatcttcttgagagcagagtagtacagagtcaacgcagggtcgacgactgagtcgttcagctccaagactggtcgccaagagccaggatcaagctcctggtcgggtttaggttccttttgtccgaagttctcgtagtcagagtcttcttttgtgctgttattgtcgaagccattgtggaaatcttcatcagagaagttgaggatgaagtattgcgctggacgcgatgaatgtaaagcaagaaagtgagcagagagaagg…
	BnaA02g16570D	BnLTP020	taaacctcatccccttcctcattcaatcataaaccctagtctcgaggcgaatcccatgagacgattcgtgcagaggtttcccagtttattggctccaaatctcatccaccaccctcccacgattctccgacatccgaagatcaaccctcgcgttgttgttccttcactcaaccgagttacttcccggttcgtcttcttctcttccgagtccaactcggctcgtggcttgggaagcgacgaggttgtttctaaagaaggtgacacgttcatctgtctttgatctgatcacgtgtgagctcgtacaatgtgtgtttacagtttcttaaacccttttttggtttgtacagagctgaagaagaggatacaaagtttcttggaagatggagacgaggatgcgtt…
	BnaA02g18990D	BnLTP021	tgggataaaattaatatcgtccactttataaataattaaaaaaaatctttattgataacaacaaaatatatacaatcttaaatttatattaatatgttaaatttacataaaattcaattcatatgtatagttagttttgttagttagatataccctaaatgtttttcagattatgatagtgattattttcttccaacattttgagaatggaaaatataaaacaacaactgaaaataatacaattatttataccaaaataaaatgattttttttgttaaaaaaaattataaaaacattattttgtaaaacttttgttcattactaatagtacttatcaaacaaccacttggttaactacaatgattctatcaatcactattttttctatttactctaaca…
	BnaA02g20630D	BnLTP022	gttgactcgagataattataatcagtgggcaaacgagatgcttaacgcactccaagccaagcgcaagatagggttcataaacggaactctactgaagccgacgatggagagttcagactatgaagattggatggctgtaaattcaatgatcgtaggatggatacgttcttcaatagatccaaaagtcaagtcgtctgtgtcgttcatatctgatgctagtcagctgtggtcagaattgaaacaacgattttcggttggaaacaaagtaagaattcatcagctcaaagctcaattggcttcttgtcgtcaagatgggcagagtgtgcttgactattatggtaggttgtgttcgctctgggaagagtatgcgatctacaggccgttgccaatgtgtacttg…
	BnaA02g21250D	BnLTP023	tgagattttaataagcggttatattggatctaatctaggaacacacctttggtgtcaagttgtcaatacatgaatatcactctaatcttgttggctacaatcaactatgtagaaaattatagtcttaattaggtctagtccatcgatagattttgtctttgtaactgtgaggtgcaggagacattttattacttacgattttggctgaatgaattggttctcgtttatgtcttttgttaagtgcacacttcagggcaattaggtaacgtaggatgcccttgaattcttctaagtattactattttgatcctatttgtgtgatggtggtcgaaacctcttgtaaagtatatgatagcataccatgatttagtgaatatacattgatgtttgagccaaaga…
	BnaA02g21270D	BnLTP024	gttgcctggagcccaatcgcgataaagttcaaaacattaattataatttataagagaatgatgaagataagtaactagagaatgaaaagtatacctcttgctcccaattggtgaaaaaagtgacaagagcaagaaccaccgtttggaaaaagcagcctaacaatataccaaaccaaagtcctttccctctcaatttcgcaacaaaacataagactgaacccacaggtataccaacaaaacataagactgaacccacaggtattccaaccagataatatgatcctatgcttgcatatcctgctatactttaccaccctgctcctctcgcaatccctaaggatatgatgaattgcagcgtacattagtatgacatacaacatacaacctctaggttcacta…
	BnaA02g21360D	BnLTP025	tcatatagaaatgaaaagcatagtatatcattttcatatcttcatgtgtttttaaaatagatatagtaattttcaaaagcatattaaacaacatgatttataaataaaaaacacattataagatatattattttgtaaaaaatatttatcaaatgattttataacataccatcaatgttttaaaaaccggataggatgatgaacctatgaaacatataaattatagttcaatttgggtcaacaagttcaaatatattttaataataatattttataaatattaatgtattatatggtaatatcatttgaatatatatatatatatatatatataattatatatgtactttactattttacaatttatagtattaaaatatttgaaaattagaaaattaa…
	BnaA02g25990D	BnLTP026	tcaaagtttcaaccccaataggtgtcatagtcatgtaaatggaatcaaaagaggaaaaaaaaagaactcaaaagtcgttaccagaggtatgccatctaaataatcaactaattaatactacaaattaaccgaacaggttgtgcataaactatggttcgtttgggtcaacgttactcaaaggtgacttctctgaatccactaaaaattcaatttacaattgatcaaggcgggaatgctaccaagacacaattgataatataacattttaaaacataacaattttatttattactttgaataattatattttgtgattttaattatatcacaatgtatcatataaaaatccaatatttataactaattggacttatattatgaaagcattatattaataat…
	BnaA02g29710D	BnLTP027	tttgtatttatatggttttttttaaaaaaagaaaaaaaaattatcctcccgcaaccgcccgcaaccgcaaacgctagctggaaccagcttttgattttaagaggtttggagcggtttgaagcgatttgtagcggtttgtatgattgtttcgaaacgctgtcaaccgctaccaatcgcaaaagctgcgtttgcgggtggtagcgggaaaaccaatcaagctcttagtctttatattttttccaggtaagttacaaaagcaaactattcttcaagttttaaaagacaaaatgaatcacagatatgtggtttatctcaagagtgctaaaactttcatttagtctttatattttttccaggtaagttacaaaagcaaactattcttcaagttttaaaagacaa…
	BnaA02g30210D	BnLTP028	gcaaaagtaaaattttgaactgaaactgtggttgggtaaaaatatttaaaaaaatacaatttctgaaacgttagttattatgagaagggaatataaaatatgatagttgtaacctataagacacaccagagctaagtaaacatacaagacacataatatataacattcataagatcattgatttgtaatttgtatatatggttctttaatgcgacatggagatagtatttaggttttacacatgtcacagctcattacttctttagggctctccacaagtcacagctagttgtggacctgtggtcaacacacgatagtattaggttacacatcacagctcattaggctctacacaagtcacagctagttgtggtcaacacaccatactattgtgcttct…
	BnaA02g34050D	BnLTP029	ttatattagctcaaaacataatcacataggaagaaacttcaaagagactcactgaagatgtaactaatgtgtaccaagtttagatactagtactcaaaggttaacacaactatatttaagaatagcttgacttcatggaaaaaaagtgaaggaacatttgtttttttatttcagccgttgatattcttcttacagatccgcatagtttcgatactgtaacctttacacgtcgaccagatcaccaacaagaatctcttactttgggaaataagatctgatgcttttaacatacaatggaaaatcatcctatacaagtatgtgtacagatgcatgtgttgaggtaaagagtaaagagtaacgcaatacatatgtcacatttattatcctccaccttccaaa…
	BnaA03g09530D	BnLTP030	tgtgtacgtggatgccttcgacaaaggcgtggacaggaggactgtgggagacagatctgtggagttgagcagcatattgaatattgtgaactgtcccaaacttttgtatagtgccaattagataccaaacatggaagctaccaacttaacttcaaatgtaacattggtttcaatagttaatcgatacaacatagaccaatcaagcacatgaaagaacagagtaataaaagtaataccttggaagtgaactccatagttcatgtctgaacaacattagcaacaaatgcaacaacaagagactatcttccaaacccttatttgcttacaaacagggagaagtcacacttaactcaaaatataccaccgtttagataatagttacctcacacacatagttaa…
	BnaA03g09540D	BnLTP031	tcataaaattgttagaatagttatatccaagatgttaaaaaatttatattcaaaaaaaaaaaagatgttaaaaaagttatatccaagatattgagaatttcattttcaaatcctgaacttgcaattttattgtgcatatattctctttgcttttttcttaatttgtttctctcttgtttttttttgaactttatgtttctcttgtttcgacaaagtctttgatggttcttcgggactgtgaactatggattagacgttagctcatttactgaatattaattaattgacgtctatatcataatgacacgagaatgtcatagaacataaaccgtactctccatatactaacgcattattcacgcataatctcatttttttatttttgacccgcgaccggta…
	BnaA03g09710D	BnLTP032	atctattttttcactaaatccgtaaaatttagttttctctaaaaccgattttttttttttgttttccagctaaaatcgtaaatttcatttttctaccaaatccgtaaaattatgttttcacaccaaaactgtaaaatcatgttttccaccaaattcaagaaaatttattttcccatcaaattcgcaaaattgtttttttcccaaaatcataaaatcgcattttccaccaaatcataaaatctctttttctcaccaaatccgtaaaacttagttttctattaaaaccacaaaattacgttttctgaccaaatctcatattttcgccaaatctgtaaagttttgggtttctactaaaattgcatttttctgttaaaaccataaaatcggatttacctgcca…
	BnaA03g11410D	BnLTP033	ggatccgagtctaaattccgtttaaaaatttataatatccaaacaaaatttagttttaaaccaaaaatcttctgtcactcaccgccccggatactaggcatgcaatgcaactaagcctacacgaatatgtccgttttcttcacacatctcaactcgaatgacttcttatgattacatcacccacgcatattttacgtaacgctcttaattactaccacctttcagttagcataagaaactttgttctataacaagcccatggtagaagatttaaagaattcacgaagtctatagggagagggcaagggagaaaatgggaaagaaagataccagaatccttatgagatttgcagtgcttacaatggttctaaccgctgcaataatggtgaaagaagttac…
	BnaA03g11420D	BnLTP034	nnnnnnnnnnnnnnnnnnnnnnnnnnnnnnnnnnnnnnnnnnnnnnnnnnnnnnnnnnnnnnnnnnnnnnnnnnnnnnnnnnnnnnnnnnnnnnnnnnnnnnnnnnnnnnnnnnnnnnnnnnnnnnnnnnnnnnnnnnnnnnnngagagagagagagagagagagagagagagagagagagagagagagagagagagagagagagagagggaaaacgagttgttttgtagagcaattttgcgaaggaggaattgaatgcgtcttcttcagaatcgtgagtagggtttttggctatttttttatatttattttttatttatatacggcctgtgtgacgacgacgtttggaggaaacggtggacctcacgctataacgacttgtttaggtgtcgtttccga…
	BnaA03g12750D	BnLTP035	tgtgttggttaattttcttattcgtggatgttaagtgtaaccactaatcactcacaaaagtgaaagatggtgatccattcatttcatttcagctaatatgattcttggcataaaactataaaagatagatgcgtcgtccacaattctttttgcaaatagttcattagtggtatagtttatttaaaccatactacgatgattgaagcgacaccttggttatcaaagtaactaaatattggttacacttgatagagaattgattcacgtgaatcacgtctaaaagctagtaatgatataagtaaaaaagggtcagatcttagctagctatcaaaccactgacattcatattaattatgttaaaataatatgacaccagcgaaacgaggattttaaataatg…
	BnaA03g13140D	BnLTP036	aaaaaatttcaaaattacagttctttgaataacatacaactgtacaagtgttctgtagagctaaaaatccagagcaattttttggagttttccataaaattctacagcaataaaatctaaaagtaagagtaaaaagtctacagatttttttctacatccaaaattttaaagctacatccattatcaattggaccttatgtattagtttatctgttttgtgaacttatgtttatgatcacaagtttagaaaaaaaaacttttgtgatcacacatactagctttaatttgaagtacttaaatttctgtacaatttttttttaaaaaaaaaatctgttgattgcaaataattaaatatgattttatacctgaccttagcataaaattgtaattatgttttta…
	BnaA03g17860D	BnLTP037	aatgaagatgttttcatttggctcctggttcgcatcagagccattggagagaagagagaaggatccgaggttttttggcggtttcgattgttagagagagacacattcgtcgtgtgtttctttacatttaattggtttgttttcaatttctagagaaagtgtcggtccatgactgtatattttttattattatgatatgttttatgaatgatgatcatgatcatattcatatggttcgctgactttgtttccgcggtgaagattcgaatatgtaaagatctttgactttgggaatgagaaaatgttgccagcttgacttgggccaagatgtgggccactttctgtgtttggcccaaaacacttttgcaacttcggaaaacagatgatgatttcaaattt…
	BnaA03g20020D	BnLTP038	tcttatttggttaactattaactttaagtggtttacggttcaacttaaaacagtaaaccgatattaaaccgtctaattcgatggttgaggggaaatagatttcgatctatatatattcggaggaaaatatgaatgaaattttcttttcgggaagatatagatagagccaatagtttcggagacatatagcactatacgatagtctcgactgtcgaatgcacaaatgagttgaaactccaagcgtatgtttgatgggatcatgtatttagcgggaagctacgagaatccaagttctttgaactgtgataatgtcagtggttcccttcgtaagcttcgtatcgggaatctatgagtgataatgtcaaactaaaaagctctagagtttagaatcttaaccgg…
	BnaA03g21100D	BnLTP039	tccaactcaagttaatacacaaatatggattatttattttttattttgggaaaaaaatgatattaaaaattttgagctggatacaaactcgtagccttgaataatacgttatatctagaaagcaaaaaatataagttattaaaaggatacacaaggatccattgaaaactatcttacgctgaatcaaaatgtcatgctttgtttgaagctactagtaaataagaaaaaataccagtggaacgataatcacctgaacatgtcacaacaacagagagatatatgattgatggatcatggacacacgacgcattcttcagtgatcgtggatggacatataaatattttggaagagtaattcaacttttgagagcaaaaaaccaacacagaagaatctcaccc…
	BnaA03g23710D	BnLTP040	attgattttttgtaatgttccggttgataattcaaatttatagaagtgttattgtattttatagttttgccccagagaacaaatatttctagatcggccattgtgtatggtacattgcattgaatatccaatatggtgctattgctattctgggaacgaagaaggaatcccagatgacacttatcgaaggatccaatcttgaagccaaaaatatttcaactggtcccactatgccgaggaatttccatcggatggagaggtagattcaacataggagttcttccaatgcatatctctgatcaaggctgcaaaatttggagaaatgttgctcattttataaattgcatataattttacttttcgtttataataaaataattatcaacatttttcttttta…
	BnaA03g25130D	BnLTP041	cttttgaggtatgattatgtccgattcgaaaaattaaagggactaacttcttttagatcccaacaatatatgtttctacccagcaatacttgctttctgcttttttcaaaaaaaaaaaaggaaaaaaatactagctttctgcaggctaacctcttttagatcccaaccatattaatttgggatgatgatattttggccaactaaaattttgtttgtttaatgttgagagatcgactgatactaatttcagttcattgtttcggtcacttacccgcccaaaattatcagtgttttttttttaaatatatattttgtatagtatgtttttttttagaactgaaatatttttgtatagtacgtttcatgctttaagttggagtcggtttaaaccaacgctta…
	BnaA03g25140D	BnLTP042	aaccacttaataaaacagtgattcacttttagtaaaacaacgatcaaccgagttaattcttcaataaaatcaatattattaaaccagaaacataaaaaattgaaaaggaatatttatatggtaatactttatatcacgattattaatgctggaatttttaaatcaattttaatggtaagattctaacaattggaaaggaatattcgatggataaggaagtcttgcacaataacaaaagccacatctgcttctcaaaaaccaaaaaggaatattcaatataaagctaagcagttctctctcaaaaaatttgacaaaaagaaaatttaaacaaacaaacattcgttaatgactactagttttatacacaccatagtctagtttatatgattatatctttat…
	BnaA03g25150D	BnLTP043	ttcgacccttctgagattcatgtacatacggccagagttcaacttttataagaacttttatttgttaactcaagtaaaatgatcaaaaagagatcaattaccggtcctacaatgtgattcggttcaaatatactaagaatcatcatttcaaaaaaagtatgttgagattccatatttaatattaatagaaaaacaaaactaatatataaatttgtgtcaatatcccctttttgtaagcttatgttggttggaggtcaataaaacttgtgaaggtatgtgatttttccaaacgactaatctctacggcctgcttaccaatgccatcaagatcatgtttctcgcagtgagaattagatatccatttcacctggctacacaaacaaacatatctgaaataat…
	BnaA03g25180D	BnLTP044	gactgttttgtatatatatgtatatgtatatacttactatgcggtctgcttatcaatgcacaaattagttttgcaattgaccaaacttatattttttgcaatgcaatctttactagaagtctacgtctttatctttgaaaacaaaaaaaaatatgaaagacttacgaagaatgttttttactgttgataaaaaatataaatcaaattggacattctctcaatatgaaatataagatacaattctgtgccagccatatgatgcgagtatgattttactggttccatggggttcgaatccctgaagtaccagactttaaaaacatgaaaataatgatttgggttattccattaacctttatagttgtttttccaacataaccataataaatctgtcaaaat…
	BnaA03g30020D	BnLTP045	tgtctgaatttattagacgtatcaatgaaacagtaacacaaaattattccaatcaggagagattttataatactcactgtctcaagctccttcttagctatcgtgctgaggacgtaagtgatcaaagagggattattagtttaatgtggtggttaaaaagggggatagtgagacaccgatatattcagctttttatgtttgtcttctagtcaacgtggtaaaaagaccactttaaaacactcattgatcacaggttttagaacacagtcacgcagatgataatgccaccaggccatcaactactagatggtgagatatattagtttaaaatggtgattaagccccatgacgtggatgaacatatattaaaaatggacgataatagagtatatagtctat…
	BnaA03g31050D	BnLTP046	tatttcaatccaaaatcatttttctggtttctcacaaattaagttgtgcaggtgctggttatagaggtgaacacagttcctggaatgactccttccactgtattaatccaacaggtgacatttttttacattcatacatatcttcaagcctgtatttgataaaaactctcatgataacattgatacgttattgatttgtgcttggaaacttaataggcattagcagagcagccaccaatgtaccctcctcaattctttcgcaaattgctccatcttgctacacagagagtctgagtgactcagtttgaatttccatagaggtaaaaaatacattgttttgtctacttgattatttatatatacaaatatacaatatacaagttttgtagaaggcggaat…
	BnaA03g31060D	BnLTP047	ttgctgaccgtttttaagaaagaagaaggttggtgttgccattttaaagtgttaattacgagttaatatgggtttgatgtactgttaagtagttcaagtagccgtatatttcttctgtttatatgggtttaatatatcttttacgactactatggaatatgtaatttaggactctagttttctatttgtactagaatatttactatgattgaaaataagtatatattattcactgaaaatgatcaattattgacaatattatatgaggaactagccgaagagagatattccaaaacgaaagaaagagagaaaaagagattccagtggacaagagcttcctatgcaaagtggtgggaagaacaatcactgagtctgagtcatgtggcggtcatacacacc…
	BnaA03g36710D	BnLTP048	gaatctgcaggagagtcagcattagaaccaccacctgcaaaaaaatgtaatcatactccataagattcgccagtgtttggtttggaacaatcttcataagtgcttttcttttgaaaattcttaccgttacagcgactgataggaggagtctgaacattacaagcccttggcaaagcaagagcctgtgtttggttaatgttgagcccaagctgagatcttccaccattgagggcttgacacaaacagtcaggagaagactgaactacgctactcaactggctgcagcattgctgagaaggagaggtagtgtttccggttatgtagttgagacatggtgccatgctgatcaacacgctcgtgcaacttgactgagcagagactcttgtagaaggcatcaca…
	BnaA03g38500D	BnLTP049	acttgtatcttcttaaatcattgataaccagatttcaatatgaaacttttaatatttttagtaatttataatcatcttaaaaatttaatgcaaatttcaaaattaaaatattaaattctcaatttttggttcaatgcaaattttgaaattaaaatattatgtattttctatggtatacattttaatttacaggatttttaaattatgtattttaatctgaaaatttattaaacgagactttatacttatatggtttgaagattatttgtatttttttataaccaaaaatttaatcactaataaaaaaatttcaatatgaatctctaacgattttagtaatttatagttatttttaatttagttaactaaatatattaattgtaaactaaaattttaaag…
	BnaA03g41380D	BnLTP050	gatgagtcaatatgtttacatgtttgaatatttcattgatgcatgtcttagattcttctatttcatcgtgaatcaagagaaattcaatccactgatttgtttttattttttctatctatgtgtcttccgagggtttgatcaagaggcaggatcaaggctaaacctttctctctgtcagacaaaaccccaaataaatttaatattttttaattgttaaggaccttaaaattaagcaactaccaataaaccactttcattaagtgtctcttaacaaattatcttactttacttttattagttaaaaattcattaagcaccacttaaaggctttagcaataaacgtgctctgaagtttatgatcatacaaattaacagctttgcctacgatagacatcgtcc…
	BnaA03g41640D	BnLTP051	acttgcgcttgcattgacttcagcgtctccttagttcgagtcgcgtcgctgtgaaattaaataactttaacactcaagaaccaaactgatacttgagaaagctgaggtttttgggataaagacctggagaggatgagttggggaagccaaccaagtgaggagaggatttgagcaactttagcagcatcggcgtgtccggtcttagttagaggacgatcatggtctatcatttagagagatgtagagagatcaagattggatttttgattgatgagagaaagagaagaagagtacctttgagggaaaggtggtcccaggaactgtgagcgtgacggagaaggatgaggcggcgagagattagtgatgaaggagaagcagttagttcggtggatgcacgag…
	BnaA03g45330D	BnLTP052	ctactaaatatctcaagaacttcatcatcatctgaagtttatcaaatctggaacattttaactgtctgcttgcgaaacctatagaaacagattgattagcattttggttgcctcacatctcgaaagtcttactgtagataccttttgttggtttgttttgatttagtttggtgtgcttctggattttgtacatagtgcatcatcaatttcatgcagtgagttcatgttggaacagcaaaagattcacaatgtaaaaaatacattatcatggaactgcaagtgaatatatttgtaaacataataaatatacataaaccaacataataaatatatgtatatgaatatgaatatttatataattattgtatagtcaagtcaaaataagttttgctctcgctt…
	BnaA03g49210D	BnLTP053	ataaatatgatcatgcagcgcttccatggtttttctgagtgggatactgatcttgtgctgttcgagagtaataaggtggccgccttcatcgcgaacagtgtgacgagggatcaacggctgcagtcttatattggctctggtggcccctcttggcttcagaccttaatatcgcaggagtcgggacttgattcctcttagtgtcctcttctctctccttttatgttgagatgttgctgtaatactacctactggtagttgctttccttttattttgcttgttgggttttcattttgttccctagcttatactctacattcctttgtggaggctttgtccttatttgggttttaaaccctcaaatatgaatgaaactttcagtgttaaaaaaaagaaaagaa…
	BnaA03g52460D	BnLTP054	aatgaacgcgagacatgaactcttaatcacacaaacttaaaagaaacagagactgagaactacctggtccagattgatgggaacaaccttagcattggctttcaactctcttctccggaggcgcgcctgaaagatgatattagagaatccaaagccaacaaagtcagaaactttccatttcgggggggatagcaaaaggaagatacgagcacaaacctgagcgagaaaagcttcagcatcctcttgacggaaacagagcaaaccgatagacttgtcgccggtaggatccgagatgagaacgaactcgttattggtgttgctgaccgtaaacacggaggttccagcgagagctttagcgacgtgagatgggttcaaagtagcagttgaggttccagcgga…
	BnaA03g54590D	BnLTP055	tatgaaggtttaagtgctcgatccttggagaggatggctgaaacctattgccatgaagatctaagcgaggccagcctgcttcgattgtttgtttcaagccgcgtcggttttgcatgttgtctctgtttctgcgatcatcgatgttcgtctggtctttgtcaggtctggtaagtattgattcatttttggtttgtgctcttgtgctacaatccattccttcgctaacatcagtgctcttgttgctacatcagcaggaccgattagacgactttgtttcgaagatcaagagttttgttccatccagattaaccagcatacctaaggaaggatgctgctagaaatttctgttggtgggagacatagcttatatctgaagtggactatggctttcttaaaatc…
	BnaA04g04250D	BnLTP056	ttaccgccatcggccatttttctgagattctttttcttagatttttgttttcttgatttcgtttgtgtattgttagcattgagaaatgacatatatatggaaaatttcagactttggaaggtgaaggtataacaacgatcatacaaagaaatattttactagggttttacaactccctcacatgtgatttacaacatttttacaacaaatttagttaggttaaagcgcattgaatatacgttttcacttaaataatggtaacatattcctcgtaaaacactcataaatttacaagaattttacgacgaatcttctctttccacgtactttcgtgtaaagatacagcgacattacagcggagatatttccttgtaattttactaccacgttacgacgaaa…
	BnaA04g04450D	BnLTP057	atgtgatttagggatcaatgtgtggtggggttatttgaatagtttgttatacccaaatggttttaaacaagtttgcgtgacagaaatcacatggataggtcggttccttttcatcggccactatgaaaagaaatattagaatatttataaggatagaaaacaaatagtatattaattattgttattctttggatacacgatgcgaccaaaaagatatacatgaattactggtctttttcttaaaatataggagttttttttaactcaaaattttattaaaactttcataatgaaatacattatggattgcaaaaattcgacaggaaataattcgacaggaaataataatagtttcggaagcagtaatccaaaagaaagtaacaataaaaatgagatagg…
	BnaA04g21650D	BnLTP058	ttagatgtcagataaattatttttattcaactacaaagttagaataactaatgtttgagccgttcaatttatatagagattgttttgctatattaatgcattaattttaacaaaagaaaagaagaagaaaaaagtaaattcacgtgcattggtgaaaaaccaaggaaacatagattctggtttttgttaagaaggagtagttattttcaaaatttggtttccctacaatttagggaatctattttctaaaaaacttgattggtaaaaaaatagtttttagagaaacaaaaaccaaaaactgtttcaatttgaatgtcttttgttttgggctcttttgatgtaaatctcctgggaaagtacatttggtgttggagtaaactcccttcttcacatttgaaa…
	BnaA04g22070D	BnLTP059	ttcgggtatatatatatatccatacggagaaattatatgaaaaagaaacaaaatattttgggaaaacgttttaaaatatttttatctggagatatcttaaaagcaaaattatatatctcaaaaataagctccagatgcgtgtttaattaatttaaaaatcgctccagatgtgtgtttaattaatttaaaaatcatgttgcttttatgctgatttataagatttagaacatcggatatatttggatgttcgcttgccaaaatttagtggatatattttgtccgtccattttctggattacgggtggacactttacctcatatccaaaaccgcatccgaacctgatccaaaaaattcgaatcgaaataacaaaatatctgaatggatattgaattaggaaa…
	BnaA04g22080D	BnLTP060	ttttaaaaaaaaagaattgagctagattttagactcatgacataagatggcgatttggattttggacaaccaaatagaatgcacacttagaataagatttctattgaatttttttgtcatcttttcatccttgatcgctaatttttttcaaatataccgtcttttgaaatgtttctagagaaagagaaaatgtcaaaattctaccaaaagtctagacacgcatctgattgccttcttagtgttaacggctaattacagttttttttttctggtaatggtacttaaataaggataaagggaatttcaatatttcaaggactctcaattttacaacagaaaagggcaaactttgacaaaaacgagatagattagcaaaatactatgtgtttagcatatttt…
	BnaA04g26690D	BnLTP061	nnnnnnnnnnnnnnnnnnnnnnnnnnnnnnnnnnnnnnnnnnnnnnnnnnnnnnnnnnnnnnnnnnnnnnnnnnnnnnnnnnnnnnnnnnnnnnnnnnnnnnnnnnnnnnnnnnnnnnnnnnnnnnnnnnnnnnnnnnnnnnnnnnnnnnnnnnnnnnnnnnnnnnnnnnnnnnnnnnnnnnnnnnnnnnnnnnnnnnnnnnnnnnnnnnnnnnnnnnnnnnnnnnnnnnnnnnnnnnnnnnnnnnnnnnnnnnnnnnnnnnnnnnnnnnnnnnnnnnnnnnnnnnnnnnnnnnnnnnnnnnnnnnnnnnnnnnnnnnnnnnnnnnnnnnnnnnnnnnnnnnnnnnnnnnnnnnnnnnnnnnnnnnnnnnnnttatagtgctacactaaaaagaacagg…
	BnaA04g29620D	BnLTP062	taacaaggaagctgatgctctggaaaagcaagccttgttaaatgtatctgttgtaccagccccctacagggcctaaactctttcgatttaatgcaaatttagtgttacaaaaaaaaagaaacattgctgcctcctcacatcatcagcgaatcgcttttgatttcagtctcattagcacaaacgacaaggtcagataaatacttttcttctttgaagtagtaaaatagaataaacaactcacatataaatctggtacaccatgcaaccgaataaaatagtaaacgagaaaatcaaattctcaaatacataactctcagaactgataaagaagagagtaggtccaaactacaaatatagcatacatgaacaaatgtggtgccacacggtcgacgctcccag…
	BnaA04g29630D	BnLTP063	ttaaaatagaaacatacgcgtgttgatttggtcggagccagacaacggtttatatttaccgaacaaaaagacaaagaagcttatcatttgagatgaaatagtaagtaaatcatatctggaacgatgaatccaaaaggaaagtacctgacaacacatacacaagggccgggtaacaatttgaatatggagacgcgcggtatagctcacaaattcaacaaggtgagaagagtgaagagaaagaaaagcaagggaagaaaaggagaggtagaatattgagcgaggctagtgggttgcaagggctgaaccaccggtcgaattcctggtgtggctgtggggcccatcggtccatccaagggagcatccggtgccagctcaggagctgtcgccgccgccttagat…
	BnaA05g06750D	BnLTP064	acttggacttgcaggtaggtgtactttttgttattgttcttttaagagaagtgttttgagttttttttttttttggagtttagagttcagctggtctgcttgggtttgctataagatcatggtcaatgcttcgcaacagaatgttggctgatccttctttcctcttcaaaatagggactgaggttagtgagctttcatctttcatttagtttatcattgtacactcacatttgatatgctgttttcagatagtcattgactcttgttgtgccactgttgctgaagttcaaaagagaggcaaagatttctgggctgagtttgagttgtatgttgctgatcttcttgttggagttgtggttaacgttgctctggtcggtatgttggcgccttttgtccgtt…
	BnaA05g13220D	BnLTP065	caacaaaggagaaagatgtaactatttagtcaagaaaaaaggagagatagtgaatatttagttgaaaagcaaaattgacaataaacaactaaaaatgtgtttcaagtaatatgtgacactttgttcctataaatccatacgaatactttgcaaaaaaaaatctagcgccttctcagttaaagacatttgtgaactcataaaaccgtcttccaaccggaaagtaatggagtatgtccagcctaacaagttctcatcctgccaagttctaaccacggaagaagaacaatttatctctctgatcatccgggagaacctacctagattgtggcagcaatgtggttatactcaccttcactttggtgtagtaagaattggtttgaccttatatgcaagaaaaga…
	BnaA05g21260D	BnLTP066	agaaaccttttggttaaaagcatttttaccatgcagagaggctaaatgcgaaaggagcaagaagtttgcagctgagaatggccttccagaactgaacaatgtgttgcttcccaagacaaaaggttttgtctcctgcttggaagaattggattcctcacttgatgcaggtttgtttatatacttttgctggtttgcatcagtgatttaaccaaactcttttgcaactatttgcacttgttgcagtttatgatgtgaccatcggttacaaaacccgttgtccgtctttcttagacaatgtctatggtactgaaccatcagaagttcacatccacatccgtcgaatcagccaaaaccaaatcccaaatgaagaaaaggaaatcaatgcttggttaatgaaca…
	BnaA05g21830D	BnLTP067	ataataaaaaaaaacgtcgtaacatcaaaattcaaagtcgaagacacatgtttgtatgatatacgctcatgtttcttcttttcttgctagattagtgatctttctccaacgaatgtacacgtttagctattcatcttctagttatgtttatgtaaaccttaatgaaattgacaaaatcttgttaccaatgaatattgaacaactaatatttccattaaaagtactacacaaaagagagtaggatatgttcattagtttactacaagtagcgccaaaagaaaaaaaaaactacaaaagacgaagtttcaatgagtgattgtggcaatgattatccccaaacgcacgcttagatcttctcaagatatcatcattttgtatagaaaactaattgattattgt…
	BnaA05g26610D	BnLTP068	agattccacacattccattcattcacagaggtttagaatcatgaataaaaggaatgacttttacaaaggatttatttttttgttccattccaaaaatggaataagtggaattgattttggaaaacattcataataactggtaactaattcatggaatcccatggaatgatccattccaaatgattttattccaaaaaatgtcattccagttgcagccatagtctcttcactggttagtttgatgcgcgtgctatatatatatatattttttttttaaaagtctaaaacttgctttcttaattttatagggttccatttggatgattcagacgcttctttgaatgtctgtttgggtaaacaattttctggcgaggagctgtactccccgagagtacctcc…
	BnaA05g29430D	BnLTP069	acaataattcagttggtcttgtcctcttttttgtaataaacatcttgattggttgtttcaggacaatcataaccggaagttgagataccgagttgccagaatcgagcggtgaagctttttttcttttccgccaggtattaatatatgtagaccattatcgatcgtaagctgtttcctagtttaagtcttggctggttagatatttttattacagatttaataaggggattaatacatgagtttctgtaaattgatatatatatgttgaggaagttaaaactaactaaatagatgcatactggagattaatatagagaccagagtactaacggttgataagaacaaggaaacagatgtgagaataggagctagagatcgttgggaatagaaacatggagg…
	BnaA05g30180D	BnLTP070	tgtttctgtattgcattcttatattcttgagggggagttagatggtagagaaacaagatctggtttgttttggagaaagatgttgaaggaatggtccatatttggtttgatgataacagtgatgtgaggtgatgaatgttgtattatttttggttgtctattgtttaaacagatatttatcctatatatagccaaataagtgtcatagaacaatcatttcatcttcacagaatatctggttgctttatttttagtaaaaatgatccccctagagttcttacagtccaatcagttgtgacataataaagactgtcactctaaaaccctgaccatcgccaagctgaagttaagtctgtctccagcttggcttcggaagtcactgtctgaatttactagggg…
	BnaA05g34760D	BnLTP071	aatttgatttttactaaaatatttttcagtaaccattattagaaaaatgttttatatatataagaaaaacacaacataaaactcaatttcaaacaccaacttaaattatggtttttatatttcacattaagttttaaaaatataatatatataattagttatatgttggtacatataaaatattattaattatataattatttatatgatagtacgtataaaatatgattaataatatgatgacacatttatgaatataatattgaaataaaaatagcaacatatttttgaaaaagtaatatatggaatattatattatatatttttttacaacatatttttcaatatgttatacttataagaaaaacaaaataacatttaatacaaaataataatgtt…
	BnaA05g35360D	BnLTP072	ccatttacaagtgaaaaagccacaatgtttttttagccatatagttttcaatgtaataatatagttctatgccgcaaagtgacatcaatcgccctatactattacattatataacatagaatttatttcgcattacagatttcatctttttccctacgaagaatcagataatgagttttgaaaatagcagtaatacaagaacatctttcaccagatctcgtatttcgggtatacaagaacacccatacctgaatttaaagcactaccagacgtctccgatgacctttccacgcgcagggaatgatatttttgtccaaaatcaccataaatatgtaacatattgtagcctttcatttgctatgtgcatatattttatttaaatcctataatggatatgat…
	BnaA05g35420D	BnLTP073	gactaatataaaacatatgtatacaccaattcagaactcatatcaatagaacatgaaacaacaacaaacaagatgaaacctctctttcaagcatcaaatgaaatataacttactaaataatacattatatattaataaaaatggcaaataagagaaaaactaaatttgaaggaaagacaatctattccatttcataaagtagtatataaatactattacccttccaactcatccatgacaaacctgaagaacaaaataaaaatgaagacacacgttcgtttacaagttggaaggaaataatagcatatgagataggctacaagtatatgaattactttatgcttaggttatatgtttagttgtgtcaatctcaaatagcctatgcgagtaaagaagtaa…
	BnaA06g04220D	BnLTP074	gccgttttagaaaaggaaagaaaaaaaaaggttaagggaaatatttggtaacgctgtgaattgtgtgtttgtgctcggcatgttaacccatttttatctaaaaattgtatcattcgaggaagtcccagaggaagctctttctacctttgataaacttctactcaaaaccacaaacaacaattttgatttccttctcctactgacagctttgaccctgttaaaatattgaaaaattaaataaagtaaatatacaaagagattcttgtacaaaaattgcttgagatggattacagatccaacaaaataagcaacagaaagaaacctgttcgaaaacaaaataaaataaaataaaaataaaataaaataaaataaaaaaaaacttgttcgaaaacaatgtat…
	BnaA06g04240D	BnLTP075	ttcaagtctaaaagtaataagttaagcctgcaatttttttctaaggaaggaaattaaactcatccaccctattctatttcaaatcaggaataaacaagtatgagaatttcacctttaagaggtcattggttaggtagaaatcacttctaacaaagcttcacaacaaaaccctccatccttaatacagagatcacagagtagactttcccaagcactagacacaatgcttaaatttttctttccaatcacctctaacacaaagcaagcatgatccaagttatgactcatttaaccagcccatcaaccaaacacacaagcgttgcaggtgtgggagagtgtctgcttgctgcaagcattggattcaaaatagtcaaccatcatacggtatgtagctgcatt…
	BnaA06g12430D	BnLTP076	ggtattgtggaagacaaaagcaaaacagtgcccttctgtagacctgactagagatgacgcaatcgcatacagtctcttagacaacaatcccgagataaaattcaaaaactgtgaggtaaagaaactcggggaataacctttaataacaccctcatcgccaaaaataacatcttgaatttggtcagggtgggaaagtaaaacaaccacggctgctgcacctgcgtagaggtaacaaagacaaaaaaaaaagagagagatagagaggagagtaaataacataacacatcaaaagtaaacagagaggcagcagcagaaaggctaatactaaacttttcttccatgtatcttaattgtttctaattacttataacacaaacagacacacaatctggtaccttt…
	BnaA06g12550D	BnLTP077	ggaatccgtactcatacggcttcatcgttggatatagttttgcataagtcccaaaaaaggctgatacaagagcaggcaggcgactattgttagaaatcagaatgagtttcaacggtgtggaaggtttctggtagatcagatgatccatgtatatacctactacgaagatgctaacagagttgaaaacctctgcccactttccagtcaatgcggatatctcagccatgccaagcgccaatgctcctgcggataacgttcctagtccccggttacagcctttgctaaatgtggctcctacaccaagaagaaatggttttcttatcaggtattgaatttgttagaatgttgttaactctattgcatttacctatgctgaactcgaagacaacaactattgtc…
	BnaA06g23230D	BnLTP078	gttgaactggtaaatccagtcatccagaaaaaatctgatttgagttttatgaaaaatccaaaatttaaaaatccgcaaaaatccgtaaaaacctactaaaacccggaaatcagtaccatttgaaccaccggttgaaccaataaataatttttactctttttttagtttttagatcatgttatatattctaagtttttaattaaaaagttaggtgctgaaaaaaaaagttaggttttcctatttcagttttatatttgtgatttttagattttgatgaaaatttgtcactatgtcacctaaagaaaatgaagtgaacaatgatagagagaaccaaaattagttgatgtgatttgatgttagtttatttatgttattgatcatttattacaatgatctttt…
	BnaA06g31040D	BnLTP079	ttgaagaaggctgtggtgatgtcatattagttaaaatggcaaacttgtgaataaacaattaaaatgagattatttttctttaaaaaaaaacttttaatatataaaaggtatgtaaagcatatataaggaactagttttttttgagcaactgataattggattaaaagagagtttagtgagggcctgagcccaacactgagagcttgttacataaagatccgcgcattgcgtagaatgagcatccttcttagtttggtatataaggaactaggttaagattcgcgcattgcatagaatgaacattatatatataaattattttatgtattatatattataaaataataaatatatattgaataattaaaagtcagtaactaatatatatataattaaatt…
	BnaA06g35750D	BnLTP080	accctttcactttcagacgtttaaacccaccaacaaaatgattctcattcttcaccctactactgctactactatatcttccttcctggtacttatgccatttcttcaattttttatgttcctatcctcatatacaaatacacgaaaaagaatctcaagagttgtacaatttacgatgactgtcaaataaaatagtaaacatgatgtgaaattctgtaccggatgatgctcagagtctcttgtgtccagaacaactgttctgttctccaatttcagtgaagaacgccgtttgactctgaaaccctcggagtcagaaccgtcactttcctgatccgcaactagttgtgcatcttgtaccgcagagaagaaccgagttttcttgttactgctgctgcttgc…
	BnaA06g35760D	BnLTP081	aaagtagtgaacataaatgaatagccgaatgtccatcccgagctaaagaagaaaacattattacgagtaaaaatcaataaaaataatttttgaataatctcgacgatttagtaattcagaaaattaaagcaaaaattttttagataggaataaatggaatgattagcaaactaaaaaaaattgataaattatttaaatattagatgtacattaaaccatattttaaaaataaatctgggcaaatttgaaatttaagggctaaagataaacaagatggagacacaaactagttgtaagttaatcaaaataagttagtcgcattcacgagaaaacttaaaactaacgtaaaataattgttggtaaactataaaatgaatccaaaaagtaactagaccaaca…
	BnaA06g35770D	BnLTP082	aattaaaaaaaaaatattgaacataaatgaagccgaatgtccatcccgaggtaaagaagaaaacattattacgagtaaaaatcaataaaaataattttagaataatctcgacgatttagtaattcagaaaattaaagcaaacaatttttagataggaacaaatggaatgattagcaaactataacaaattgataaattatttaaatatttgatgtacattaaaccatattttaaaaagaaaatctgggcaaatttgaaacttacgggctaaagataaacaggatggagacacaaactagttgtaagttaatcaaaataagttaatcgcattcacgagaaaacttaaaactgacgtagaataattgttggtaaactataaatgaatccaaaaagtaacta…
	BnaA06g35800D	BnLTP083	ttacaagatagactaatgccctaaatatcaaagaaataaagaacatgtattgaacatagatgaataaacgaatgtccatccctagctaaagaataaaaagttattatgtctaaaaagcaataaaaataatattagactaatctcgacgattaagtaattcagaaaattaaagcatacaatttgtagatatgattagcaaactataacaaattgataacttatttgaatatttgatgtacattaaccaaattttaaaaagaaaatctgggcatatttgcaacttaaggactaaagagaaaaaatatgctgacacaaactagatgcaagttaataaaaattattttgttctattcacaaaagaaaacttaaagctgatgcagaacaattgttggtaaactg…
	BnaA06g38220D	BnLTP084	aatattcataaacgtattgttagagtccctacttggataattgaattgaagggcagaaatttttacataatgggaataagggaacatttttttttctgaagtaagggaaacatagttatcaactaaatctaaacttgacggttttgaataaaaagaagttttattaagaaatatgggaattttgtacttatatatgtactattacgaatgtgttttaccacactatgattacagatgggttgtttttcaatattgtaaggatgttttgtcaatatttgtatgctaagatgaaccgttacatcatactagctagcgtctaggaccgagcttcattcaacctgatgaggaggagggggtcagctgacccccatgactttttttgttgttgtttatatagat…
	BnaA07g08700D	BnLTP085	ttaactgcgtcgataaggctttcacgacgaagtcggatagctgaaagatagtcacaagtgacgttgagagccagttctcacctacgagaaaaaccgcagtagactcgattgcatcttctggccccgtacagaccgctacacaagatgacaaaacggtgaagaagctgaaactatacctcgataatgaaaccgagaaaacatctcctttcatggaaagaaggaatggtggtaaaggacacttctcacgagagaaggatggtgaaatcgagtcccaaaccggtgcacccatcggtgaattcatcccaaaggagagatatggcaatatgcattgaaaagagattccagtgaacccaccgaaaatctctataaatttaacccaaacacccaaacccattgtaa…
	BnaA07g13050D	BnLTP086	ctgttttcatgttctattcatatgagaataatatttacttccgtgtgaccgttaaacaaatctacgttgcactcaaaacaatgggttcaccaatgtcttatatagagtgtgattggtgaccaaagggaataacaagttcctctgcacttctctcgcccaccttctctcgagagagtcgagacataactgaattgagctctctgctccttttgtctggtggtgcatgaacgcgagtctgctagaggcaacgtttctgtccctttttcgtttggatcctctactctttgttcgcttgtgcttcagcgctctttattcacttgtgcttcaccatcggattagattacaagctttaataagatcggaaatcacctccaaaaatttgtaaatttatcaccgcta…
	BnaA07g22630D	BnLTP087	gttcgaactttggttaaattcgaaggatgttttgaaaccgtatatcctaactcctcctatgatggtatgttctatttttcagaaagctatgtgattattataaaacatttatacccctataaagtgtcatagttttttagagaacttcaattttaccaccaaattgatattatttttcaaatttacccttaaatgataactattttcctaaatattttcctcaagcaccatgccatcttcaaatgaagaaggaaaaagtttaagcaatcaatacctgagaatatgtctctattttgtaactccatttgaagatggcatggtggttgataatcttcaagcttctatggttcaacagaatgagaaactccatatacatgatattgacaagatgatgatgat…
	BnaA07g30930D	BnLTP088	tttacaataaacatcatagagagaattctgactttatctcgaatttgaagcagaaaaatgacgaacacataataaataaattatagacattctgactggtgtttcttatataggaatacactaggtgataacccgcgccttgcgcggggtgaattgactcggtgatttaatgtttgacatccaaaataaagtctgtatttgcaatatatgattgataaagtaggactttataacaccggaagaaagtttcaagaacggtaaaaacatatttaaacaataaaataagtcttttataacttaaaagctcatttattattaagatgcataattaaagaatttatcataatagttcttaagtaaaatattgaaagccaaaacaaaaatataaatgtgaataga…
	BnaA07g30940D	BnLTP089	nnnnnnnnnnnnnnnnnnnnnnnnnnnnnnnnnnnnnnnnnnnntatgtattgtctactactacatataaaatagagttaactacaaatttatccagcgacgattttaattagtagataatataacaacacaatcgtataactatcacttgattgagaaacaacggctatttttctggatatgaattttggtaacaaatcgagtaccgatgatgtgtgggactgctcagccttaatggttacttataagtgaaataatctctagagagttataaaagcgaaagaaacacaaatgtagagagagagagattcagaagagcatgcgtctaagaagttaatgatggggtaaaggttaaactggaaactaaaagttagaggcacgacacattgctcaaaaaga…
	BnaA07g31060D	BnLTP090	aaaatcgcagataacacaattaattgaggagaatccgatttattagggggtgacacgtcggcgattattgccgtccagaggaggagagagacaagatgggtgcacgtgtagaagtattattggatagttttggatgtgacacgttaccgacacgcgggaaaaggtcaatttcactacacaacacacacccaaaaggagcaatgattaaaatgacagaatgcttattatgtaattttataattatattatgattcttttcatattaattatttgtaattttacacactttaggtgatttttcagacaaaatttaaaatgagataacctttacgtaacgcatgggcgttaaattatttgtgaaacagcaacccaaatttaattggtcgtggcaactaattg…
	BnaA07g39070D	BnLTP091	actcacaaatcaattatacaatttatgtttatactgacaaaactataacgaatgtgtatgcatttctatatgcaaaaactgccacttgcgttaacacaattacccagagaatattggtccggatttgctggaaaatatattaggtgtaaaacacctggtgtgattgaaatttgagagaaaataaaaatgattaatcaggtccaagagtgttattggtggtgattagacctaactagcgctcgaaaagtttcaatcgtcggagcatgagccaaaaactctacgacaaaatttgtgattatttttggttttgctaagttctgccggctagttactttatcgtgattcacaataacaacctaacacacacaaaataaactaaaatcatatcgtttactggcc…
	BnaA08g00590D	BnLTP092	ttttcatcaaatataccatttacttacgttaataccataaccgagcactatccatgtgaatctaatcatagatatctcaactaatttttcaagctctttatcattttatagtcatatagtatagggaaacatgtacatatatcttacctcaattattatgaggactttaggaagaaagttacatactggccgaaaatagaaactgagctaggagtcaagatccctacaaaacgaagttttagttcagtcggtaaaaacatcgtttcgttttacaaatacgcatgcaagaatgaataacacaaggttagaaagaaaagaactaaattttgagatctgtcacgtatgttatcagtgccttattcaaaaaattaaaaattataggcttaatatccgtaaact…
	BnaA08g03050D	BnLTP093	aactgtatcaatttctttctttttgctgaaactatttttcgttgactaacgtaataaataatgataatagctttgcactcatttcaaaatgagaaggttgtggtcaagtactaaggaaaaagtcttgggatgtaattatatttaaggttcgatctacatgtcacgtgaaattaagttgcatttttctggttatcttatatgaatatgggctattgtattttggcgcatttgaatattcgggagagggtctatctgtgggatgtacctcttatctaaaataaaaaataaaataaaaaattgaaggtttaaaactgtaaatcatctggctttgatttaaaacagttgaatcagtgattttctgtcgattatgctcaccttgcattttggactatttttcca…
	BnaA08g05650D	BnLTP094	gcactgcatttgttacattgtttgcgagctctattaacgtttggcggcccgcaactaatttatcttctttttttttattttaatcagaaaaagaaaaagtgctgataaaaagaaaaaaaaaaaaaaatcagaaaaagaaaaagaaaacttaagaatcccaaaaagcctttctaccgataatgttgccctaaaagaaataaagaacttgtagcttttgtttaggacccatcgtatagctgctactcatggatatagtatccagtaagacaacgaacatttccaacctttctgattgaaagaattgaactatactaaatactaagttaagattcgcgccttgtgcaggataaacattatatataaaattattttatgtattaaatatttttacatattacg…
	BnaA08g06190D	BnLTP095	atatatgtgttaaatttgatttattactggttatctatataacaacaatataatgtttacatatttacctttggtctgattagttaatattttcttatatttaaaatttttgtataaataagagaaaagataccaaaaataatttacaaaaaaggttatacggaaaaaaaaaccagtgaattacttaaacggtatactttagacaatctaatctattaaaatagagtcattttttttatctactatacaaaagtcatagtaagtccattttattagttacatgataaaatatgacataataatccaaaaacaattaattataaattagttctaactataaatttaaattttatttttagttataacaaatatgttaagagaaaatctaacaaaatctta…
	BnaA08g10330D	BnLTP096	tagtacgtataaagtttgaaacaaatctaataataataaaaactaatagcaattttaaaaacctacaataatttcaacatgaaattccatttagctgccataatatattctaagcccccatgtatttgccaaaatataatttcaacatgacaatcattaataattatccactatacattatttgaaaagtgattttaacatgttctcagtaaaaaaatgacatgtcactaagaaaatatgacatagctttagttatttatgacatgccatcacttaattatgatatatataatttattttataaatgtctaattttttggcaagatttttttaaataaggtaataactaataacttctacatcaaaaccatgaatgcaatttttctgtaaaacatttat…
	BnaA08g10370D	BnLTP097	tatattaactggacgttaattcatatcaaactggatttttatccttaaaataaaataggatgatagtttagcaaagaaaaaacaataaataataggatgataatcgttgctcgattcgacttgcatatcggttttacaaaagttgttttcacgtcttagacacgaatgctccgcacgagtttagtttaatttccttaactacgtcaacaaatttatgtactaataaaaaaagtaagtaaatttttttttaactaacgtgtatatatgtcatacagatttttggccagcagatggtcatgatacatgccattctgatatctttgagcttctggttatcgtaactcgtaagagtgttcgacttttttccttttattaatatatatagtacacacattacca…
	BnaA08g10380D	BnLTP098	tatatcgatgaatctaccttgttcagtcgacggagacaaatcgccgtcgttcgccgcgggaatagccgtctgtcgtcgcgggattcgccttcgcttcgtcgagagagcaatcgcctttcttcgtcgggagttttttttttttctgcttcggtcgagaatgaccagtgttttacgcataaccaaaccgaaatctcttccatccattcaaaacacgccacgtaccctaaggatcaagtcctaaaaatccttaataacgtatcaatccttactcctattaaccaaacaactattattataatcctcctaacctatgattaaacgctaaggaccctgcatgtacctccgttgcggacgctcttacagattcgtcgtgcaatttgaaacgagagttatggtgat…
	BnaA08g11810D	BnLTP099	attgtaactatgagtaattcaattttttggtggttgaccattgcattcttttaatgaaccattgtaattgtacattttagtgattatagcatttggtgactgtaacttatggtaatgagtcattgcaattttggtgctaagtgttaaccactgcaatcattaaccaatcattgtaatgtttggttttcaaaattgcaactattagtcttttatataagacacatttattgagaaaaaagaatgtgtgacattttattgcacaaagatcccttaaagttacaatgcaatcagattttcgagaatacatgtattcttacatagcttcaaaaaataattaatgttctacatgtcgttataaattatcttattaagtaaatgattagatttaaaagtgtttgt…
	BnaA08g12850D	BnLTP100	tgtggatgccctgaaacttgtggaaacagaccattccgcaaggataagaagatcaaaattgttaaggtaaacttagtatttagtttcctgaattcctacattatacactcttttttgtcttgacatgtcatgttgttgtttcttacagaccaaactttgcggttggggggtagaggcagcagaatccattaacaaagaggacttcattgttgaatacatcggtgaaggtaaagctaaactgattgtgtatgaaagagagagagagtggtttttaagtgattgtgttctctctatgcacagtgattagtgatgctcaatgtgagcaaaggctttgggatatgaagcacaaaggactgaaagacttttacatgtgtgagattcaaaaagacttcacaattg…
	BnaA08g18690D	BnLTP101	atcatgttgattatttattttatttttaacgtcatagtttgtaagttagaatttttagtcgtcatttagaaatttatcggtcaatacggtagcaagaaggagaagccttcacattattacgccaatttgatactctgtatatcataaattattttcttagtgttactgtgttagacctaaacaatctagaagctttcgcatgtcttcagatttggtattcacgaacttcatctataaactataaggtattttctcaaaaacaaaaactacaaggtataaaggtaccgaaggagaaaatcagaattctaatcacttgaaaaagatatgaagcaacttatctctctagcattcttcaccatgtgggttctaataacaatctctcactcaacgtagaacctc…
	BnaA08g22710D	BnLTP102	tatttttggaagtaaatttaatatcactatttaagctaatattattatggaagtattatttataaaaatatataattatgaaaagacctataggaaaagatcttatgatagtcaatatggaacctcgcgatctatccatgtatggtgttcttcgcttaattgttactctagacggcgaggatgacagttttagtttaaccagtttaaaataggttattagattaaaaatatttagtagatgtgattttacttatagttagtgaagtacatattaacccacacatatatatatataacataatattttaaaaatatatatttttcaaatatttttcaaaaaatttcttcggtttacggtgctggttggatttgatattggttatgggatataaactttaa…
	BnaA08g24910D	BnLTP103	taacacccggttcccatttgtcgacgaacatggtttggccctcaatatgccagagtttctgatttattagatgctaatcctataacccaaaaaaattgtggagctgaatgtcacgcaccgttttcacgtgacggttcgtgaccgccgcacggtcttccgcatgaaacactctcactgttaaaaaaaacataaagtgttttttacaaaaaaaaaaaaaaaacataaagtgataaaactaatagcggttttgaggacgcgaatataataccatacatttatcatggccaatggtttttcatatgagttacagtatctattggctcgacaaaattaaaaatcagtggaaactgtactttaaaattgcaacttgatcttcttcccacacacatgattttaatt…
	BnaA08g24920D	BnLTP104	aacatttgctaaccttattgcattgatctgatttctattcatgatctatcgttgactggtttcctattttataaaattgtacttcttggtttaatatcctgtttatagttttaaaaaaaaaaatccaaatggacaatccagtctcaacttaagtcgatactctcgcatcggtaacgcgtaacgtctgttaatttggaattagatacctaaatgcctcccccaggcacttcaccgggcacttaggaaaataatgataatctttttaaaaattttgcgaaatacatcttttaatacttctaatatatatcttattgttaatgcacatctatgattgattgtatcttaattaaagtcctaattgtaaaagcaaaacaatccttctactttacagagataaat…
	BnaA08g29110D	BnLTP105	acatgaataaaagcaaagagatacttccgtgaatcacaagcaaagagaaaccctaatacgaagaaaaaaacgattaatgataaagctggtctttgctctctcgctgccttcttcatttggaaggagggaagaaaatggcgtccgaagttctcttagaattacggaaagactcctccacctctcgatcaaccttaccattactgagaaaaagttaaaggagtaaaaccttaccattacctagggagactggtcctgaaacaaataaaacatatataaactgataaaacgtttgaatccaaccttataacaaaccaatctttacagttatagtgttatactatcgtctgttatacctctttgtcggggtccacaaaaatacactcaaaagtctgaaaagag…
	BnaA08g29120D	BnLTP106	gcatttcgtcgaacaccttatacgcaaaggatcaagctatacagagtcgaatcgagaaaacgagagttgaagaagaagagaagggaacctgtgagaatcccatgagaagcgcagaagtctcggaaacatgcgtcgatgattgaattctccatctccagatgtttgagaggcgccatgttcaccttgacactggagtagaatctctaatcaatttgcctccggtttgatcaacccggtaaagcttaacctatatccggtcactgagaaccgtaattaaaaattatattgaatgaacataccattttctgtttaatgttttccagttatcataatttcttttgtttacataatcattgttagagacgagtcttagatatataaagtaaagcaaaccataat…
	BnaA08g29350D	BnLTP107	tcattattggtttatccgataaaaacccatataaatttgatgatatttgtttttaaaatgattaaccttttatatatttttaatagtacataaatttgaataaactatatgatttgttttcttttataattttgataatacctttactatatcatttaaatttaatgaagaaaatggtgatagaaaactaaaatttattgttaaaaatatcttttagatatctttttctgaaatattaaataatgtgttaggttacggcatatattttggtagttatctgaaaatatttcttttattttaagattttgttcgcctaatattttggttgttactattttgaagagctaaaaatattaacctaatatggtaaaggattccgaaaattctggtataaatgta…
	BnaA09g02030D	BnLTP108	atgttctaatgaatggtaagagacatttgcgagatgatagtttttcaacgtaatgttacaagtgtaatgcgtctgctatgtctctggacatttgcgagatgattttaaaatttatattatatgatgttaaagctataaaaatatttcaaccttttgtttgtctgttaaccaccaagtttcggatctaaacctataatctattcgaatcaagaccataatttgctattttcgtttccttcagtactaattcaagaacatccttgatattttgtttaacaatggaagtcctagatatttctacaaattcggtttagttttccctgaaatttgaccctaatgcgattttgacctatatctattgtatttaagactttgtaggctaaatttatttttaatatt…
	BnaA09g02040D	BnLTP109	gccatgttggaggttatgagcgttacattgaagaccattttgtctaatggttaaatatgagaaaaataattgtttttttttcggtttagtttcgcttaaatttgattttaccgtgattttcacttatatctattgtatttaagccattttaggctaattttaaatagattttttaggtttaaaatttttcttggagataatttcgtattctagctttggaacaagttttatgaaaacaagtttttgtttctgttatgttaaatcagtttttgtttaataattatagtatgccttctttgcattgatgaataacatcgataatttgatcgttatataacaccttatatataataggattggatctaacgatttttattaaactatatcaatcatactgaa…
	BnaA09g08190D	BnLTP110	gaggtattatgttgatttatgtgattactctaatctcttatatattaattgagaaacagttcagcatgtgtaagattttattaattaatattgttagaaaatcttacaagagactgatacaattgagatttatttagaagctattgaaatcacttagcgagaacatggattgcacaacaaatttgttttttttaaccctaatcccctttctattcgtcaaaacactagcatagaatatttggaagtgtcgattgacaatatgaaatgttaattttcttaagttcatcccattgttttccttaaatgagactaaaacaattttagtgattaactaaataggctagtacatattaaaaaatgttttggtttaaaaatcattgcatacccaaaatcaatatg…
	BnaA09g11520D	BnLTP111	aagatatttaaagactttgtcattagctggaaaatagctggcaatttgcacaaaagaaaagaaaaaaaagaagcataaatccccccccccaccaaaaagtttgggtctcgaagtctttctctctctctctctagtgaaccgagtttggaggatctgtgaagaaaagcaagaaatggcttcgaaacggatcttgaaagagctcaaggatctccacaaggatcctccttcctcctgcagtgctggtttgactcttctcttaaatcttaatcaacataaaaaccattgtagatcttgaatcatgtcgttgcaacataagatatcttatggtcatagagaaattgatcttaaagagatagtaattgattatagtctaaggagatagcacctgaaaactcgagg…
	BnaA09g11530D	BnLTP112	agttctgttggctttggattcaggagcctttttcttcatgcaggttgcatttaggacaaaggtgtttcaccctaatgtcaacagcaacggaagcatttgcctcgacattttgaaagaacaatggagtcctgcactcaccatatccaaggtgaattaaaaaaaaaaacaacactcttttacaatagtctggactctgattttaatccaatgtgtttgtgactttctaggttctgctttcgatatgttcattgttaacggatccaaacccagatgatcctttggttccagagattgctcacatgtataaaaccgacagagccaagtatgagtctactgcaaggagctggactcagaaatatgctatggggtaaagtttgtgcttttgatccatcaagaatc…
	BnaA09g12710D	BnLTP113	gctggattaacagtaatctcagcttaattacggctgacttattagaaaaagattaattactagaatagcattcatttaactgctgatttatttgacaatacagctgattttttttatttttcatcctaattatggttgatttattagcaaaagattaattactgaaatagtattcatgttttagatgacttacgttgtactagatggcttgtttattgaggctgagttatgtgttcgtttggtgagtaacttaccgattttccatgtcatcatccatgtcatcagctcttatatgccatgtcattactaatgttacaacagtaaaataagggtctatgttattcgtcatttttcatcttatgctccatctgttcccgaaagtaaaatgttttaattttt…
	BnaA09g13220D	BnLTP114	tctttatttttttttaaatacaattaatcatgtttaatggaattaatcaaaagttacttttggcattatggaaaacattatactatagagacaactttaggttagatttataccatagggacaactatgttgtttttttgttcttttttggcaattttcccaaaaatatttccgttcaactatatttcatgaaagataaatgggttgtcgatagtattaattgaacaccaaatgtctaaaacatttgattgttccaagttgactaatggtttaggaagaactttttatttatatttgtatttttggcaaaaatacaaatctaataatattttaaaatacaatgaaaagattgtattatcatggcatcattttttgatgcggtttaggcaccatttgaga…
	BnaA09g13230D	BnLTP115	tcttgattggtcctaaaaaaaacgtgaatttaaaggttcatcctagttgagtgaggtaaaccaaatacttaacctctaaaattaatgaacaagactagggtgaaccattaaattcacttctcctcttattaccgatcaaaataccacctagattaataataaaatagattaattttatttaaaaatctgaaataattgaaaaaaataataacgccagttttaatgatgctaacgccactaactaaacattaaaccctaaaccaaaatcctaaaccctaaaccctaaacctaaaccgtaaactctaaacccaaaccctataccttaaacccaaatcttaaaccctaaactcaaaccgtaaaccctaaacccaaacccaaatcctatatcctaaacccaaa…
	BnaA09g13990D	BnLTP116	cctcggtcggcccctgaaaaaatctataatattattttaaaatatctatttaaaattatttataatttgtataactcaatttattaatattaacatagacttgatttacaagaaacaaataactcaaatagtttaaaaattatttcttatattttaattatttatatatattatgaaaaataaatgttactaactaaaataggaatattaaaatgatatttagatatactaattttgattcattaaagatacatatgtaactgactattataaaaattaacattaccgcgacttgtaagaaattgacattttaaacaatattatggagatataggataaaattgtctatattacttttcctctacattgttgtttgttgtttcagtttttctaaatttg…
	BnaA09g14000D	BnLTP117	ttaagacggagatattaatttcagtagagtaacaaattctatcttataaaattattttgtgtacattagttgtgtttattttgtgtacattagttgtgttacatgagttttaatgttatttttatagtagaaaatttatttcacaattcgaataatttataagataaaatatattagccgatttatgttcataaaaataaatcttcttcgacaataattcttctatatatatattgtaatgtgcacatttatgataatgaataatgattactatataatataaaactaaacatttgaaactaaaataattattaaaaatataatgctatttatcaaaaaacagtgaaggttattgtcgttataattcaaaaaaataatttattattattatcccatttt…
	BnaA09g20900D	BnLTP118	tttaaaattttgtggtttatattatgtatttttataacacttttatgcttttagacatagataatataccaaaataaaaaataaccaccccgtaataataaaatcttgttacatttttgacattgattaagtataatttattgtttacctagattataggaaacattttttaaataaataaacataatttattttaggaaaatgcattaattaaactataaaatacaagaatactaaaaggtaggtaaatttattacttcagtggcattcaaatgtaaataactttgaaaactaagggaaaatttatattggtacttctgttttaataatagagatattagttactaactaggtgttttcctgcaccatgtgcagtaagaaatttttttaatctaactt…
	BnaA09g27660D	BnLTP119	tttacagtggaaagcttccgatgagactagttacgtctaatattgccaggaataattctgtaagcgcgcgtgcgtgggggggagaggagtgaagttaaaaacatatgtgcttaatttgaatccgcatgttgggttatggagaaacgtagaggcaatactatactataatctatgtagtctagttaagttctgccacacacaaagtcacaacaattggtaattgtgtatttataaagggtccaaaattatacaatatacccatgcacaggaacgagactaccctatattcaatgtaatatgcccacattttggtaaaaatcatatacgtccaaattcgcttcgtttccacgtttctatgtgatgttgcataatgttccaatacatgtgtaggaagtgact…
	BnaA09g32100D	BnLTP120	atagatttctaatgactgtatgtgttcaaatccgtaactattttaaatcccataaatctcaaggtaatttttttttcttttttgctaaaaatgtaactatgaaagttgagaaattacaacataagatccaaatcgtaagagtttcaagattggcactgacctttagatagatcttgaatagtatgctttagaaatcatttatatatatggtatatattaaaaggacgaacaaaaaaaaatatatatataccataaaagaagttcagatttattcacttatagtagtattttcttcacactgtgatcacaacttgttctcttgcatttctcactctttctatcgcccactctttcattttcgttgcaatgtgtgaaggaacaagtcgtgacttgtgagag…
	BnaA09g32110D	BnLTP121	ttaccgtttgtcctctgtacgaataagttgtctgcactactaaatacttatctggtgggcctaaccagatatgccaggtcttacgctcaaatctggtaactcatgaagatgtgacatattagttaggtggtagcttctcaagattgtgatgcttggttgcttaaagcctatctataccttaggccttagttaagctcctgctttctaatatttctaggattccaccttatctggtgacatgttataatatataggcagtttgtttcatagtctttagtcttccttttattacctttatgtcaattacatggttttgataacgaatctcataatttgtatgctctggtttttgaattcgcaattctgcttccatggccatagagtggtcactcgcttact…
	BnaA09g32590D	BnLTP122	aatgcaattgagagataaaatcaaaccaatgctacctagaaaacgcaaaaagagctaaccttgtttaggttgatcatcgttacttgctgctactgcttgtgaatcgctatcgtcagcgttaggaaccggaggaggaacttcattggcttcagggacggtagcttcaacagcattatcaacggttccattatcaggaacaggagcaggagcagcaggaacatcggattgaggagcagagtcagtgggattagcagcagagctctgagccgcagctctcttggcctttgacttgttcgacttcccagccatttcacctaaagagagagatatcaattatctagtgaattagcataagcacaaagcaaagggttgaataaacatgcatataagaagcaataa…
	BnaA09g44630D	BnLTP123	acttcgccggactaagcttcgcatcgactatcgtggcattggcaacaaccttcttctgatctactactatatattacatttacgtctttattcattgttagataggtttaatctgtttgaacttatttttggttacttaatattcatatgttgtgttcaaaaagaaaaacttaatattcatatgtaatgagaaaatctatctatatataatagcaaacccactttttgtctctgatgaagtcaacattttttcataggaaaataaaagttaaatcgaatggtagaaatggcttccttacacaatccaatggtcaagttttcaattcatttaaaagtatgacatcatcaattactaatctaaacagtgtgtcgacttaacgtttcatttgtgaatcattg…
	BnaA09g44640D	BnLTP124	tatggtgtataatatacctcaagtagtataaaatagatatgtacatcattagagtttaatagctaactttttccgaagctagcttttagctactgtcaagattttgacttccccgggtgttagaagtcgatttggtgctactatatgataaacgattttaatgaggaatgaatgaaacgaatttattttatttttcatatattacattcatctaatctcattcattttatttcatcaattctctcttatgtttataaccatatgtacacacacacaaatataagcaaaacataaataaaatttgagcacaaataagagaaaaagttaagaaaataaaactttgtatttaacatttagatgttgtgatatagtatataactacatgtgaaaaaatataga…
	BnaA09g44650D	BnLTP125	tcgttatgatttgggaagaaacgattttagaatttaggttttcgatttgggaaatcaccagatagagattaattttttaaccatggtttagctctaaaaaatgtatttaacgtttctgtttacggtgtctatctaaagtgtcgtcaatcgtgttaaccattcgaagtaatagcttcgtttattaagaaaccaaaaaaatttagattgtgtattgtttcggtcactttaaaactctgtgtattaagttggcaattataattaaagttgtttattaatatgttttccctaaatattatccaaactgaaacattataaagtatctagctattctcagatattttccggatactaaaactaatatatgaatcaaacggcaccgaaaatagctaagatactaat…
	BnaA09g50330D	BnLTP126	tatctttcaaatatgaaacagctacacagtaagtcagtaacagtcacaagaacttatgttcatgactatacgacctaaaagatgacaatatgtcaatgcttggaatgaagaaaccaaaaaaaaccaatccattttttccttataagcttctaagttggtgtcattgtggtaccctctaataccactacactataagattccgtgaggctgaaaacatccagaaaagctcccggttaacattctttgctgcttggaacatcatgtgtgccaaaagatcagttgctagtgacaccaaagtcgaaccctccaccaccgagcttaggttatactcaagaacccacgtgttgggatcaagttgcagaaccgatgtgctacatttagttttcccccacgaagtat…
	BnaA09g52860D	BnLTP127	taaaattaaggaatcaacacgtcaaaaacgtcaatttggttattttcgatcagcttaattttcaaagttaatattgtttaatatatgatgatttcttaattatagtactttccatacttttaaaattggcaactaaaattaatttcgtattccgggcaaatctcgcgaataatccataccactaatctcgcgaagtaatatattttgattgactctgttattgtggcataaattaaaagttttaattttctttagtctattcatcctgcaagtaccacctagtgagtagttataatgtatttggtgttgtgcggtctaattttatctaggcagacttgttttgattgataacttgcaaaatagcaaaataaaaaatgcagatttagtaattgttaaatt…
	BnaA10g03620D	BnLTP128	tttttctgtcacataatttgtgaaataatctaaacttgcagcaaaccgatgaatgaaagagagagatatagaagcaacttcgtccctacttttcttactaactttttatttagcaaatatacaaataaaatatgatagctcatttacacacaattacctcaaactttttaaagtagacaaatacatatatgagatgataactatatatgtgaataaaagttcagtaagaaaactatatatgtgaatatattcaaaaatgtctgagatctttctacagttagattatgtggtaaagactattttaatttataataaggagtagtgttgaatctaagattaatctatggacaatgtgggtcgttatgattaaaactgcatcaaggtactcgaattttgata…
	BnaA10g09640D	BnLTP129	agagaacttatacaaatgacaaatctaataagtttaattttcaatagaattttaaatactagatacaataaaaaagggatttgaatgaaaaaaacaaaataaaataagaaaggttttgaaaagaaaaaatctcaaatctttgatccaataagactccccattgttgacttatcacataagataaaatgagtcatctaccttttacgataaattttttagaacaatcaaatcactcaggttgttagattttagtgtattttcattttatttttgtatcaaccgtccatcaatccaagtgttttgggatgttagtatgagaagcaagttagtccgtaggtttttagattttagtatattttcattttatttgtgtatcatatctttttttattttaatgtt…
	BnaA10g10730D	BnLTP130	cgctgacaaggctaccgtcgttcttggcaattaacttcaatgggtagctcaatgctttcttaacaatgtcagctccaacctgaatattacaatgatcgtagccattgcctccgtgatcatgttgcctacttcgtagttgtttcctgcacttacagctgctacatctgcgagctcactatcttcaacctgcaatccaaaaaaagaacaatcttttaaagcacaaagagacagagcaatgaccaagagaatctgactagagtattgagaagatacctcttttgacatcttcttcaactcggcaacaagagccttagaggtcttctcaattcctctggtaatcaaaacagggtttgcacccgcagccaccacctgcatattccaattttcaaccaaacattg…
	BnaA10g23670D	BnLTP131	tgacccggacgcgaatgacacgtggcgcatcggaggtttgatccgtccgcctttgcacaaccattcctccaggtcgggactcccactcattgccgctgactccaccgccgccgacgctgagggacggcgtcgttcctgtattcattttcatcatctcttttttaatattctttgcttcttctaactcgtctctgaccgaacagggatcaccacatgttataaaagaatccaactcatagagagagagagagagaaagagttgcaatgaatatgatttctgaacacgatcgatgaggaaggaggaagaagaagaataaagaaacgtctgaacaaagggaagtaaatacattttttttttcttgcaagtctttatttttaaataaaaataataaattcata…
	BnaA10g24560D	BnLTP132	tcgccttccacgtctactccttcgcctccttcctcttctcgagcctcgtcgctttgggcctcaaacaggccatgaggctcaacatcgcggccccttcgtttcacttctcggctcggatcgatccggtggtttactatgttaacaagacggcgctcagattcgggatggttatctccggtttgggatcggtttgcgggtgtgtgtttttgatgttggctttgattaatgtggttcagatcaagctggggagctttgggtgtggcgcgagtgggcatagttatgcggcggttgtgccgcttttggttttggttccttcggcgctgtttatttatgtttcgcttatgctttatgcttttactcgttagaatgattgatgcaaataggaaacaatgttttgta…
	BnaAnng03360D	BnLTP133	attttaaattatatcacttaaatctgtttataattaaatgattttaatttttcgcttatcaaaatcttttttaaaaaattatttttaagatcagctacaccataagacttacttttccaacatctcagacgactcagacgacttactagggctatattcgtaaaaatgacttctgtttttttgtttggtcacaaggggttgagctgtaatttcaaaaggcttttaggttagctttgcatttgattcaagtttgggtatagatttggggttaaaatgaaattgtgggttagttttggtaaattccccttgattaatttcgtaattaataatatatactattatacattaatttaaataatattttattataaaacaaaataaaataaaagtgtatactat…
	BnaAnng04370D	BnLTP134	ttggctatttggtggataaacagttgcttgttggaaaacaagcatccacgtcactacaagaaaacagtgtaattctgatggacattctgacggaaaatgagatcctcggaatattccgacgaatttcctcggaatataccgatgaaataccaaggaaatcatattcctcggaaaacaccgacgaatatccgaggatatattatagccgttagagagccgttgggggattttaaaaattccgagaaaattttgaggaaagagccgttgccgtcgggattccgtcggaatttcctcggtactgtcggcagcatttcatctataaatacccgcacccccccccatcctcttcattcactccatttcttcatcctctctcacatactatatttacacacaaat…
	BnaAnng05900D	BnLTP135	tatatcaaaaattgattcaaaaatatacatatattcaaaaatggatttttactaaactatttttcaataaccattataaaaaaatattgtcaatatatataagaaaaatataatacaaagcccaatttgaaataccaactcaaattatggttttcatatttcatattaagttttaaaaatataatatatgtaattatttatatgatggtatgtataaaatactattaattatatgattacttatatgatggtacatataaaatacgattaattatatgatgataaaatacgatatataataatgactagggatgggcttttggatacccatacgggtttagttctgatcggtttgtattttgggttttcggggtcaaagatttcagccttattagaatg…
	BnaAnng06900D	BnLTP136	agacaagaagtggttcttgtgaaggaaacaaacatgagaaggttgttctgaggcatcaaaaggtagaagggaagaaaaaaatgatgacactattcaacaatgtgattgaggagacaatgagtaagttgacaaaggtgaggaagaccaaagtgaaagctcttatcggtgcttttgaaactgtaatctctcttcaggacaataagacacctcagaaagttcagagcaaggccacaacattttaaggtttagtcctttgggtggccaacagtgaaacaacagaaacttatttgtgtgctgcatatgatcgatataacatgcaatatttcaaactttgagaacttattttgagaggaagagagctatagatataactgtcttgttactgtcctcgagagagca…
	BnaAnng07280D	BnLTP137	aaataatcaaccgtaagaaggatcattaactatagaagaatgatggtgtctgtgtcctgcatgttcgtttaagtgataacttagctgatttattcaacaaggtgttacacactgctacttccaagatattattttatcttatcggtttatatcatttcaaagattttgacgtatgtacacatgaggggaagttattatgcgttgcacttttttctcttaaccacgttttttcccattgagttttcctagtaaagtttttaacaagacaacatcaacggcgttttgaaagcactttgctataatagacatcaaggggaagtgttacgaatattatgtgatgtccatatggaaagtcctcgatatacttgttctccaagctttactgattctccaagttag…
	BnaAnng07290D	BnLTP138	tttttatcatagtatttagctttaagaaacccggtgatctctgtaaaaaaattaaaaaggatataaaatttaaattttatccaaaaagagaacatgttacatacctacaaaacaataaaacaaaaacggaactacaatcacatataagtaaaaactaggttaagatccacacaagaacattctgtatacaaataatttttacatattattttgtgtttatttttatgtatataattaaattagaataagcatataaatcaaaacactacctcttatttatttacaatattttttttgataaataaataaaaataaccattttattaagttttataatatataattaaatttcaatgaaattgacatagatatatagtatattttaatataaatatttat…
	BnaAnng11140D	BnLTP139	cacatgtttgtatgaggtacaacttcaacaaccagtgtgtgaacacatttctagtgatgtcaactccaccaaacattccactgtctcctctctcgtgtttttgaactatgataagctcttacttactacatacatcattttatttctactgtagtttaaaaatctagccagtattcctaccaagcaaaccgatcaaccgtttaataaacccattccaatatttgcttcttatttttcaagcaacgttaatgatcatttttctacgaatatgtccacaaagtctggaatgatcactttgctacaaagtctggttacccaaaaatatgcaacaactaatatatccaataaatttctacactgaaaagtatatgaaatgttcgtttgattactacatacagt…
	BnaAnng19280D	BnLTP140	caggatccgaggatggtaacaacagtggtcgggcgacctctttgccaagcaagaaccacgctcagagctttcggaaacgatggctagtgcttgaagttgctgcctatctcttcataatatcatttactatcaccttataaaagtaatattgaaaagtaaatttgtgcgcttgcagtgacgttgattttgtgcagttactttcgtttcgtgagaactcttctcaacttttttttgtctaatgcaaaataagacgcgagttacaatttttgtattgtctcgtatgcttttatcaatttttattttaaatcttgcgctctaaaaatataaactcaagaatctgcatacacacgtaaatatcattttacggtagatttgtgtatcaacttctttgttgggatg…
	BnaAnng26930D	BnLTP141	tttttggtattaataacaagacctctctagctaacctaacaacatttcggtcaactaaatcaagatagaaaagacaaaagagaggtccacacacatacacattcatgatatggaattattgacgagatcaacatacaggcctacaaatttaatacaaactccattttgcaaacaatgtctttttagaaatatgattttgttttcattatattgtttttgtttaagactgccagtccataatattttttatcttttgcatctttttaacatttcatgtatccatacattagattatcgataaataatgttacccgaaaagagtaaataatagtaagttataacatgtcaaacggaaaattttatgtacataaaacagataagagatcatcataagagtat…
	BnaAnng27610D	BnLTP142	gtgttattgtataatttcaccttaatatggaatttaatttaatttatttttaagagaaaataattataaaaatcagaatgttacaaatttgttttcgttttttgtaaattaatagagttgttcgagtcatgatgtcttattaactaactaaagacatactagtactacatattaataaaatccttctaatagaaaaatctacctgataaaagtctagtgaattgtacaagtaaatcacctagttttgccagattaagactaaaaatagtattattttgggggagaggggagatcacagtgaccatggccttgaaaagcaaatcaaccgacagtgactccatcctacccatgtgttgcattcaattttgctatgtgtatcagtcagtgttttcacataat…
	BnaAnng29910D	BnLTP143	atggagaaacaatctaaggttaatgtgatacacaaatatagcataaaggaaatttagataagagtaattaagttatttggttagtaaagaaataaataatacagaaaattttatcaccaaatgtttttttttgctacacaattctttagaaattaaattaagaaatttatttttgaagattaagaaaaaactttgacagcaaggaatggatttcctgattgtttttcattgtttaggagaatgctaataatggcctttcatagtagttaatggtatgtatcacgttaaactagctttcatcgctaagttagtaaacaaaaatatcaaaatgtattaagctcctcataaattctaagttttgatcaacaattctaattacaattgttttcggcccaaaac…
	BnaAnng31360D	BnLTP144	ataaaaaaataaaacaatctttttaatgattttcactaaatatattttaaacaaaatggacctaatgggttaacaatggttcaatttggacctatcaaatgggctttaaatttttgtagatgattaaagatattaaaaatagtaatggtatgttttgtaatttttttaaaaagtcaggggcataatcataagaaggattctgctttaatagtatagannnnnnnnnnnnnnnnnnnnnnnnnnnnnnnnnnnnnnnnnnnnnnnnnnnnnnnnnnnnnnnnnnnnnnnnnnnnnnnnnnnnnnnnnnnnnnnnnnnnactcaccatgcactgatgaccacgtgaacccttgaatcaaccgggccagcagcatgtgcgtcatggccgacccaatgtactc…
	BnaAnng40940D	BnLTP145	ggaacaaaataggttttgcaaaggctacaacaagggtatctagccatgcgataccttgatttgaggaacagtaaatccctgtgtagaacgatcagagagtccagtcaagtcatgatccatgtactcaaagaccatgtagattccgcccttgtatttgttattatctaaaaatgagatcaaagaaagaagctttaactaggtgacggtaatgtacaaaaaaataataagatattggataagtttcactaacctggctttccttgatcgtctctatctcgaccttcagtaaagcaaacaaaaaaaaagacataagaatcaaatatcaaacttagtttgaggttgggttgcttgttaccaggcgaagtaacaatctctttcaaatgaatgacgtttggatga…
	BnaC01g07530D	BnLTP146	agtatagacaacgggtacaccaacttaacatgttttaaaaaacacgattaatcagatttgcagataacagtaataatattttgaaattttatttaagaaatatgaacttgtatgataaaatatttaaatcataaaacttctagttgtaccgctctattatattgttatcatacgtatgaaaaaatggataaaagctttgaaatatattattacatttttttggtgtaaatgttaaattttataccaaaatttctttgtgacagaagttacatagaagagaaaaagaaaaagcaaacccaactgaacaacagacataaccatattaacaaaaggttttatggcttggaaggagccaaaacttgagacaggaagcctttgttaacgtaagttaaacattta…
	BnaC01g10180D	BnLTP147	ttaaaatgcaaatagtaaaatattgtatatataaaatatgtaagcttttttcagtgttttagctgtgccaaactggttaaaacttctcttttgaccccttgttttgagttcaaaactcagatatgtctattttatctataaaattttaattatgacccctataaattggaagtctagctcggccactgttctgtgttgcaccctcaagctattacacttaactataaacatgttttttttttttttggtaaactggctttcattctgattaaactaaaacaaaaaaacatacaggcctagaaggtagtgttctgtgggcaagacccaagttacacataagataataaaactctagagaaagaatctcattagaactggcccgacagtaaggaaagatca…
	BnaC01g13940D	BnLTP148	aagtcttgagaaacaaggaagcaacccaatagtgtaaagtcgacacttaacaacttaacaagatattgttgtgaagttaatcattaagctttacctcctaccttttgactgaaactgtgaaccattccatgtctttctgtctttgtgaaggcttttttttaattatacatggtttcttgaccctacaaaagtaatctaaactagtcacgtgttaccacgtatcggttccttatctctggcgataccgaaatgttaatttcccagtaactgaaactcgaatccgaatgacttcaccgtattgggctttttatactcaagttaatcaccaccaaatcacaagtcttggttgtcttcgaggaagactttaatggccctacctccacgtgaccattacatttt…
	BnaC01g13980D	BnLTP149	atatcatatcacccaatctacatgcatgacataaacagactaaaaattttgaatctgaacgaataaagcattagtcaaagaagaactaggaacatcaaagattcaaaatagcttaccaaaaagcaaggtcacgaactcttcttcttccataagccaagttctgtaaatgaaagttcatgagattccttctttgtaattctgatgattatgttatcttagtttgatttgaacaacaaaacaagctcaaatctattatatgaagaactacaaaatgaaatccccaaatttcaattcgaaaaccctaattgagattgaattttttctttgtaaaccactgtcaataaagattaaaacataccgatacacagctcgtttcgtcgacatggataatcaccactt…
	BnaC01g14060D	BnLTP150	aatgaaatataaattgaatattatattttatgtaaatctgatttgcaaaaaacatgattctataaccaggttttaatagcacactatcgataataggttagcattgatatattactatgataaaaaacgataacattcaaaataaaagctatcataaagttttattaaccatagcaatttaaaaaaattgctatcatatgcttcctatataatagcggttaaaaactgctatcatatatggagaacctaagatagctggggcagacatagcggtttcaataacgataacaaaagcatattatagctgttttcttaggctaagaaaagacatttttcttgtagcgcgaaaaaactaataatcaaattgctaatagtttcacttaagaaacagcgtgcatc…
	BnaC01g22500D	BnLTP151	cattaatagatatttatattatatatattaatatcatctaaattaaattatatactatataaaatatatataaatatgttaatttaaaaatttacattaaaaaattattgagatcataatattttaactttgaaatttgtattgataaatctcatattaaaagttttgtgactaacggtttaaatttttgttacaacaaatatacatatatatgctaataaaatcatatgaataggatgcgtcaatattaaatatttatattaaaacatagtatgtatatatatatatatatatctatgtcaatatcactaaagtttatttaccaaaaacatgattgtaaataaataaaatgtattggttttaatttatgtacttacactaatgtatatacttttacgt…
	BnaC01g23300D	BnLTP152	ataaacctaaaacgacgaactaaaatgaaacgaatgaagtatattatttcttttctttcatcaacatatctcatctcacatctcacatctcacatctcacatctctcacatttcatgttcatatacacaggcacggcctgactttttgtggcttagaagcaaaaaaaaaaaaaaaaatgtccctttaatatagcatttggtaaaattggtataaaaaaagaatcaaacctgtcaacaaatttaacaaacgactagcccaaagccaactgaatcaaccaatcttttctcaaactgacccctaaaatatatttaactatatcgaccctgaagcacatgcttgatagggttgtactcaagcacggcctgtaatcatacatagacgtattatcatcaatagat…
	BnaC01g26640D	BnLTP153	catttcctatccctagacagttccaactaagtggcttcataagtgaagacaagatagtacctggtatgtcatgatcccaaaaaatcctcaatggatgaatggttcttcatgttctgtgtgtccatattttaaagtgaattcaatgaacttatctttataatataaactcataaacaatgcttagtaacacagattagagcaagtctttcattttcttttaagaaaaagaattgccccaaagcagagctatatcaaaggctaataactcgcaagctcaatagcaaagtaggttcttaatgttaagaccaaagatatgtagcaaaggctaacatatattattgagaacgtaatctcatcaccacccccgtattaacacagatgattcatgtacgaaggaag…
	BnaC01g31230D	BnLTP154	acagcgtcttctgctataaccatcttgtatttgtagttggttgttcgatattgaccaccagctggagtcacagtaacgtgttcaataactccccaagaatctataggtaagacacgttgaatccgttgcatgagagatcgtttgctagtagcatggatcttgttaccctaacaaaaacacagtcatattagttagattcatgacattagtaatacaatgaaaggaagaaacgtgtgttacaaaacttacccattgatctgctaacaccatctcgaaagtatcacctgcaaaaggtgtgttttgcttccacgaatgtaaacatttcacttgaattctccagttgtctttgaatggcctgagttttgtgagaggaacaaatgtcgttaggttagacatatt…
	BnaC01g31700D	BnLTP155	tgagaggagggatgtagagagttagacggccgttcgttaggaggagtaataaagaagatttgattgttgatgcctcaggcgtttaccagagaagatgggaagacactctggttgggcggctctgtagttgtgggatttttaggttagaggaagaggaaattatatagagtgagatgtttggctgacaaaatgaattagtaaaacaaatagggatttttaccactatagattttccggttcatatatgtattatttattgtaaagatcatacatatttttttaataatactgcttttaaaaaacaattgttcgcttcgttggtggctgcgatacatgcgtgttacacggtatataattgcaaacataaacatttttaatgtatatacctggatctatatt…
	BnaC01g34380D	BnLTP156	ggattttgacgtcaacataaataatgaaaaataacaacatcaaacttcaaagtagaagacacatgtttgcatgagctacaacttcaacaaccagtgtgtgaacacattttactgaccatctacacaccaaacattccttttccttccagaagtgtctctggattatgatatatgagctcttttatctatattctattaaaaaaaacttaataacagtactaagcaaaccgatcaaccgtttgataaacacattccaatctttgcttctttttttttttttcatgctacattaaaaagaagttccaacgaatgttaaacttttaagtctacaaaatgtacttaccaaagaatatgaaacaactaatttttccattatagtgctacactaaaaagaacagg…
	BnaC02g00930D	BnLTP157	tcatagaagtttaaaaatcattttattttatttaaacatgtataactaatttataatcttttatcccatactaagtcataatataatatttcttcatattttacattaataaccattgtttttatatatcgtatacagttctctaattacgtctatttgttcaattttttatatgatatcgaatattcatcgtaaatagatggtttaaaatgccaaaaaattatttacttggtgaatataatacatcaaatattacaaatacattatttagttaaataaataaccaaaaaccgaaaattcaaactcgcgctggcgcgcagattagggtctagttcaacagttattatggtaggtggtgatcactgatcagattagtaacgtgggtgaaaggatggatct…
	BnaC02g10050D	BnLTP158	ttatattataaaataaagcgaatattcacattatattgaaacattagaatagtaagaatcagaatagctgaaatctcaacgtcgatcatttatgtcggtcatgccttataccatctccaatgtattcctctattttttctctaaaatagaggaatttcataatagagatggatttgtctccgatgtatttttnnnnnnnnnnnnnnnnnnnnnnnnnnnnnnnnnnnnnnnnnnnnnnnnnnnnnnnnnnnnnnnnnnnnnnnnnnnnnnnnnnnntgaaatctcaatgtcgatcatttacgtcggccatgccttagatcatctccaatgtattcttctatttttttctctaaaatagatcaatttcataatagagatgaatttatctccgatgtattt…
	BnaC02g10060D	BnLTP159	actctagaaaaaagagtatttggcttctcaatcagcctccacaattgctttccaagcatcgctgtgttaaaatccataagatccttaaaacctactccaccattgtctttagtcacacataacttatcccatgatttccaatgcatgccttttgtactccttcttgggctccaccaaaactgagccaccgcacttgttagcttttttactgtagcttttggtaatcgataaatcgacatcacatggtttggcaatgccgtgaccatcgatttaataatcacctcttttcctactttagtaaagaatctaaaagtccatccattgacccgattattcaagcggtcttgaacaaaactaaatacttgtaccttagaatcctcaaggctttcgggcaaccct…
	BnaC02g13020D	BnLTP160	agaatatatatatatatatatatatatatatacttatatgttatataactataaatttcataaatataaataaaacctcacatatgttgattatatatgatacttgactattatattcatttacttaaactaagcatttgataattgtataataattaatcagttcataaaatgtgattaattactattctctccattttaaaatgatctatgttttaaaaaagttttgtttcaaaaaatatttttttctatttttactaatttttattaagtaatcacggtaaactgtaaactttacaaatatttatattttttattttttattggttaaacgttatgtaaaatatttaatcacaaaataatatatttaaatcagatttggttttttttttaacatgc…
	BnaC02g13050D	BnLTP161	atggtatggaatcgacataaagcatagccgtaggagaatttctcgcaccacgtgcaagtctgtccgtcaaggtgttttgtgttcttggaatatgtctgatctggaaatcagggaagaaacacttactgcgtttgaattctttcatgtgtgtagagaaagctggccagtgctccggtgtcgacatcattttcaccaattaagaaaaatctgtcgcaaacactacatcagagaactgaaaggtcttcgtgcactccatagctaatggttctaacttctaaagcaaaaacaattacgcatacccctatatttatatttatattaaatttaaaaaaaaatatttttgtaaatttaatgaagaaaaagcatatatttgtgaattttttagactgtttttagata…
	BnaC02g13060D	BnLTP162	tcctcgcaagtacaaaccagctgcacttccgtccactttctccttgtcgctccactgaataggcagacaggcgaatgacacaggttccttatcgtcatcttcgaaatagtaattggtggctgattgaggaacagagtcttcctcttcgtcatcgtcaataaacgccatcaatttccctgaactaaacgatcacgagagagttgatcttccaattgtaaacggagagagaccaaataacgtttaactggaaacgaaaaggggcaaaattgcaaatttaacacctttctcctaaaccctaatcgggaaaatcgaaattgggaattagggctcgtcttagacaaaaggaatcgaagaactaaacgaaataacgatcacacgaagaagaagaaggagcaagaa…
	BnaC02g16970D	BnLTP163	cagcagagaagatggacacatattgcttcagtacataagacaatattgttgaacacatactactatatatgggaattggaaatctctcatgaagcaatcaattcgagaaaataaatgaggatgagtgaaccaatatgaaaattagatgggatgagcctaccatagttatgtcatatgaaaatgagtctaaaccaaaagttgaatgaacagaagcagagagaagtgcgttaaagacttaaagtataacgtaaaaggtttgtaggcgattattgatgttgttgttccaactgatttataaaaagtgtgtcttctaaagaagcatataagatcatgcttaattcatttgaaggatatgatactgtcaagatgatgcggcttaaccatcttcccttggtgtct…
	BnaC02g17350D	BnLTP164	nnnnnnnnnnnnnnnnnnnnnnnnnnnnnnnnnnnnnnnnnnnnnnnnnnnnnnnnnnnnnnnnnnnnnnnnnnnnnnnnnnnnnnnnnnnnnnnnnnnnnnnnnnnnnnnnnnnnnnnnnnnnnnnnnnnnnnnnnnnnnnnnnnnnnnnnnnnnnnnnnnnnnnnnnnnnnnnnnnnnnnnnnnnnnnnnnnnnnnnnnnnnnnnnnnnnnnnnnnnnnnnnnnnnnnnnnnnnnnnnnnnnnnnnnnnnnnnnnnnnnnnnnnnnnnnnnnnnnnnnnnnnnnnnnnnnnnnnnnnnnnnnnnnnnnnnnnnnnnnnnnnnnnnnnnnnnnnnnnnnnnnnnnnnnnnnnnnnnnnnnnnnnnnnnnnnnnnnnnnnnnnnnnnnnnnnnnnnnnn…
	BnaC02g22260D	BnLTP165	atcttcatcagagaagttgaggataaagtgttgcgcatgaacgcggtgaatgtaaagcaagaaagtgagcagataaaaggctatgatcttgtgacttaagacactcattctactttctcaagtttctttatagcttttcacttcttgtccgtgattcgatcgagttgagaacaagaagagagcaaactcaataagtcaacacgatggagaggaagcaggggtgataaggtagttcgataaagttcgttggactttcatatttttactgaataactaaatcagatatatattcaacctttgaccgcgggctttctagccaatgttattaatgttggtgcaaacaaacaaaaaatttataaattaataatatagaaactttactgttttattaatttaaag…
	BnaC02g22460D	BnLTP166	tcgtccgttttaaaacgagaacaagaacgaaccggttccatcctaaacccccatccccttccttattcaaaccccaaatcttacaatcataaaccctagtctcgaggcgaatcccatgagacgatttctgcagagattccccagtttagtgtctcgaaacctcatccaccaccctcccacgattctccgacatccgaagatcaaccctcgcgttgttgttccttcactcaaccgagttgcttcccggttcgtcttcttctcttccgagtcgcgtggctcgggaagcgacgaggttgtttctaaagaaggtgacacgtttcttgaaaaccatctttctttgctctgatcacaatgtgttttacagtttcttaaaccctttttgatacattggtttttaca…
	BnaC02g22510D	BnLTP167	ttgtataggtatatataatacagtcttgaaaacatcatttgagtttgaccaatctttggagttgttgtcttattctggtcagatattgtttcaggcggtttctacaagggcctaattttgtcccatggttccaaagacggcgggctgttgctgagcaagaacaacgtagattgtggaaggtggctagaatgaggactgatatgcggctgattacatctcagatgaatgaattggaagctgtggattcctttgatgccattgagaagtacattaatgaggaagtcaaggtatgtttatcttctatgctatatatctgtgatgatagacatgaacctgtctgtcccctctggagctgaacccaacacttgtgttaacatattgaaaacaatcttatgcagt…
	BnaC02g28150D	BnLTP168	tgtgatatatatgcaagtgatgtctgagctcttagataaacccccaaactaactttatttaatgaattaaaccctatcaggtcataattaccattactaccggtaaatctttagtttgagagtttctacattaagtaaacatagttgaggagttttaccattaaaaattgaaaaagaaaaaaaatataataaaatttatctaatgatttattattacatttttattagataagatataatttctattatattttcttgttttttacatttttaaccttttaataattttactacaggtaaatctctattacatttttattagataagatataatttttattataatttttttatatttttaaccttttagtagttttattacaggtaaatctttagata…
	BnaC02g28260D	BnLTP169	attgtattgaattgatacttgtgccatatcaatttgacaaattaattttgtactttattcctaaacagttattttttaaataacagagtatggttacaattttgtttagtaattaaatagtaattaaatggattaaattatattttttatttaaattttcatgatttaatatctttttttatcaacaattttaatttcatatataatgataataacgttattattttaactgttttttgtatatctttttagagtttggagaagaggttacaaaatacgtatttaattacatatattaattatctttcaaatattaaaccgtaaatagtaatttctatttttaaaaataaactacgcatggctttgtttagattggactctataattatttttcttttc…
	BnaC02g29440D	BnLTP170	ttcagttatcatgtcttgttcatcttgtgttatggctgagtaatcggctagcttgtctagggttctagggtgttaatggcgaggctaaacataaataagcaactcttttgtttcttcgttcattcaagttcttaatgctaatcctaacctgatcacttactgctagatcttaggctcaatcactcactaaccgtgtagtagtttacctgatatcgaatgaatgagctgagcatctttagtcagcgaaagtagatactaaagtgttcagtgaacccatcggacttgatctttatagcttgcgatcgacccttgatccaaacgacagtttaggcgtcaaggtcgaaccgcaaagggaacagcgccacgacagtgggttgttctactaagagtgatctgtgt…
	BnaC02g37710D	BnLTP171	cgtgagcttcagcacaggtggggtggtgtctgagctctgtggccagctcgcataagtcctgtcgtaggtttaaagagcggtcgtctatgccgcttgagtggcctctcgcattacttcctcaccatcggccttcctcttcacggtccctgttccggatgattcgtgctctgttttcaaatcccgtttcttgctgtagcaagttcggctctagcgtctccaatttcagttcgtcgattctcggcgacgaagggcgagtggtggttctcgggtcattgactaccacttcctaacgctcggtcttccttcacatcccaacatatcacgtgggtttgtttgagctatttatggtggtgtgaatgtgtgcaggttgggcttggtgtggggagaacagaggttgca…
	BnaC02g37720D	BnLTP172	tttcatagtaacaatgctcacttttttttttctgtgctactttggattttgaaacagctatacaaagctcgggaagagaagtacttgctggatatacagagagttaacggtcctcagtttctcttcctggatctatgctcagcctttcttaccaagctccgtgtgatctgagagcttttaaccatttgttaaatttccacggtttgtaatagtagacaagatagtgtaagatgtgggtgcagtgtttactctgccgggttgctattatatacctggattcgaagctaaactctactgtaatagtaattatcttttttccatttttgatggtttccaaggtttggtcatgtgtacataaaacttagatgttcacaatacactcagattcttaaaatcttg…
	BnaC02g38640D	BnLTP173	ccaaactcaaactcagtattttaaaaaaatcagaacactgataaatggcccaattatacagaagtagaaaaaaaacgttcggcctttgtgttgttattattacagaaaatagatataaaaaacgtttggcccaattagacctactcggatcgaacgtattacgcggcgatttttcgtattacgaggtcaaacgcgggaataaatcgttgaccgcctagaccagccgaattgggtgttttctctacggcaaggtgacgcctaacgagtactcggccgagtaatcggcaactcggccgcgttttcgaacacgggttttgtttataaacacataagaccatctccaatagggtatctaaaaaggttttatctcatggttctatctaattatatgctcaaaat…
	BnaC02g42150D	BnLTP174	actttgggtggccaatagtgaaacaacagaaacttatttgtgtgctgcatatgatcgatataacatgcaatatttcaagctttgagaacttattttgagaggaagagagctagatattgtcttgttactgtcctcgagagagcaaaatgatttatgtatgtacttttgacaatgacttgataactgaagatgaagttgtaaagatttcaagttttatctattttccacaattaaagaaaaagaacagtttattgttttctacaatcatgatctatgtagcatggaagcgatgtccatttccagttttagaatcgaaatcgaaaatttatggaagctttcagactctccatttcaaaatctttataacttttttaaaaaaagaaaaacgcattaagtttg…
	BnaC02g42910D	BnLTP175	accagtgtttgcaatagcctatccattaagaccggccatgggtttaatttgtctttagaagttggtttgtgattatctcgatgagtaaatcaacctattttccggccctgaattgaactataggggttaagggaggtggaaagtcatgaaaatctccactagtccagtgtccaatacccatttgagaacttagtacatttgtttcagccactaaagtaacagtaaactgtctaaaataaatgatttaagtataaatgacacatgtttgaaaaaaaaaaaaagtataaatgacacaataattcaccattacatggaatcacgtaatatccaccgcaaccacataaaaattgaaaatatctaatctcaactgaattagagggggtgtattcaaccgataat…
	BnaC03g12050D	BnLTP176	cttcttccttaaattttggctgatgtcggagactgcatattcttgggttgggtcagagtttaggcgtcgttgatgttttttccttgtcgttggcttgacgtcgatggtccatgctcgtcttggttttaaaattttgtttttttcgtgatctaacttcttttatctctttcataacttgagtacggctctacggtttgctaatttcattttgttttcatcttgaattttactgaccaataaaataattatcaaatttcatataaagattatttgtgcgagaacgattagataactaaaattcttagaaattctatcagactcgaaaatttcgttttcttttgttatttgtttatttattctaattttctaagtttttgcattattcaagttccatcggta…
	BnaC03g14230D	BnLTP177	tcatcaatatgaattttactaaaatcatatagaaaacatttttattactcgtaaataggaagaaaacaaaagatgactggtcatgcaacgaaatttaataataatcttcggtcattcaccgccccggatactaggcatgcatgcaatgcaacaaagcctacacgaatgtgtccgttttcttcacacatctcaactcgaatgacttcttatgattacatcacccacgcatattttacgtaacgctcttaattactaccacctttcagttagcataagaaactttgctctataacaagcccatggtagaagatttaaagatttcacgagtaaagtctatagggagaggacaagagagaaaatgggtaagaacgataccagagtccttatgagatttgcagt…
	BnaC03g14240D	BnLTP178	catccgtgtatgtgttaatttttactttttttataaattgtttaattacatttctaaatatataagttatttggatatttttaggttcctacaaacctatctagatcccgaaggatttcgagtccgaacttcgtttaaacatttataatatccgaacaaagtttaatttaaacctaaatatttgatatccaaaaaaccaatccgtacctgaacaggtacatggatgatcatgtgtaactgattttgtaaacaaaaaaaataaaattaaccggttgaattcttgtcaaaatgaatcaattttattgacacgtgaaattatttggctaacacataaaataaatgttatcgaattattatggtaaatataattaatcaaataattaggaagagagaaaatga…
	BnaC03g15620D	BnLTP179	atccatcaattaaaaacttgataacctgcaaaaaccgctaaaaccagaggctgcatgttgaacttatggatgatcgatatataatccaattttgtttaaattgttgtttttaaattttaaaatttaatttcaatgtttgaattagatatttaaataattaatacttttgatattattatttttattatatgtcgtaactctaacttgttataaaaattgtttaaattatatttttatgtgaaatgaaaaataaataatttaaatttttaaattttcctatgtttttaaacacagatttttcttttatttttaatattgatatatttataattatatgttaaaataaattaaattactgacatagttatccacggtcaattaataacccaatgaccgaaa…
	BnaC03g24010D	BnLTP180	ccgattgaatcaacggtgcactcgcggcgagaaatcggatctgagcaccggggaaaaaaaaagtcaaaatgtgaatatgttttgacgaatgagagagagacaaaaaagagaggagactttttgattatttgtctaattatttttataacactgtttgtgtctaaaagcgaaagggaatttgagccgtacgtggttgggatgttgcagaacgtgaacctctagtgcgtgagagagagagacacaccagttttgtctaaatacattttttttgttggactatgtacaatggttctgaatgaattcaacatcttaatttacacatttttacaattcgtagtcttttctttcttcaacctatcaattcaacacctatacaaattttatctctacaatattttt…
	BnaC03g25160D	BnLTP181	tggtctcttttagcaatcccatcttcaccattggtgttcttgcgactggataaagacccgtacttttgaataatacgttgtatctagaaaacaagaaatgatgttatttagagaatagacaagattcattggaaactgtcttacacgctgaatcaaaatgtcatgtttggtttgaagctaaaagtaaacaagaagaaatactagtggagcgacaggagtagacatatgatgcattgttcagtggttgttgatggacatagaaaaattctggaagagtaattcaacttttgggaacaaaaaaccaacgcagaaggatcttacccctcactcggaacttgaggctttctcattagcaatagagtgcatgttacatctatcggcgtgtcaggcttttggcac…
	BnaC03g28170D	BnLTP182	cacagattttgttataacttttataaatatcgtattcaatatgaggggatttgggaaaaaaaactaagatttcatgaaacccttaaagggatttgtcccactccagttaccgccaacagggaaggattaagtacgacatttatatatggtcgaatggattagacattaattaaaaattaatggtatttataaccagtcttatcacacatatatgtcaccgagaagagtatagttaaattcttcttcttgtgaagctgtctatatctacctcatacttttcctcgtttctaccaaaccaacaaaatatgatggaaatgatagattttagttacatatgactgttttccatcgccaattcgttttcctgtctcaacccaacctgaatagtaatgattattt…
	BnaC03g29580D	BnLTP183	ttgagaacttctctaattaaggtcctaatttttggtcaaaaaaccggaaaatataattacacagataagtaattagaataagatggatagtacaaagcgcagacgacttccagcaaattcatcactggaatagattgatgtcctatgtattaatgatacgttccctatctagtacgtttcttaaaagcattagttttatctctctacttctagaaatacagcccaagttttgccgacgacaatgtatgaaagtgcttgattccggattccccttacttttagatatgatatgagaaagatgatatgtcaataaggagcggttttgacttttgaggtatgattatgtccgattcgaaaaataaaagggactaagacatatatttctacccagcaatactt…
	BnaC03g29590D	BnLTP184	nnnnnnnnnnnnnnnnnnnnnnnnnnnnnnnnnnnnnnnnnnnnnnnnnnnnnnnnnnnnnnnnnnnnnnnnnnnnnnnnnnnnnnnnnnnnnnnnnnnnnnnnnnnnnnnnnnnnnnnnnnnnnnnnnnnnnnnnnnnnnnnnnnnnnnnnnnnnnnnnnnnnnnnnnnnnnnnnnnnnnnnnnnnnnnnnnnnnnnnnnnnnnnnnnnnnnnnnnnnnnnnnnnnnnnnnnnnnnnnnnnnnnnnnnnnnnnnnnnnnnnnnnnnnnnnnnnnnnnnnnnnnnnnnnnnnnnnnnnnnnnnnnnnnnnnnnnnnnnnnnnnnnnnnnnnnnnnnnnnnnnnnnnnnnnnnnnnnnnnnnnnnnnnnnnnnnnnnnnnnnnnnnnnnnnnnnnnnnnn…
	BnaC03g29610D	BnLTP185	agtatgattttactggttccatggggttcgaatccctgaagtaccagactttaaaaacatgaaaataatgatttgggttattctattaacctttatagttgtttttccaacataaccataataaaatctgtcaaaatcatgaaacctatttctctctttttatgctatttattctcaaaaaaaaactagtacgaatttttttttttttttaacctgtggatattccgagcctgtggaaaggacccagactaatctccaaggagaggtgcaacccacagatagatactttttccgggtacgcaaatgaaccctaaagcatagatccatatccgtgtgggggtgtccagagacatcatgaagtagttccctccggcagggttcgaactcgcaacctggatt…
	BnaC03g35270D	BnLTP186	nnnnnnnnnnnnnnnnnnnnnnnnnnnnnnnnnnnnnnnnnnnnnnnnnnnnnnnnnnnnnnnnnnnnnnnnnnnnnnnnnnnnnnnnnnnnnnnnnnnnnnnnnnnnnnnnnnnnnnnnnnnnnnnnnnnnnnnnnnnnnnnnnnnnnnnnnnnnnnnnnnnnnnnnnnnnnnnnnnnnnnnnnnnnnnnnnnnnnnnnnnnnnnnnnnnnnnnnnnnnnnnnnnnnnnnnnnnnnnnnnnnnnnnnnnnnnnnnnnnnnnnnnnnnnnnnnnnnnnnnnnnnnnnnnnnnnnnnnnnnnnnnnnnnnnnnnnnnnnnnnnnnnnnnnnnnnnnnnnnnnnnnnnnnnnnnnnnnnnnnnnnnnnnnnnnnnnnnnnnnnnnnnnnnnnnnnnnnnnn…
	BnaC03g35280D	BnLTP187	tgtagcgcggaccccacgacacttggaggtccgcgattgatcctattaataatttttttttttttaaaacaaaaattaaacagaaaaaaatataataataaaaaatgttttgtgaaccccttggggccatcatcagcatcaagaatctctcaccatgactctcacaaaaaaaaaattaatatgaaagtcgctcaaaaatttgtgagactcatactagaatttctcatactcaaattcttatatacgtttgaattttatcagcggaggaacgtttagaaacatcacatcagaacaatggatctaggaaaaatggttttgaatcgatcagattctctaatataatggaaaatgaactaacgcgtatcagtcttctatgtgtgccattgtatagatcaaact…
	BnaC03g36390D	BnLTP188	cacgtatagatgcttttgtgcacgttgaaaccggagaggtactctaacattgcaatccaatatcaattttctggtttctcacaaatgaagttgtgcaggtgctggttatagaggtgaacacagttcctggaatgactccttccactgtattaatccaacaggtgatattttttgcattaatacatatcttcaagcctgtatttgataaagactctcatgatacattgatacgtttttgttttgtgattggaaacttaataggcattagcagagcagccaccaatgtaccctcctcaattctttcgcaaattgctccatcttgctacacagagagtttgagtgactcagtttgaatttccatagaggtaaaaaatacattgttttgtctacttgattatt…
	BnaC03g40460D	BnLTP189	tgaggtacaacttcaacaaccagtgtgtgaacacatttctagtgatgtcaactccaccaaacattccactgtctcctctctcgtgtttttgaactatgataagctcttacttactacatacgtcattttatttctactgtaatttaaaaatctagctagtattcctaccaagcaaaccgatcaaccgtttagtaaacccattccaatatttgcttcttatttttcaagcaacgttaatgatcagtttcctacgaatatgtccacaaagtctggaatgatcactttgctacaaagtctggttacccaagaatatgcaacaactaatatatccaataaatttctacactgaaaagtatatgaaatgttcgtttgattactacatacagttgcgccagaaga…
	BnaC03g42900D	BnLTP190	tcgaccgtatagaataatactaagaagacgagaataaaattaactgaaataagaaaaaaattagtaggcatgaatgaatgacaagtgttcaatcgttcacattttttccaaaatgaatgtaaaatttattcaaaaccaaaaaaaattgtttaagttgtttttttacatcaagtgtaaaatttatcaaatgattaatgtaccaaaaccttttgctaagaacatgtgtatgtgttgttttgttacttttgtaagctgaacattttgtctcgactcaagaggatgttattgccagtgttttgaaacccgacccggatccgcagttgaaccggtaaacccggtgatccagaaaaattaggtttgggttttgtgaaaaaccaaatatttagaaacccgcaaaaa…
	BnaC03g45300D	BnLTP191	ataaataaggcttcattctcatatttttattatcacttggatctcttagatcattgataaccagattttcaatatgaaacttttaatagttttagtaatttataatcatcttaaaagtttaacgcaaatttaaaaattaaaatattaagttctcaatgtttgttcaatgcaaattttgaaattaaaatattatgtcttttctatggtatatatattaatttacatgattttaaaattatgtaatttaatctgaaaatttattaaacgagactttatactcatatggtttaaagattatttctattttgttgtaacaaaaaatctaatcactaattacaaaagttcaatgtcacactttaacaatttttaatctagaccaccgttgaaaatatttacata…
	BnaC03g50130D	BnLTP192	ataacaactgtggtttcctctgtaagatctaaccaccatattatcagacctgctatttatagaagcatataaccttcactcacagttctcagcaacacattcgactgctattttcttcttttcggatctttgaaaatggatattaacattctctcctatcgcatacttctctatggtctctctacacttggactttgaaacaaatgactgccccacataaaactcaatcttacctccatcatcatcagaatcatcactatcaacataatcatctctgtaaaaatctgcccattcaccatctctctccggttcctcttcctcttcatctcctccgataagaacatcgtctaagtacggatcatctgcccttacaacataaagattcatgctttctagatc…
	BnaC03g58190D	BnLTP193	gtatgtaagtccatacatatttttggactaagtttaaacagtttaatttaattattcctaaaaatagatttatttcaatacaatatgaacatatgatctcaaagatcatttctaggtaacctaggaattgtaagtgctagattacttggtagtttatataacctaggtaacctataaattttaactactaaatcatttctaggtaacctaggaattttgttttcccaacagaggctaaggcagagaagcattatctgtttggaaagattaagctgctggaaaaattaagggtagcatcacaaagcagtggtggaggagggagaccctttactggtggtgttgatattctcaaagatccacgatctatgtacatcaaggatacaatctctcactcaacgt…
	BnaC03g67860D	BnLTP194	ttttttagtcttgacatgtcatgttgttgtttcttacagaccaaactttgcggttggggggtagaggcagcagaatccattaacaaagaggacttcattgttgaatacatcggtgaaggtaaagctaaactgattgtgtatgaaaaagagagagagagtggtttttaagtgattgtgttacactctatccacagtgattagtgatgctcagtgtgagcaaaggctttgggatatgaagcacaaaggaatgaaagacttttacatgtgtgagattcaaaaagactttactattgatgctaccttcaaaggaaacgcttctcgctttctaaatcacagctgcaacccaaactgtgtattggagaagtggtaaagcatatattattacatcatattaatata…
	BnaC03g71570D	BnLTP195	aaaaatgtcatttaatattaattaacagtatttttatatatttatcaaccatcgttatatacttttacatacatataaatgtgcacattgacgtgagtaccttataactaagtatttaccacaactgaaatatctaaattttttttgaaattaaaatattatttttcgtaatgcttctttcactatcgaccaaattgtagtaaaatgatttgtcttaataatttttttttattttttaattattatccgtttagaaactataatatgaaaccattggttcgacatcacgactatctaagattaataacatgaaaataaacaaataatagtaatttttgattatcacagaaaaaaaaaacaaaaacatcaaacattttaaccgaacaaaccaaataaata…
	BnaC04g06760D	BnLTP196	agccaaattacgatcataaattagaaacttatgtgttattgtataatttcaccttaatacgattaagttgaaatttattttaatttctttttaagagaaaataattataaaaatcagaatgttacaagtttttttttgttttttgtaaattaatagagttggtcgagtcatgtcttataaagtctagtgaattgtacaagtaaattacctagttttgccagattaagactagaaaataatattgttgaggggagaggggaaatcacagtgaccatggccttgaaaatcaaatcaaccgacagtgagcccatcctacccatgtgttgcattcaattttgtgtaccagccagttttttcacataatgacgaaccatctacatacattctatggtatgtgat…
	BnaC04g07620D	BnLTP197	ttcttctctttttgtgtttaattatctttatggagttaaaaggattttgagtttttggtttcttggagtacagagctcagctgggctgcttgggttcgctataagatcatggtctatgcttcgcaacagaatgttggctgatccatctttcctcttcaaaatagggactgaggttagtgaacttcattttcagagccaatctttcatttagtttctcattgtacactcacatttgatatgacggtttcagatagtcattgattcttgttgtgccactgttgctgaagttcaaaagagaggcaaagatttctgggctgagtttgagttgtatgttgctgatcttctcgttggagttgtggttaacgttgctcttgtcggtatgttggctccttttgtccg…
	BnaC04g19890D	BnLTP198	gattaaatcaaatccctaaaattatcaaaccctaaaaccaaacatgttcgatttatattctaaaaccctaattaaactaacaaatcagatctgattattaacacaatcagatcaaataaagcttgattaaaatcgatacatataatctttaaaccctaatcgaatattttgaatcaaaatttgtttctgttttgaactagtcctaatcacatgctagaacctgatctctctgaatattgaatatgattgcatgatatgatagaatccgtgtactaggcttgctaaattcataattgaaaccttttaaatcgtcaaaacctagcggtctaagcaaaaccctaattgtgataagtaataatcttgtattacctttaaattatctctacatacaaatttggc…
	BnaC04g19970D	BnLTP199	gagtaaacggatacctaaatcggtttaggtggtttttacaagttattttacgtttatgtaaattaattattgttttatatttaacattatatcacatttttatcatgtttattaattaatgacacaccttccatattcgaaataaattttatataaatgcatgttgagttttatataattctatttgactaaaactaatgacacacataactaaataaaaaaaatcagacatatttatcttgtgaaaatatgaaaattaatttttaatatcaatctaaaaatatatatatttacaattgtaataggttttaaattttaaccattgatatttattttgctcttacaattgttttagttaagtatattgtaaactttgaaaaaattatattgtaaatgaaa…
	BnaC04g26440D	BnLTP200	ccattttttctgagatttttttttcttagattttttttcttgatttcgtttgtatattgttagcattgagaaatgacatatatatatataaagttttcgagtttggtaggtgaaggtataacaacgattttacaaggaaatattttactagggttttacaactccctcacatgtgatttacaatatttttaaaacgaatttaattaggttaaagcgcactgaatacatgttttcacttaaacaacggtaacatattcctcgtaaaatactcgtaaatttacaagaattttacgacgaatcttctctttccacgtactttcgtcgtaaagatacatcgacattacgacgaagatatttccttgtaattttactaccacgttacgacaaaaacacatttca…
	BnaC04g26730D	BnLTP201	tcggaacaagcatgtaggaggataaacgtacatcaacaccagagactgttgtaaaccggagtcgagacagaaccaagtcaaaaccaaacacctaggttcaaagacacaaaaacttgcaattctaaagggaaaaataccggtgaaaatttacaggtcttacacccggatattcgttaggcagaaaagcaatctacagaactaaaactggttacttcctcgcaagataaaacctgcaaatcaaactcactgcttcgtctcaaaacactcgcccaatccatggtggataaaagagaagtctagtagatacctccacagcaaatacacctcacaccgacgaatccaaaaaaactaaaacaaggagaattttttttgaccataactgcaagcaaccgaaaagaa…
	BnaC04g44630D	BnLTP202	acagcgtcttctgctataaccatcttgtatttgtagttggttgttcgatattgaccaccagctggagtcacagtaacgtgttcaataactccccaagaatctataggtaagacacgttgaatccgttgcatgagagatcgtttgctagtagcatggatcttgttaccctaacaaaaacacagtcatattagttagattcatgacattagtaatacaatgaaaggaagaaacgtgtgttacaaaacttacccattgatctgctaacaccatctcgaaagtatcacctgcaaaaggtgtgttttgcttccacgaatgtaaacatttcacttgaattctccagttgtctttgaatggcctgagttttgtgagaggaacaaatgtcgttaggttagacatatt…
	BnaC04g45500D	BnLTP203	ccccctgaagctactgccaaagcatttcatgttacagttaggtaaactctaaggcatgtactcttttagatctttaaaagaggtgaaaggatgttgtggaatgcttttctgttagtttccggtaaacatcttctcttcttaatcaatgtaatagagatagagagtgttagagatttaatctttgttgaagttataactgctccttcttgaaacagaatcattttaaacatcacactggtttttaacatttgatgccaaagttgagagaatagacactgaatctagtcttttgacatcaacagaacttacttccagatatagtagaaccaaccagcgagtggatagcaagaatcagctcgtgtgcagcaacaattgcattgcagaactagtccatgaaag…
	BnaC04g45790D	BnLTP204	ttggacaactctttatatattagactctctttgtctaattctccaatgtgagacttagtttgttatatcacattaactcgatggggtctcgttcctactcgaaaggtattttggtcttcttgcagatttctcgtcaactgctctgataccaattaaagttgcacaaacacagtgattataagaacttctcttcttattagatttagaaactctctcaaaactaaatctttcaatgtgtttctcttgatggaacatctctccataagaactctttatataggaagaagttacatcttttcctaagcgcgaagctacatcttttcctaataataatatgaaaagtttttctttttttttaacccatcaaacttcactttaatgagttaacttactcttcaa…
	BnaC04g45800D	BnLTP205	ttttctctccatcctctctatatttcatgtttcatctcatgttctctcccttctgtttccatatctgaaacaatttatattttataaacaagaatctaaaacaaatcttgcatggcttcctcttctcatcacaatttggatggttcaattgatgaaacttttgaatcaaacatttgagaatttgatcaatgatttttattgttaagaacttttattaagaaactaccaataaactaatattattaagtgtctcttaacaaaatttctttatcttaattttaatagttaaaaatttattaaagtccacttaagaaccacttaagggttttaccaataaacatgctcttagggccctacttttttttgtcgtcaagtagggctgtattaaatatgtggtgt…
	BnaC04g50990D	BnLTP206	tacaagaaggacccaactaaggctaagacctaattctagtgggtttataagttccaaagagtaattaaggttgttatttttatatttagtggtgagatattgcaatataaagaaacattgctgcctcctcttacgtttcatcttcacatcatcagcgaatcgcttttgatttcagtctcattagcacaaacgacaaggtcagataaatccttttcttctttgaagtagtaaaatagaataaacaactcacatataaatctggtacaccatgcaaccgaataaaatagtaaacgtgaaaatcaaattctcaaatacataactctcagaactgattaagaagagagtaggtccaaactacaaatatagcatacatgaacaaatgtggtggcacacggtcga…
	BnaC04g53810D	BnLTP207	ctgatccaatggctgctggtgcatggtatgaacttgtagaacccctcctggacgcttataatatctcctgattggttgaaatgatttcctggtcgccaatgtctggtttgaaactgattgaaccggttagcttccaattgaggcaagtgtagaactggtttgaccggttttggagattggatcataacttcataattctggggccatttcgcctgatcttgggctttctggaaatctgagagatccctcttgaatcctatgatgggatttggttcaggccgcttcttacttgggctggaatcgccttctaaagtcaggtactcgcagatggacgggctgaaaaacctctaacttgtaaaattcataacttcttgctccgtgaatattttgggtcgattc…
	BnaC05g03540D	BnLTP208	ctcacgacagaggtagagctatatatacattgtttaatctctttttctgtcacataatttgagaaataatctaatcttgcagcaaaccgatgaatgaaagagagaaatatagaagcaacttcgtccctacttttcttactaactttttatttagcaaatattcaaataaaatatgatagtcatgctctgatacacacaattacctcaaatttcgtaaagtagacaaatacatatatgatacatatatgagatgataactatatatgtgaatatattcatatctgagatccttctacggttagattatgtggtaaagactcttttaatatataataaggagtagtgtcgaatctaagattaatctatggacaatgtgggtggttatgattaaaattgcat…
	BnaC05g05390D	BnLTP209	aatataaatacttgtatacatatgtcaatatcttataattatcaaaataaatgcttcgagatttaaattataaatgacaaagtacacttggataaaaagctagcctattctttgttaccaataaaaaactaatctatattttgtgtcatattttcctataataccttttaatatttatgaaaataattttaataaatagttttacaaacaaaaaaaatttggaaaaatagtaacatttgttaaaatacgtatatgaacttaatggtatattttctaattataaaaaagttaaaattataaatttcagattatgttctaaaaaaagtagaaatgacattctacgaagtagaaaacgaaatctacttttttcattaaatctacaatgtttagaatacgtga…
	BnaC05g05400D	BnLTP210	tacaaaaaaaaaactcatatgagctgccactgccgcagacccagagttcacatggccgttttagaaaaggaaagaaaaaaaggttaagggaaatatttggtaacgctgtgaattgtgtgtttgtgctcggcatgttgacccatttttatctaaaaattgtatcattcgaggaagtccctgaggaagctctttctacctttgataaacttctactcaaaaccacaaacaacaattttgatttccttctcctactcagctttgaccccttctgttaaaaaattgaaaaattaaattaagtaaatatacaaagagattcatatacaaaattgcttgagatggattacagatccaacaaaataagcaacaaaaagaaacctgttcgaaaacaatgtatagact…
	BnaC05g14030D	BnLTP211	aatttgctttgggaagggcttatcaagttctacttcaaccagtagctttgcttctcccaaacaagtcggatcaaggcgaggtttgtgcgtttgcataggctcaccaagtcctgatgcaacatggctgaggcctaatcttgagtagcaacaatccgaaacatttttgagggttacccaaaccagaattgttgaaatttaaggaactttaagtgagttcactggtttccaaggtgaaacaaacaacaagcagtcatgaacatgccatatacctccctgaactacccattgtcgagttgaatcatgaggaatgtgaaacatataagatgactcgcttatcttacgacaacctattctgcaagatcttccccacaacctattcactacagcatgaattaaacc…
	BnaC05g14110D	BnLTP212	tccgtactcatacggcttcatcgttgggtatagttttgcataagtcccaaaaaaggctgatacaagagcaggcaggcgactattgttagaaatcagaatgagtttcaacggtgtggaaggtttctggtagatcagatgatccatgtatatatatatatacctactacgaagatgctaacagagttgaaaacctctgcccactgtccagtcaatgcggatatctcagccatgccaagcgccaacgctcctgcggataacgttcctagtccccggttacagcctttgctaaatgtggctcctacacaaagaagagatggtttcacatcaggtattgaatttgttagaatgttgttaactctgttgcatttacctatgctgaactcgaagacaacaactatt…
	BnaC05g25790D	BnLTP213	tacatacggtttaataagcataattatcttacaaaactcaaaacagttgaagtaaataaagctaaaaatgtctgatgtgacatgagaaaatttcaagagcatattcaactccactttatttttaactctaaaataaagtttccagtaaaaatgttctaatggtattctgtttttttttgtttataatagaatataatattggtttactttataaatagagaaatctatttattttttgttcatcactatatttttcgatcaaaaatagagtactatttgagtagaatccaattttagaacaatttcaatgagagttttttactatggaattctcggcttacatactagtgtatatatataataattattattatattaaatgtatcgtaaaatatttgg…
	BnaC05g33290D	BnLTP214	tacactcttttttagtcttgacatgtcatgttgttgtttcttacagaccaaactttgcggttggggggtagaggcagcagaatccattaacaaagaggacttcattgttgaatacatcggtgaaggtaaagctaaactgattgtgtatgaaaaagagagagagagtggtttttaagtgattgtgttacactctatccacagtgattagtgatgctcagtgtgagcaaaggctttgggatatgaagcacaaaggactgaaagacttttacatgtgtgagattcaaaaagactttactattgatgctaccttcaaaggaaacgcttctcgctttctaaatcacagctgcaacccaaactgtgttttggagaagtggtaaagcatatattacatcatattaa…
	BnaC05g34180D	BnLTP215	gcttgtttagaaaccctttggtttaaagcatttcaccatgcagagaggcgaaacgcgaaaggagcaagaagtttgcagctgaaaatggtttacccatactgaacaacgtgttgcttcccaagacaaaaggtttcgtctcctgcttggaagaactgggttgctcacttgatgcaggtttgtttatacttttgctgtttttgcatcattgattgaaacaaactcttatgcaactatttgcacttgttgcagtttatgatgtgaccatcggttacaaaacccgttgtccgtctttcttagacaatgtctatggtactgaaccatcagaagttcacatccacatccgtcgaatcagccaaaaccaaatcccaaatgaagaaaaggaaatcagtgcttggttaa…
	BnaC05g35010D	BnLTP216	tgtatgatatacgctcatgtttcttcttttcttgctaaattagtgatctttctccaacgaatgtacacgttagctattcatcttctagatatgtttatgtaaaccttaatgaaatgttttgacaaaatctagttaccaaagaatattcaacaactaatatttccattaaaagtgctacacaaaagagaataggatatgttcattaatttactacaattagcgccaaaagataaaaaaaactacaaaaaacgaagtttcaatgagtgattgtggcaatgattatccccaaacgcacgcttagatcttctcaagatatcatcattttgtatagaaaactaattgattattgttcttgttaacatattgaattagttatgttcatatatacatatacaaatg…
	BnaC05g40650D	BnLTP217	atatctaaaatactattggttgaatatgtgtaattaataagaattttaatacatttcaatcattttcttagaggggctattggtaagtgaattctcgttaattttgaaaattttgagattccattgttattggttcttggatttcaaaaatcttagtagaatccattgttattggtttaagaattttcaaaatccattcaaatctcttgttattcaaaaagtttagttattattgattctctaattataacaaaatatagtgttattggaagatgaattctatcatatgtaaccttgtgattttcaaaatatcatatgtaaccttgtgattttcaaaatccatgtgataataaactagaaaacaaaataattattcttaccaaatatctattgcacctt…
	BnaC05g43760D	BnLTP218	attcagttggtcttgtcctcttattgtaataaatttcttgattggttgtttcaggataatcataaccggaagttgagataccgagttgccagaatcgagcggtgaagcttttttttcttcttggggttcgtgtttttcttttcccccaggtattaatatatgtagaccattatcgatcttaagctgtacctgtttcctagtttaagtcttcgctggttagatatttttattacagattcaataaggggattaatacataaggttctgtaaattggcatatacttatatgttgaggaagttaaaactaactaaatagatgcatactggagattcatagagaccagagtagtaacgattgatatgaacaaggaaacagatgtaagaataggagctagagat…
	BnaC05g44510D	BnLTP219	ctctaaagagtttaatgtggggtttgagagtgtttggatttgatcagattcattgaatgtagacgaactaatgtgtctaactagaatggctattgtttgcaggttgaatcttctgtgttgtcattgcatcgagtagatgaaactcttgggagaaacgttatttagccgtggagagttttatttaagaaatgttgttatactatacaccaccacaaagatagacagattgtcctctcatcaaaattcttgtactgttctttttggtctcaaatcttaaaaagcttgattcaaagtcaaattctttgactcttttacctccacattccagttttgtttctgtattttgcattcttagagcatccgcagtgatgaaacagtaggaaagagagtaagagtttt…
	BnaC05g49400D	BnLTP220	atttgagaagtgattttgccacatgtcctctttacaattaatttcacaaaacaaatatgacatgactacagaaaattgataacatggcttccaaaaaaatatgacatgactacatatattacatttaatattgatatttctttttggtaaaattttttaaatacggcaatagttcatacatcatctataaaataaatatattcatatataacatttcaaatttcgaaatattattatttttgtataattatacaatttgtattactaaaactttcaaaaaaatttacaatttttaaaaaatttaaatatctaatcgtaagaacattagtttgttatatatgtacaaattttataaatattatttaggctaaaattttgataattatacaattttatatc…
	BnaC06g08400D	BnLTP221	tccgtgattatgattttggccataagccgatcgttaaaactagttctttttgttgaagcttcaccaagagtggactgtacattgttaaattagggtattggttgctagacacatactaatggagcaggatgatgtttcttatacggagagaaggattacaaaactacatgtctttccatggaaggtaaatgctcctcagaaaatacgtcatcttatatggaaattaatcacggtcacattgttgtcacgaggaatttaacaagtcgtcatatgcgatgtgataatatttgtccacgatgtggggaaccatatgagtctgtaactcacgtgacatttgaatactcattggcacttcaagcatgggttctagcagcaactctgtctcatttgatactttct…
	BnaC06g11390D	BnLTP222	ctctcctttcgtcataagtccctctgatttcgcacgtaggagatcgagacacagcccaagggctatggagaaagatgtagatcgatcgcctttagatagacaactacatagagggtctttacaagtctatatattctttgatttcgttcccccccaccccccccccccacccccgtaagatcaatatcacaactaatgaggtcttaaagtttcacatctaagtaatacccgatccgatagtttacaatatagatagatatttatctatttaacaacaacattctaaatatagtaacagttccacaaaatctctcaacttcgacctagttccacattttataagtattaaaacttatttctccccagtcagaaagatcgaaactcatatcacaataaatg…
	BnaC06g11600D	BnLTP223	ccgtgccatcgcaatgttgaaagctgtcatgtgctccaccgggtctccgccgggtttgtactcgggtaggcgcagtttttctatttttctgagttggacactggtcagagcactagtaaacggagtgcgtgaggttgcggcgaggacgctctcgatttgcggggccgcgctggttacttgatggatcttctcgctcatttgttggaaactgagtttgagctcggcgagctcgcgtatggttgccatatcagaacctaccggtgggtggtcggcgagaagggtttcgttaggctcggagtcgtctgaaagatgttcgcctccggtcgctgtcgggttggtgttaaagaggcgacggcgtatctgctggggacggcttgtttggccgtcgggagctgtgag…
	BnaC06g16630D	BnLTP224	ttgattgcaaaaaaataaaaactttgcggatttcggattttagcatcactactaagtcacatttggttattgctcaaaacaggttcacacattattgaagggactggaaaaaatagctgccagtgcagatattccaatgcttgtgtgtggtgatttcaatacagtaccagcaaggtgctatacccaatatgtcaaaatctagatcagattatgattctgctctctagctgtattaatattgagattttcttccaaatattttcagtgctcctcattcacttcttgctctggggaaggttgatccaatgcacccagatttgatggttgaccctcttggaattttgcgtcctcacaccaaactaactcatcagctgccgttggtactattatcatgaagtc…
	BnaC06g23540D	BnLTP225	attaataactttaaaaatatatatatatatatatatatatatatatatatatatatatatatatatatatatatatatatatatatatatatatatatatatatatatatatatatatatatatatatatatatatatatatatatatatatatatatatatatatatatatatatatatatatatatatatatatatatatatatatatatatatatatatatatatatatatatatatatatatatatatatatatatatatatatatatatatatatatatatatatatatatatatatatatatatatatatatatatatatatatatatatatatatatatatatatatatatatatatatataactttaaaataatatatatatatatatata…
	BnaC06g27820D	BnLTP226	aaaggattgatctttggcggcctcaccttagcttctggcaaatcgaactgaggagagacggtgcgagtagctctttgtccgtacatgttaatggcggcttttactgatcctattcttcttcctccaccttctgccattgattcgctcctcctgggtttctactcaaacatacaaaacttcagccagaatctcgaaatggaagagatgcccagaaaagccaccagacaagattctccagaaagagataaacttttgagtttaaaaaaacgactatgataagaaagggaatgtttgaaggaggaacttacaggagagtgagatgttggaggaagagagagattgttgttatgtgtagcagaggataaacagaagagatggagatgatgatgatgatgatga…
	BnaC06g34730D	BnLTP227	attcgctgataaaaaaaaataattgaggagaatccgatttattagggagtgacacgtcagcgattattgccgtccagaggaggagagagacaagatgggtgcacgtggagaagtattattggatagtttcggatgtgacacgttaccgacacgcgggaaaaggtcaaatttcactacacaacataacacacacccaaaggagcaatcattaaaatgacagaatgcttcttatgtagtaatttttataattatattattatgattcttttcatattaattatatgtaattttacacacattaggtgattttcagacaaaatttaaaatgagataacctttacgtaacgcatgggcgttgaattatttgtgaaacagcaacccaaatttaattggtcgtgg…
	BnaC06g41560D	BnLTP228	gctaatgctgccttcagttcatctaactttggtcccatcccaagcggcaccttcaactcccacccaaaactcgttgtattaaccaggatcaaatttttctgttggcaatggacatgtgtttagcccagtgatctcaccaaactcgagcaagctaaacctgatagcctcatcagccacgagacaccatatctccttctttataactcgcagctgtctacacagtagatagtgcacggtcctaccagacaacatgctttcgcgttcagctagcctagcaactactccaatgggagagttcaccagttcttcccacacatcaagtcctattgtttttctaacgtgggggaaatgccttggatggaaattgtgattaataactttaccatctaggttagaaga…
	BnaC06g43950D	BnLTP229	tttcatatataaagaagaaaaacgatgttaacctgaaagaaaatattttttgttttatgagaaatttcatatgtttacacttaactttatagtttcaaataaaattaacatttaattttgaataataaaaattgtatttagttttatgaaaatataatatattatttttttataaaagatttgtacctgcaaaattgcgggccaccacctaattttaattaaaagtaaagaaaatgtactaaatggtagtagattcacgtgggaaatatactgcaatatattccattgctaatttatgcattagcttactgcaatcacgtggtttagtattattagggaataataatatttaataataaataatattgatttaatttatttgtaaataaaagagtttag…
	BnaC07g11810D	BnLTP230	atacctttcagcatgactcatacggtggatagagataaatggtatttcactaataacggaaaatatacagtcaaatcagtctataaaatagaacaggtttatccagatagggaaaaaccaacagcagtgtatggacccacaattgatatactgaaagcgttctgctggaaagtagggtgtcatccaaagattaagcatttcttatggcaattggtgtcggggtatataacagttaagaagaatctactagcgagagagctacaaagtgatgtatgttgtgacagatgtggagtttcagaagaatcaataaaccatgtgtttttcgaatgtcctctagcttgtcaggtttgggccctcttacaaataccttcaaatccagttatttttcccactagtgtt…
	BnaC07g19660D	BnLTP231	cttctacatggtttggttgaagcccgtatgtagtaaagttttcatcatcagatgttgctccatcagaatcatcgcagtaatcgaatcgatcaccctcttcgtccgtatcttcttcgtcttcagacaacgagtcatctccatgtatgggttgtttctgatcttcaccagctccttctccaacaatttttttcaatttaaactccacacatagccgaacgttctcgactttgcaaacacccaagaatgcataaaactgcctatcgtttcctattttcacaggtggtgtattgatgctttgattgtgtagattctgcttcggaaaaaggtacctcagttccaagtcgttttctgcaaaatcaactccataatcctcaaatatgattttcaaaagtcctcaaa…
	BnaC07g25590D	BnLTP232	gtgcagtgtttttatttcgccgggttacttttatctattgcctggatttcaagttaaactctctactgtaatagctactatcgtttcccgcctttttgatggttaataaggtttggtcatgtgtacatataacttggctgtttccaggatacacttaagtttcttcgatcttggttacaaactcagtttatctatttgattatcaatcatgtcttgatgttctttgttgagagaggttaggtcttttttttttttggtgtaaatattaagagagaggttttttttggtgtaaatgttgaaggtctccagagaggttaggtcttatttcgctaattctggttgatttgattttttttgtaactacccatatcttcttagccttacccaacatcatataat…
	BnaC07g25600D	BnLTP233	aaaagtttatggtgggcaagtgccccacccaaagtcaatgtacatccgccagtgcctaaaagttgaaatctatccccaacatcttattagttttcttaatattggaagttgaagaaggctatggtgatgtcatattagttaaaatggtaaacttgtgaataaacaattaaaacaagattatttttcttttaaaaaatcttttaatatataagagggatgtaaagcatatataagggatttggttaagactcgcgttttgcgcgggatgaacattatatatataaattattttatgtattatatgttttttacatattatgaaataaaaaaattaaataattaaaaagtcagtaactattacatatataattaaattggtgtgaacatataaataaattt…
	BnaC07g32300D	BnLTP234	ttactgtgtggtatccatcaggctatcgaaggagagagaccccaacggactcaacgacgaagccgaggactcttcgtctcagatctaccggcggtcatttctccccagatggcttcttctccagcgacgagtcgagaggattctctcgccactgctgtgtttcggttcttaggaacagttcccgacgaacctccccctgatagctgtctaacgagtctcgaggtcgactttgtcccgtactgtcatccgccccttgagcattggttttacatgaagagctctccccttccgtctctggtaaggactgagcctattttcacagtatgttttgctcctcaccaactctcaggcaccagatctcaaagctccacgagactagaacttaatttctgccgcgat…
	BnaC07g32710D	BnLTP235	ataaagtatatggtttaaaatcaatgtgctggcaaacctaagaaatgaataggaagctataatttatgaggccaaatctgatgagatcgtagaaaaaaaggcattatgggaagaatacaacaaaaatgctacagagaaatgatgtttaaggtgcgtggggtatttagctaatattggctcacatgatgtatatacaacaaattgactctttcttttattgtcttaaaaattttaaataaaaggctattggttggagatgatgactaagcaaaagaatttgatttttttgtttttttcttgtgaacaatttactcggaagaaaaatatagaccaaaccaaactgcaatcaaacagaaataaataagttaaatgtaaccaaaccgatactatgtagaatca…
	BnaC07g37310D	BnLTP236	agttctaaacctatttctccatgaaacttaagcttattacttatatctccatggattaaaagttctaaatccatgaccccataaaattaaattacttggtttaaaaattttactgataaaccaaaaccatcaaaattttaataataaaccaaactaaaccaaattcaaaaattaaaactgactctacaaaaaatcttctggtcttcttattccttcatcaatctgtaaccatggctgaattcaaatactcagaaattttcgaaaacccagcttgaagccatagtagaagtagtcaagaaatcaaaatcataaacccacaaagtttcttcctttttcttttacttctacgtgagacttgtcttctctgatccattgatgttcttgtctaaatattattaa…
	BnaC07g41240D	BnLTP237	gtgtatttattgtgaaagtagaaatcatagccgttggatgaagccttttggccgcatcccattcgcaagagaatatgcagattagtttgaagcgtttcagttttgctcttctcttttcttcacacgttttgacatgcaatggatttaacggctatcttcttttcacactttttatttactcccttacaaagcacaaacagccattagtaaaaaccagatcttctaatttgatagtaagttattacaaaactgaaataattagtttttaacttaccgtttgtatttttttgtttattttatcctggacatgatgagtattattaactctggacagaaatatgtacaagttagctaaaaaggagttcaatacaatcaagttttagtgggctaattaaatgg…
	BnaC07g44200D	BnLTP238	accctattcgtttttgatcaagaactcaacatacacttacactattagcatattataaatcaagttaatgaacgcgagacatgaacaaattaactgagacttaactcctaaacacataaactcgtaagaaacagagacatagtcctgttttcaaatgttccaacacggtttcagtcaaacgatgtcttctacactgatgtgatgaatttatcatagggattgggagctacctggtccagattgatgggaacaaccttagcattggctttcaactctcttctccggaggcgcgcctgaaagacgatattagagaatccaaagctcacaaagtcagaaactttccatttcggggtgatagcaaaaggaagataaagagcacaaacctgagcgagaaaagct…
	BnaC08g03340D	BnLTP239	aaaaaaaaaaaaaaatgttcatttatcttccttttaatatattactgtatcagtttttttttaaaactgtatcaatttctttctttttgccgaaactatttttcgtcgactaacgtaataaataatgataatagcttgcgcttatttcaaaatgagaaggtttaaaactgtaaatcatctggctttgatttaaaacagttaaatcagtgattttctgtcgattatgctcaccttgcattttggactcatttttccaatcatcaatcaatattttgtaagaatcaaagatttcaattttttttgaaagaatagacatgttaatatgtgaaccacaaactgcaggccacgtgtgtgtatttaatcgaaaggggttgtggcaaaggacaataatgcagatat…
	BnaC08g09910D	BnLTP240	tagatatatgtttaaactttgaataattgaatcccaagttatatgacttgtcttacaaatgtatttagggattcgaccaatttggaaaatgcctagtctttaaactgatgaattatgatagaacgttcatgatcatgcaataatattaactaggtcaagacccgcgcaaaagcgcatgatgaatattatatataaattacttttatgtattatatgatttttacatattacgaaataataaatatatattaaataattaaaaatttagtaactattacgtatataactaaattgatgcaaatacataaataaattttattaatccagacaaacacttttttctattttatatggtatacaattaaatttaaatgatattaacatagatatatagtacat…
	BnaC08g10150D	BnLTP241	cccaagagcacacgcatcacatgtcattttattactttggtatatatcttgggtttttattgaatgaccatgtgagctttcaatgatttttcgcatcattgtagtgcctggatgaccaaggcgatcatgccataatgtaacatcttctggatttctttttatcacaagatgtgattctatagcatcaatataagtgtgatgcaatccagaaggaagttctggaaatttttccaaggcctttgcctgatttttcagaagttatatacaaatacttctttccattctcagttgcagactgagtgttatacccttgacggtatatatctttgaaactcaacaaatttctcttagaatttggagaatataaggcattatctatggaaaactttgttccattag…
	BnaC08g15350D	BnLTP242	acgttgcaagaggctttgtctcattattagacacgttaggaaatcatttgctaaccttattgcattgatctgattattcatgatctatcgttgattggttccctcttttttaatttcgttagttccgaagtacttgattaccttgtttaattcctttttggtttaatgtcatgtctatgatttgttaaaagaaattccaaatggacaatccagtctcaactaggtcgatactcccgcatcgctaacgcgtaaagtctgttagtgtggaattagatacctaaatgcctccacaagcacttcaccgtgcacttaggaaaataatgactcttttgcgaaatacctcttttaatacttctaaatatatcttattgttaacacttaacatatgcacttctctga…
	BnaC08g15360D	BnLTP243	gtttttacttccaattcaacgcaccgacttgctcgtggcctatgtagctatcagatctattaaatgctaataacccccaaaaaaattgtggagctgaatgtcccgcaccgttttacgggacagttcgtgacggccgcacggtcttccggaaatatgcccgtgacttgaagtactcccactgttaaaagcacataaaactaatagcagttttgaggaggcgaatataataccatacttttttcatggccaatggtttttcatatgagttacagtatctattggcccaacaaaattaaaaataaatggaaactgtactttaaaacattgcaacttgatcttctccccacacatgattttaattattgtacatatataagaaaacaaagtatttcttattat…
	BnaC08g17860D	BnLTP244	ctttgaaatgagaattaatcaatgcataaatttttctatacataaatcgtatagaaattaaattaagtaatttatgcataattttttttttataaaaaaatattttcatataaagagaaaaattaggataaagaatcaccacattgactttattctaaaatgatttgcgaaatgaaaattattgttcaaataagtatttgatattttgagtaataagtagttacccacaggtagactatatacacaaaatatgatcaaataacttatagagtgtttgtattgtgaggattaagtatatccacatataacttaatctgagtaattcgatacatcactcataaatgttttcgaatactatgattattgatgaaaatatggttgctacccacaggagcacca…
	BnaC08g22910D	BnLTP245	ttaaaataacaatgttgagttttacttgacatcattaagaactatcaaaaccctataaatagaagaaccctattgtaaacatgaaattagtatttatgatagaaatcataaatcttatgatactgtacctaactgaatagataaaaccaccaaattttatatatgtaataaaaagggaaacaacttcttaaatcaaaatccagataaaattgctaccgtttattacaaatactaaaatagacatacatggtattaaatggaatgagtgaaagcatgagaattatctgaaaaggttaaaaaagctgaaagttcaatggattcaaaaaaaaaaaattatacaaggtagaaataattataattcatatatttaattttaactacagtttcaagtaaatcaag…
	BnaC08g22920D	BnLTP246	ttggattattgtgtcttttaggtgtctctatccttatttaggtgtctttttattaccgtctgtcctctgtacgaataagttgtctgcactactaaatacttatatggtgggcctaaccagatatgccagctcttacgctcaaatctgataactcatgaagatgtgacatattagtcaggtggtagcttctcaagattgtgatgcttggttgcttaagctcctgctttctattatgtatgacatggttatgctgataatggttttgataacgaatctctcatacttttgtatgctctggtttttgaatttgcaattttgcttccatggccatagagtggtcactcacttactttaaatattgaattaaaaacgtcagaaaattttcctgcgctgagattg…
	BnaC08g37340D	BnLTP247	ttagatagttaaactgatattattttgatgctatatcaaaaatatatagcaaaaaactttaatatataggtcctaaatatttggagtaaaaattgctaacttttttacagggaagtcacattcttaaatggaatggtgtactactttcttctctcggcctctcggtgggatactttctttggttttaaagtggcagttttagatttctttcaagtagctaatggagcttcatcttcaatgggtcagcatttggacacaccttataccttcctactcaactacaaaggtaacctaggctttgtgtcaccaaataccagtggtaatatttatgaatttgataaatgggtcttataagattgtgcaaccaaacctgatccaagttttccttcgcctcggttc…
	BnaC08g37360D	BnLTP248	tttgtatttaaaatttagatgttgtgatatagtatataactacatgtgaaaaaatatagatctgattttagttaaatgaaaaaatatatataagatgaaaatctagaaaagtattttagaaacatcaacttgtagtttctgtaaatatactagtaagcgagtgaaaaatcaaagacataaaggaaaaaagaagacaataacatggaacaagatgtttgttcataatcaaaatctggatcaataccagcaaaaacatctctgaagagggttctagaaccatgccaaatgtgtctaaattgaacaacaagtatttttttctcataattttgaaataccaacataataacttgtatagtatattatatttcataatattttaaaaacttctcataagatatt…
	BnaC08g37370D	BnLTP249	agaaaataatataattgtttgttatatattatatattttggatatatcagttttgaaattttgnnnnnnnnnnnnnnnnnnnnnnnnnnnnnnnnnnnnnnnnnnnnnnnnnnnnnnnnnnnnnnnnnnnnnnnnnnnnnnnnnnnnnnnnnnnnnnnnnnnnnnnnnnnnnnnnnnnnnnnnnnnnnnnnnnnnnnnnnnnnnnnnnnnnnnnnnnnnnnnnnnnnnnnnnnnnnnnnnnnnnnnnnnnnnnnnnnnnnnnnnnnnnnnnnnnnnnnnnnnnnnnnnnnnnnnnnnnnnnnnnnnnnnnnnnnnnnnnnnnnnnnnnnnnnnnnnnnnnnnnnnnnnnnnnnnnnnnnnnnnnnnnnnnnnnnnnnnnnnnnnnnnnnnnnnnnnnnn…
	BnaC08g40620D	BnLTP250	ggtttatgtgttttacgtctataaaaaatctccaaaaattttaggtattatgcagctctttaaaaaattagattttgacccacactgaatatttaatattttttttaatatcttattaattatattattacaagatgaaaaatattatatagacgatcttatctctctggacttacagaacagcatacaaaacaccaattggaaccactccctacaatctggtatacggtaaagcttgtcacttgtcggttgagttggagtacaagacagcttggactgtgaagctactcaacttttacatcaaaccagcagcagaggaacgatccacgcagatttacgagcttgaggaaattaggcatcccgcctatgaaagctctaagactgcaataatggtgaaag…
	BnaC08g44290D	BnLTP251	gcttggaacatcatgtgtgccagaagatcagttgctagtgacaacaaagtcgaaccctccaccaccgagcttaggttatactcaagaaaccacgtgttgggatcaagttgcagaaccgatgtgctacatttagttttctcccacgaagtattggcctcacgtatagagtaaccgaatctcccttctgaccacttcaagaagaacatcacaaacaagagaacaagaacaaagacttacacaaaccgatactaaacaagtaaagcattgagatttgaatctaaatgatttacctcagtgactcggcctgataacaccgtgattgaacttgtggagaatcctgaccgaacaatcctgatgtcttcaaaggccatccccatatactcacctcttcagtgacag…
	BnaC09g08390D	BnLTP252	aacactagtctctttataaaggtactcacaatcaaaaagtgagaaacgtttttccacccgtccaataatgattggtgtaatgatttagacagaaataaaaataattgaaaattttattttaattattttattattttttaaaaaacttatttgtcagcaaccaatgctgatgctctaatagattacgagatgttattagtttatataaattttaaatagagcatcagcattggttgctgacaaataagtttctcaaaaagtgttattggttattggttctataattttaaaatctagtgttattggttctatgattttaaaatttatattgaaatctagtgttattggttctatgattttaaaattcatattaaaatcatatgttattgtttaatgttt…
	BnaC09g09750D	BnLTP253	aacaaagctggacgacttagtcgtccgtttgaccagaagactcatcagtaagtcttctacatacagatgacttactagtaagtcttctacgcgaacagatcttgaaaaaaaattcaaattcgtaccttaaactaggtgagatgacttcgtttgcacacagggtcttctccaaccacccagaacctcaaacgaaagcaaccgtaagtcaaaacgaaagaaatatggctctgtcaaccatagcccatattttgaatcaaaagcttgagttttttggatgaatatagagagaaagtgaaagaaatgttgtttttagttcataacaattgaaacagagagagtgtaaagagatttacgtgcattaaagggcattaaaagctccaaacagttcgtacaaggttg…
	BnaC09g11970D	BnLTP254	agctcaaggatctccacaaggatcctccttcctcctgcagtgctggtttgactccactcttaatcaacataaaccattgtagatcttgaatcatgtcattgcagctaagtaataatattcatactgaataaaactgatactgaattgggattacccatagtgcagaatacaaatttgatattttgctcgaccagccctggctggataggatactctgttgcagctctctctctagttatcataatcaataagaaaaaagtcgtaacttttttcttacaacaaactcatgggtatctaagatctgtcttcttgtcgttgcaactatcttatgctcatagagaaattgatcttaagagatagtaattgattatagtctaagagatagcatctgaaaactcg…
	BnaC09g11980D	BnLTP255	gacttctgttggcttggattcaggatcctttttcttcacgcaggttgcatttaggacaaaggtgtttcaccctaatgtcaacagcaatggaagcatttgcctcgacattttgaaagaacaatggagtcctgcactcaccatatccaaggtgaataaaaaaaaacaacaacactcttttacaatagtttggactctgatttatacaatgcattgtgaatttctaggttttgctttcgatatgttcattgttaacggatccaaacccagatgatcctttggttccagagattgctcacatgtataaaacggacagagccaagtatgagtctactgctaggagctggactcagaaatatgctatggggtaaagtttctgcttttgatccatcaagaatcggt…
	BnaC09g13030D	BnLTP256	tttaagagcatctccaaaagaaactctataacttcaaatatgaaattttttgctctccaaaaataaatttcaaaacttcaaatttgaaattttaagtagtgaaactctatatttgaagtttcactactcaaaacttcaaatttgaagtttcatatttttaattgcattttggtccctacaatcacacatcacctttatgattcataaatattttctcgtttattattttaattcttaaaaaaaaaatatctcataaatattttaaattttgtttacagattttaaatttgacacataaaattaaataaaactttaaaataagatttaaaatattttaagctagatttagacaacaacaatatacaaaaaaaaaaacttaacaaaaagattttaaaaaaa…
	BnaC09g13410D	BnLTP257	gattgaagaataactcgatttcaccaaccaccaagagaagctccgaaatcacctttgtgtttgtaagagatccagagaagtattagaacaagaaggagaaaggaacaaactttataactgaaattggatggagaattttggtgtttaccttcggtatgtaggagaagacaaaggggttccaccggtaggagaagagaaaggggttccaccggtgattacactctccgttgatttcaccggagaaaagaccacgtagaagatacaatcgccttcttgttcgccgtgaaagaaagaggcggagagatcgatctagggttagggggagttggggaaatttcgacttttagatccttttttcatttattcccggtttaaagttaaaccaaccgattttcttta…
	BnaC09g14300D	BnLTP258	gaattttgttgtacaactaaactatacagttatatacaaaacaacaattaaaaaaaaaaatccccaaaggcgtataacaaaaacgaacgcagcagataaaatattcttgacaatacaagcttattgcactaaaaccaacaaacagaatcaacaaatttattatcaattttttttaacatttgtacccgagaaaaacaaatagtaataagaggtgcacattttgattatgactcaggatgcactacccgttccaacaacaacttcagaatcgttggtacactctacaggtagagcaaaacatgcaaccaaaacataggcccaacaatactataaattcaatcatccatcaaaaaattgacccgctaaatatccagaaagaagcaggactaagttactatg…
	BnaC09g19800D	BnLTP259	atcgaattcacagaaaaaattaaaaaaaaatatcttatatgagggaaacagaaaagagaatgaaagcacaattttatagaggtagaaaataaaatcactaatggatagttgatagtagacaaatagagagcagaaaaccttatcccctttcgtcatcttcctatctggttttggtgatttatgtgagcggcaaaaccattctaaccacaagctccacactatgtttttctgtgtatataaagtcttaaaaataattaaaatgagttgtaatacattattacaactctttaacaacgaagatatatttaatagaccaacatttttattcttcatattacaatcgataaagattttagtgttacaaaatgttaaaactatctaatgaacaaacattagtat…
	BnaC09g19810D	BnLTP260	ttcgtgtcctacatgttcgtttaagtgacaacttagctgatttattcaacaaggtgttacacactgctacttccaagaatttttttcatcttatcggattatgtcacttcgaagattttgacgtatgtacatatgaggagaagttgttacgcgttgcactctttttcctttaaccacagttttttctattggatttttctggtaaggtttttaacgaggcaacatccacagcgttttgaaagcactttgctataatggacatcaagaggaagtgttatgaatattatgtgatgtccatatggaaagtcctcgatatacatgttctccaagctttacttattctccaagttaggctttgtttccaagttattgtactcatgtacaaatgacttatatttc…
	BnaC09g23220D	BnLTP261	aatgcagcagttgcggattccatcggggtggaatctcagagttgttaggtaggaggcagaagaagaattacatatgcacctcattactctcccgtttccagtgatttctgtagctgaagatgaatatttctagtccattgatgagtgtgaattgtcaagtttctcggcttcaaaaacgtgggtggtttcgcgaaacagagaaccccatcatcaatagacagctaatatgtggttcaaaggtactagtccaaaacacacttcactatgtgggttgcacacttggacatgcttcgtacaaggtcgtctacttaaatggggcatcactgacaactcattgtgttgcctttgcgcaatggctaaagaaaacatggattatctattcttctgatgcgaagtaag…
	BnaC09g25390D	BnLTP262	aatttttccgagaaaaatcgtcaaaacgtgtaagttgtaaaagaatgcaaaatggtctaaaacacatcacagcgcccacatatgactcagaacatgaagcggtccaatccaatgacgctttatctaacttggagaggataatagaagaaaattggataacgaaagagttccaggaatgatgatctcaagtcccaaaaaataaggcaatatagaaggaaatagaagaagcaaatctgcgggaaaaaaagaaaacttagccaaccttgaggaagtatataggcaaaggtgaggcagagaaaaaaagaggttttcgctaaagaaaagatgtttatttttgccgtgatgtattttctattgcttgtactcgattttactagacgaacatcgcattttggttag…
	BnaC09g28270D	BnLTP263	tggattaggattagaattagaattaaaccatcctggtttactcctagggttagagtctgcgatttctttaagaaacaaggggacgccgcttttgtttgtcaacttttgaatctaagaattattcagtcaactttgttgtcttgtctctagctttctctgttcagctcaagaacattgatctcacttaaaggaaggaattcctgtgaatcccatcttagacaatacaaggtgatcttgtgtctttgagtagcaaaccatctctgtcgccaatccacaggctcagggagacgaccacagttcaaaggagagctagtagcctcttagaacacccctatccgttccccttcaagtgatccaggagcagaagccatacccaggctgcaccagggagaatgtcgg…
	BnaC09g31850D	BnLTP264	cggttcactcgcggtcgatccaataattcattgacccggtaagttgtccggttcattatcttggttaggtttcaaaacacactaagagtgactcatggaagatctctcaacataagtatacaacgaccagaaataatatttattcctttcctatttaaaataattattttttctttgtagttaaaatattgatatttaggaatttaattaatgcagtttacttttaaactaaaaaaaataaaaatttaattgagaacattgatccaattagagaatgttacaaaattaaagttaagatgatattttgaatacatgaaaatttacaaaagttgtttcgattaaattgttgtacaaaaagtacagaagttgcttggtacatatagtattttatctttcttt…
	BnaC09g31950D	BnLTP265	tcggtcgctacgtagcgaccgagcgggacggatgtccggtcgctgcgtaacgacctgtttcgagctttcgtcggacatctcgattttttcttccgtaaagctttttcgtaagtaagaatctatttcgaaaagtactcttcggagaaatttttatttttttcttcggacgttttgaatgttaaatttgtcgcaaccgtttttgaccccaacacatatccatatatttcaagctagaacgcaaaaaatgctgaagcttctgtcaagacggcataggacccagacccgatctcgccaaccagtccaagacaactgatttccagaggatcgcacctcttttgttttgcagttctctgccatgtttctgaaatcccagaaggtagagtcattgcgcaaagcccc…
	BnaC09g48400D	BnLTP266	ggaggtttgatccgtccgcctttgcacaaccattcctccaggtcgggactcccactcattgccgctaactccgccgcctccgacgctgagggacggcgtcgttcctgtattcattttcatcatctcttttttaatattctttgcttctaactcgtctctgaccggacagggatcaccacatgttataaaagaatccaactcagagagagagagagaaagagttgcaatgaatatgatttctgaacacgatcgatggggaagaagaagaataaagaaacgtctgaacaaagggaagtaaatacattttttttcccttgcaagtctttattttttaaataaaaatcaataaattcatataaataatagagtgacagctcatggtattgttgttatgtctca…
	BnaC09g49450D	BnLTP267	tgacgacgagcattcacatcacagcactcgacgggatcgtgaacgtgaactctctcttcaccctcgccgtcttcatcggactagcctggaacccctccgacccgacgaacagcctcgtgaccgaaccgaactgcagcccgacggcgcgcatggcggagaatctcgtcgccttccacgtctactccttcgcctccttcctcttctcgagcctcgtcgcgctgggactcaaacaggccatgaggctcaacatcgcgacccgggcccactcttcgtttcacttctcggctcggatcgatcccgtggtttactacgttaacaagacggcgctcagattcgggatggttatctccggtttgggatcggtttgcgggtgtgtgtttttgatgttggctttgatta…
	BnaCnng29890D	BnLTP268	gagtccagtcaagtcatgatccatgtactcaaagaccatgtagattccgcccttgtatttgttattatctaaaaatgagatcaaagaaagaagctttaaactaggtgacggtatgtctaacaagttgtccaaaaaaaataataagatattggataagtttcactaacctggctttccttggtcgtccctatctcgacctttttaaagtaaacaaacaaaaagactcaagaatcaaatatcaaactaaagtaaatagaggatgagagaggtggattccttgttacctggcgaagtaacaatctctttcaaatgaatgacgtttggatgatccagcttcttcagaattttgatctcccggatggctgtgatgggaaacttgaagcaaaaaaagtgattgat…
	BnaCnng36210D	BnLTP269	taaaaatattagtatttgtgatttggttcgattcttatagatattgcattttagtatttgttttgcttcgtagagttacatatatccaaattttcggttcgaatcgaaacggataacgaatggtattttgctcagcccttactactactatgttaaagagagaacgttccaattcatctaaaaccaattgatacaaaagaaagaatacaaatagaataaaggaggtcggtgcaaaattaaaaaaataaatgagaagattgccaaaagatgataaattcacttcttcctttttttttcagaaaaaaaaatcacttttttgctaaaataatatgcatgctttttctggatacaggtgttaggttattagtacggttacgattcatttcacatatttacaca…
	BnaCnng37610D	BnLTP270	nnnnnnnnnnnnnnnnnnnnnnnnnnnnnnnnnnnnnnnnnnnnnnnnnnnnnnnnnnnnnnnnnnnnnnnnnnnnnnnnnnnnnnnnnnnnnnnnnnnnnnnnnnnnnnnnnnnnnnnnnnnnnnnnnnnnnnnnnnnnnnnnnnnnnnnnnnnnnnnnnnnnnnnnnnnnnnnnnnnnnnnnnnnnnnnnnnnnnnnnnnnnnnnnnnnnnnnnnnnnnnnnnnnnnnnnnnnnnnnnnnnnnnnnnnnnnnnnnnnnnnnnnnnnnnnnnnnnnnnnnnnnnnnnnnnnnnnnnnnnnnnnnnnnnnnnnnnnnnnnnnnnnnnnnnnnnnnnnnnnnnnnnnnnnnnnnnnnnnnnnnnnnnnnnnnnnnnnnnnnnnnnnnnnnnnnnnnnnnn…
	BnaCnng37660D	BnLTP271	tcattctaaattaaactataaaccatatttgaataaataaatattttaatttcaaaatttactttgaataatttttttttgataaaagttttgaactaaaattgataattttttttaaattataaattactaaaattattaatcccacaataaaaattttgnnnnnnnnnnnnnnnnnnnnnnnnnnnnnnnnnnnnnnnnnnnnnnnnnnnnnnnnnnnnnnnnnnnnnnnnnnnnnnnnnnnnnnnnnnnnnnnnnnnntctacaaaatatgtcattccaaatatttctctttataatttcatttatgataataatgtgaaatctatttctaaccaatttagtcataccattttcaccacaagaaaacatgttattttcattaatataagtttttcc…
	BnaCnng37670D	BnLTP272	cctcgcccttcgctctgcaatcctctcagcggtgaacagtgagtttaaacacctcaagatgttctctgacaattcaacgctcgttcgagccatcaacaacgacacgcaggtatcagaaatctttggtatcgttaagaatatccaacagatgacctctgctttcgtcgagatatcgttttctcatctccctcgtttacaaaacattgatgccgatcttctggcaaaaaagactctccgtttatctctgtaatggacccgttaacgggctgacttgggcctgaggccagcttcttcttatatttaatgaaacgtgtcacaaaaaaaaagtgttatactatcgtctgttatacctctttgtcggggtccacaaaaatacactcaaaagtctgaaaagagaag…
	BnaCnng42980D	BnLTP273	tatgttatgtgtgtgttggttggatttgggaaacttcatgattgttaaagggaagaatggatactaatgatagcttcagggtagccagtttataacactcaatgcacattattccttagtcgcttttataaaactttattcttgatttttgtgaatttttatgatttttttttatattttctgtattttatacttattttattaatttaaagtatttttttgggaatatttagattttttgtgaattttattgattttatgatttgttgtgaattttttttgtattttttatgaattttatattttatgtatttttatatttattttattaataaaataatttaaatttttttggtgaatattttgatttgtaaatttttagtgacttttatgatttgt…
	BnaCnng42990D	BnLTP274	tatatgtattaatcattaatcattcctaactattgtatttcatttcccatcatattttatataaaaactggctattaaataatttatataatcataaagtctatatttatatttgcataatgttattagctaatttaaaattttaaaacagatataaataatttaaaactaaaaagcgtaaaatacgattcatttggcatttaaatattaatatatttagctgtttagaataacaatttttgtttattgtgaatatttaaaacatgacattatgtgtgactttgtgaatcagcttgactttatgtatcagtttatcttctttttttgtgaacttatgtttatgatcacaaggtttttaaaaaaaacttatgtgatcacacatactagctttaatttgaa…
	BnaCnng47750D	BnLTP275	gagggctccgttcctcggaaattcccgatgaaaattccgaggaacatttcgtcgaaacttccgaggattggaccatcggaaagtccattgaaatatcctgaggaagttctccctcggtatatcccgaggacctttccgacgaactggtggtcctcggagtttcctcggaaatgcatttcctcggaattctttcggaaatttccgagggatttccgagaaaaaatgaatttccgaggagttatttccgaggacttgtttcgtcggtatgtcgtcggaataacgttattccgacgacataccgacaattttttccctcggtatgccgctgttttcttgtagtgttatatcacagtaaccctggttcgagccacagacttgacaattttcacactttttaaa…
	BnaCnng60800D	BnLTP276	ggtgtagtacccaaactttgttgttcaagtactctattttgaactctttatgaaatgaaaccgttgaccaaaaaaaaaagagaagtttttgttctgtatatgttgggtgtttggctttaattgttttgattgcatttgttatagcgataataagttgtgaacacccacgtcctcatgatagtttgttaaagtaactttttttactagcgtaaatattaatatgagtatttttgctagattgatttttccactatattatcactacaagaaaacagcggtattctgacggacattccgacggaaaatgaaatcatcggaatatcccgaggaattttcgaggatattccgagggaacacaaattttggtttcctcggaatttcctcggaatataccgacgg…
	BnaCnng64280D	BnLTP277	tttagatctttcatgtaattgcaggtgaagtatattgttgtgcaaagaaattttttgatgatgttgtaaccatatgatctcggatggtgattatggtaacatcgagaacatagcaaaggaaggtatatagattatctgaaggtgtcacaacagatggaaaagaaagttacaaagagtgaagaaaacataccaaactctattacttgtctctgatgagagtggtaagaggtataacatgtatgatgggttggtttcaacagcttttatgatgttgatattcagggggttcctatcaggtgtagtgttgaggcttttcagcatatacaccatagccgttaatgtgtttccttcttctttggctcctggatcgccttgtagcatgtcctctttgagaagatc…
	BnaCnng68070D	BnLTP278	gtaagaacgttttttagttacgcccgctatgttcctaactctatacacatatgaatgttcaaaaaaaaagaactatatacattaataaaaggacagaactggtgatattggatctcaaaaaaaaaattgttgcgtatcaaaatattaaacatttaactaataatcttaaaaacaaaattttatggaccccattaatattgtttaggtggtgttattcaatgatgtattttaatagagtataaatctaaacaaaatttcctgtttttcgaatgatgattataaattatattttaaaatctagtattattcgatgaatgatttaaatccggttttttaaannnnnnnnnnnnnnnnnnnnnnnnnnnnnnnnnnnnnnnnnnnnnnnnnnnnnnnnnnnnn…
	BnaCnng69950D	BnLTP279	gagatctaagacgatttaatataaaaaaagttttatataaatttggcggcttatttctttgaaattttattttaaaatttttggagaccattgaccatttaatataatttttttttataaatttggtggtttatttctttgtaattttctttaaaaaaaatttggagaccgatttaatatttaaagaattatataaatttggtggcctatttgtttgtaatttcttttaaaaaacttgggggtcataggtcactggcctatggacgggcccctgggtgtactaggtgctaaggggattcagttttgtttcttgtcaagtaggttttgcattttgctgctgactcgatcaacataaacaagaagatatggaacatgtactttagagaccttctcccaaga…
	BnaCnng71030D	BnLTP280	atgatcatttgatcacttcgaatattagcgttatcctcacatttttcgctcactatcacccaaatgtaacccaccatacttcacagaaaactttattttatttttattcatattcatttcacaatccacaccacttgctctcacggtctcaccgatatccggtaaaaagacacgcttaaaccttatacagttttttgtgtgcacaaaatattatacagatttttttttgtgtgcacaaaactttagacagttagagcaacagcatcgctgtatatagcgagatttcttagcaattaaaagggtgaatttaaatcaaaaatggttataaacgcagattttgtttgttaattaaaaaacatttatatgtggtttgtggaggcacgtgtcacctaggtgaaa…
	BnaUnng01640D	BnLTP281	gtcgatacatgaatatcactctaatcttgttggctacaaccaactatatatgtagaaaattatagtcttaattaggtctagtccatcgatagattttgtctttgtaactgtgaggtgcaagagacattttattacttacgattttggctgaatgaattggttctcgtttatgtcttttgttaagtgcacacttcagggcaattaggtaacgtagcatgcccttgaattcttctaagtattactattttgatcctatttgtgtgatggtggtcgaaacctcttgtaaagtatatgatagcgtaccatgatctagtgaatatacattgatgtttgagccaaagagaaattcatgaacaataactccatgtgcagctctgttcataacattgattcctctcc…
	BnaUnng02650D	BnLTP282	nnnnnnnnnnnnnnnnnnnnnnnnnnnnnnnnnnnnnnnnnnnnnnnnnnnnnnnnnnnnnnnnnnnnnnaaaagggatttgaatgacaaaaacaaaataaaataagaagggttttggaaagaaaaatgaaaaactgtcaaatctttgatccagtaagactccccattgttgacttatcacataagataaaatgaatcaactatcttttacgataaattttttagaacaatcaaaatcactcaggttgttagattttagtgtattttcattttatttgtgtatcaaccgtccgtcaatccaagtgttttgggatgttagtatgagaaggaagtcttagtccgtaggtttttagattttagtatattttcattttatttgtgtatcatatcttttcttat…
	BnaUnng03480D	BnLTP283	gtgtctttttccccaaggagagaaaaaatcaactttattatataagatttggagtgctatgtctgagtccatggacttcgagtttggcatcccatactttactgagcgactcccctgatactcaccaaaatgacgatgtgtctctctcagctcaaaagaagtccaatatcgagaaagaaatccatttgccatctctgtagggcccattaagagatcaagacccacggagctgattgagaatattgcttgctttgtccagaaccaagaacgtgaaggagatttacttggccaaaccaccattacctcaactaccgtcatttaatcagctgtctcctataacagctagtttaattaagtctttgtctgatttatattccctatgttgttcatgaagcttac…
