# Supplementary material for: Genome-Wide Identification and Expression Analysis of nsLTP Gene Family in Rapeseed (Brassica napus) Reveals Their Critical Roles in Biotic and Abiotic Stress Responses
Source: Int J Mol Sci. 2022 Jul 28;23(15):8372. doi: 10.3390/ijms23158372 (PMC9368849; doi:10.3390/ijms23158372)
Supplement: Supplementary file 1 [file ijms-23-08372-s001.zip › ijms-1829603-supplementary/Table S9.xlsx]

## Sheet: Table S9
	Table S9. cis-Elements identified in BnLTP family gene promoters
	The cis-elements	Function
	3-AF1 binding site	light responsive element
	AAAC-motif	light responsive element
	AACA_motif	involved in endosperm-specific negative expression
	ABRE	cis-acting element involved in the abscisic acid responsiveness
	ACE	cis-acting element involved in light responsiveness
	ARE	cis-acting regulatory element essential for the anaerobic induction
	AuxRR-core	cis-acting regulatory element involved in auxin responsiveness
	CAT-box	cis-acting regulatory element related to meristem expression
	CGTCA-motif	cis-acting regulatory element involved in the MeJA-responsiveness
	circadian	cis-acting regulatory element involved in circadian control
	DRE	cis-acting element involved in dehydration, low-temp, salt stresses
	GARE-motif	gibberellin-responsive element
	G-Box	cis-acting regulatory element involved in light responsiveness
	GC-motif	enhancer-like element involved in anoxic specific inducibility
	GCN4_motif	cis-regulatory element involved in endosperm expression
	GT1-motif	light responsive element
	HD-Zip 1	element involved in differentiation of the palisade mesophyll cells
	LTR	cis-acting element involved in low-temperature responsiveness
	MBS	MYB binding site involved in drought-inducibility
	MBSI	MYB binding site involved in flavonoid biosynthetic genes regulation
	motif I	cis-acting regulatory element root specific
	MRE	MYB binding site involved in light responsiveness
	MSA-like	cis-acting element involved in cell cycle regulation
	O2-site	cis-acting regulatory element involved in zein metabolism regulation
	P-box	gibberellin-responsive element
	RY-element	cis-acting regulatory element involved in seed-specific regulation
	SARE	cis-acting element involved in salicylic acid responsiveness
	Sp1	light responsive element
	TATC-box	cis-acting element involved in gibberellin-responsiveness
	TCA-element	cis-acting element involved in salicylic acid responsiveness
	TC-rich repeats	cis-acting element involved in defense and stress responsiveness
	TGACG-motif	cis-acting regulatory element involved in the MeJA-responsiveness
	TGA-element	auxin-responsive element
	WUN-motif	wound-responsive element
